# Supplementary material for: Binding of the brain G protein G⍺o to its potential effector RASA3 is promoted by Ca2+
Source: J Biol Chem. 2025 Dec 3;302(1):110999. doi: 10.1016/j.jbc.2025.110999 (PMC12796736; doi:10.1016/j.jbc.2025.110999)
Supplement: Table S3 [file mmc4.xlsx]

## Sheet: Bell et al Table S3
Table S3. Technical details and results from all mass spectrometry analyses used in this work. Technical details are given in rows 2-48. Rows 51 and beyond show the results of mass spectrometry analysis of nine samples. The sample names are shown in column C, and Columns E-Q give details of each protein detected in the samples, as indicated by the column headings in row 50. Rows 51-5885 detail th…
Sonnenschein_GaO-IP_r58843, Protein report created on 07/07/2025
Experiment: Sonnenschein_GaO-IP_r58843
	Peak List Generator: Proteome Discoverr
		Version: v.2.4
		Charge States Calculated: unknown	Charge state exclusion of unassigned, 1+, 7+, 8+, >8+
	Database Set: 1 Database
		Database Name: SwissProt
			Version: release 2025_03
			Taxonomy: All Entries
			Number of Proteins: 573661
		Explain Database w/ < 1000 entries:
	Search Engine Set: 1 Search Engine
		Search Engine: Mascot
			Version: Mascot version 2.7.0 in Proteome Discoverer 2.2.0.388
			Samples: All Samples
			Fragment Tolerance: 0.020 Da (Monoisotopic)
			Parent Tolerance: 10.0 PPM (Monoisotopic)
			Fixed Modifications: +57 on C (Carbamidomethyl)
			Variable Modifications: +16 on M (Oxidation), +42 on K (Acetyl), +80 on SY (Phospho), +114 on K (GG)
			Database: SwissProt (release 2025_03)
			Digestion Enzyme: stricttrypsin
			Max Missed Cleavages: 2
			Probability Model:
				QEp21-0857_Sonnenschein_Ctrl_IP_A: LFDR Model, Classifier data: Bayes, Good (71%) IonScore - IdentityScore m:17.1/s:22.1 Ion Score m:46.6/s:23.0 Identity Score m:NA Homology Score m:NA Delta Ion Score m:NA m:0.000/s:0.0000000000000000000000374, Bad (29%) IonScore - IdentityScore m:-22.4/s:6.18 Ion Score m:5.35/s:5.48 Identity Score m:NA Homology Score m:NA Delta Ion Score m:NA m:0.000/s:0.0000000…
				QEp21-0872_Sonnenschein_Ctrl_IP_B: LFDR Model, Classifier data: Bayes, Good (61%) IonScore - IdentityScore m:11.5/s:17.0 Ion Score m:40.3/s:17.8 Identity Score m:NA Homology Score m:NA Delta Ion Score m:NA m:0.000/s:0.0000000000000000000000374, Bad (39%) IonScore - IdentityScore m:-22.2/s:5.99 Ion Score m:5.89/s:5.35 Identity Score m:NA Homology Score m:NA Delta Ion Score m:NA m:0.000/s:0.0000000…
				QEp21-0887_Sonnenschein_Ctrl_IP_C: LFDR Model, Classifier data: Bayes, Good (64%) IonScore - IdentityScore m:13.2/s:18.6 Ion Score m:42.2/s:19.5 Identity Score m:NA Homology Score m:NA Delta Ion Score m:NA m:0.000/s:0.0000000000000000000000374, Bad (36%) IonScore - IdentityScore m:-22.5/s:5.93 Ion Score m:5.71/s:5.28 Identity Score m:NA Homology Score m:NA Delta Ion Score m:NA m:0.000/s:0.0000000…
				QEp21-0862_Sonnenschein_GDP_IP_A: LFDR Model, Classifier data: Bayes, Good (71%) IonScore - IdentityScore m:15.9/s:21.8 Ion Score m:45.3/s:22.7 Identity Score m:NA Homology Score m:NA Delta Ion Score m:NA m:0.000/s:0.0000000000000000000000374, Bad (29%) IonScore - IdentityScore m:-22.5/s:6.10 Ion Score m:5.26/s:5.40 Identity Score m:NA Homology Score m:NA Delta Ion Score m:NA m:0.000/s:0.00000000…
				QEp21-0877_Sonnenschein_GDP_IP_B: LFDR Model, Classifier data: Bayes, Good (63%) IonScore - IdentityScore m:14.1/s:18.8 Ion Score m:43.2/s:19.6 Identity Score m:NA Homology Score m:NA Delta Ion Score m:NA m:0.000/s:0.0000000000000000000000374, Bad (37%) IonScore - IdentityScore m:-22.5/s:5.89 Ion Score m:5.40/s:5.27 Identity Score m:NA Homology Score m:NA Delta Ion Score m:NA m:0.000/s:0.00000000…
				QEp21-0892_Sonnenschein_GDP_IP_C: LFDR Model, Classifier data: Bayes, Good (68%) IonScore - IdentityScore m:15.7/s:20.8 Ion Score m:44.9/s:21.7 Identity Score m:NA Homology Score m:NA Delta Ion Score m:NA m:0.000/s:0.0000000000000000000000374, Bad (32%) IonScore - IdentityScore m:-22.3/s:6.07 Ion Score m:5.37/s:5.48 Identity Score m:NA Homology Score m:NA Delta Ion Score m:NA m:0.000/s:0.00000000…
				QEp21-0867_Sonnenschein_GTPyS_IP_A: LFDR Model, Classifier data: Bayes, Good (72%) IonScore - IdentityScore m:15.8/s:21.9 Ion Score m:45.2/s:22.7 Identity Score m:NA Homology Score m:NA Delta Ion Score m:NA m:0.000/s:0.0000000000000000000000374, Bad (28%) IonScore - IdentityScore m:-22.4/s:6.04 Ion Score m:5.24/s:5.39 Identity Score m:NA Homology Score m:NA Delta Ion Score m:NA m:0.000/s:0.000000…
				QEp21-0882_Sonnenschein_GTPyS_IP_B: LFDR Model, Classifier data: Bayes, Good (58%) IonScore - IdentityScore m:12.9/s:18.2 Ion Score m:41.9/s:19.0 Identity Score m:NA Homology Score m:NA Delta Ion Score m:NA m:0.000/s:0.0000000000000000000000374, Bad (42%) IonScore - IdentityScore m:-22.5/s:5.79 Ion Score m:5.44/s:5.14 Identity Score m:NA Homology Score m:NA Delta Ion Score m:NA m:0.000/s:0.000000…
				QEp21-0897_Sonnenschein_GTPyS_IP_C: LFDR Model, Classifier data: Bayes, Good (68%) IonScore - IdentityScore m:14.8/s:20.2 Ion Score m:44.0/s:21.1 Identity Score m:NA Homology Score m:NA Delta Ion Score m:NA m:0.000/s:0.0000000000000000000000374, Bad (32%) IonScore - IdentityScore m:-22.5/s:5.88 Ion Score m:5.30/s:5.25 Identity Score m:NA Homology Score m:NA Delta Ion Score m:NA m:0.000/s:0.000000…
	Scaffold: Version: Scaffold_4.11.1
		Modification Metadata Set: 2334 modifications
			Source: C:\Program Files\Scaffold 4\parameters\unimod.xml
			Comment:
		Protein Grouping Strategy: Experiment-wide grouping with protein cluster analysis
		Peptide Thresholds: 95.0% minimum
		Protein Thresholds: 99.9% minimum and 2 peptides minimum
		Peptide FDR: 0.0% (Decoy)
		Protein FDR: 0.0% (Decoy)
		GO Annotation Source(s): NCBI (downloaded Jun 18, 2025)
		Pathway Annotation Source(s):
		Alternate ID Source(s): FASTA:UniProt/Swiss-Prot Alt. Accession (UniProtKB)
Experiment name	Biological sample category	Biological sample name	MS/MS sample name	Cluster	Protein name	Protein accession numbers	Alternate IDs	Database sources	Protein molecular weight (Da)	Protein identification probability	Exclusive unique peptide count	Exclusive unique spectrum count	Total spectrum count	Percentage of total spectra	Percentage sequence coverage	Length
Sonnenschein_GaO-IP_r58843	Ctrl_IP	Ctrl_IP_A	QEp21-0857_Sonnenschein_Ctrl_IP_A	Cluster of Ras-related protein Rab-1A OS=Mus musculus OX=10090 GN=Rab1A PE=1 SV=3 (P62821)	Ras-related protein Rab-10 OS=Mus musculus OX=10090 GN=Rab10 PE=1 SV=1	P61027	Rab10	SP_Mus_v20200224_17027ent.fasta	22542.1	1	2	2	7	9.92e-05	0.225	200
Sonnenschein_GaO-IP_r58843	Ctrl_IP	Ctrl_IP_A	QEp21-0857_Sonnenschein_Ctrl_IP_A	Cluster of Ras-related protein Rab-5B OS=Mus musculus OX=10090 GN=Rab5b PE=1 SV=1 (P61021)	Ras-related protein Rab-5B OS=Mus musculus OX=10090 GN=Rab5b PE=1 SV=1	P61021	Rab5b	SP_Mus_v20200224_17027ent.fasta	23706.9	0.144	0	0	2	2.84e-05	0.0977	215
Sonnenschein_GaO-IP_r58843	Ctrl_IP	Ctrl_IP_A	QEp21-0857_Sonnenschein_Ctrl_IP_A	Cluster of Oxysterol-binding protein-related protein 10 OS=Mus musculus OX=10090 GN=Osbpl10 PE=1 SV=1 (S4R1M9)	Oxysterol-binding protein-related protein 10 OS=Mus musculus OX=10090 GN=Osbpl10 PE=1 SV=1	S4R1M9	Osbpl10	SP_Mus_v20200224_17027ent.fasta	83856.1	0.111	0	0	1	1.42e-05	0.0131	766
Sonnenschein_GaO-IP_r58843	Ctrl_IP	Ctrl_IP_A	QEp21-0857_Sonnenschein_Ctrl_IP_A	Cluster of Heterogeneous nuclear ribonucleoprotein H OS=Mus musculus OX=10090 GN=Hnrnph1 PE=1 SV=3 (O35737)	Heterogeneous nuclear ribonucleoprotein H OS=Mus musculus OX=10090 GN=Hnrnph1 PE=1 SV=3	O35737	Hnrnph1	SP_Mus_v20200224_17027ent.fasta	49199.8	1	2	2	6	8.51e-05	0.129	449
Sonnenschein_GaO-IP_r58843	Ctrl_IP	Ctrl_IP_A	QEp21-0857_Sonnenschein_Ctrl_IP_A	Cluster of ERI1 exoribonuclease 3 OS=Mus musculus OX=10090 GN=Eri3 PE=1 SV=1 (Q8C460)	ERI1 exoribonuclease 3 OS=Mus musculus OX=10090 GN=Eri3 PE=1 SV=1	Q8C460	Eri3	SP_Mus_v20200224_17027ent.fasta	37190	0.671	0	0	0	0	0	337
Sonnenschein_GaO-IP_r58843	Ctrl_IP	Ctrl_IP_A	QEp21-0857_Sonnenschein_Ctrl_IP_A	Cluster of Glutathione S-transferase A4 OS=Mus musculus OX=10090 GN=Gsta4 PE=1 SV=3 (P24472)	Glutathione S-transferase A4 OS=Mus musculus OX=10090 GN=Gsta4 PE=1 SV=3	P24472	Gsta4	SP_Mus_v20200224_17027ent.fasta	25565.2	0.863	1	1	1	1.42e-05	0.0541	222
Sonnenschein_GaO-IP_r58843	Ctrl_IP	Ctrl_IP_A	QEp21-0857_Sonnenschein_Ctrl_IP_A	Cluster of CLIP-associating protein 2 OS=Mus musculus OX=10090 GN=Clasp2 PE=1 SV=1 (Q8BRT1)	CLIP-associating protein 2 OS=Mus musculus OX=10090 GN=Clasp2 PE=1 SV=1	Q8BRT1	Clasp2	SP_Mus_v20200224_17027ent.fasta	140743	1	5	5	7	9.92e-05	0.077	1286
Sonnenschein_GaO-IP_r58843	Ctrl_IP	Ctrl_IP_A	QEp21-0857_Sonnenschein_Ctrl_IP_A	Cluster of PEX5-related protein OS=Mus musculus OX=10090 GN=Pex5l PE=1 SV=2 (Q8C437)	PEX5-related protein OS=Mus musculus OX=10090 GN=Pex5l PE=1 SV=2	Q8C437	Pex5l	SP_Mus_v20200224_17027ent.fasta	63136.4	0.962	1	1	1	1.42e-05	0.0247	567
Sonnenschein_GaO-IP_r58843	Ctrl_IP	Ctrl_IP_A	QEp21-0857_Sonnenschein_Ctrl_IP_A	Cluster of Protein shisa-7 OS=Mus musculus OX=10090 GN=Shisa7 PE=1 SV=3 (Q8C3Q5)	Protein shisa-7 OS=Mus musculus OX=10090 GN=Shisa7 PE=1 SV=3	Q8C3Q5	Shisa7	SP_Mus_v20200224_17027ent.fasta	58334.9	1	1	1	1	1.42e-05	0.0305	558
Sonnenschein_GaO-IP_r58843	Ctrl_IP	Ctrl_IP_A	QEp21-0857_Sonnenschein_Ctrl_IP_A	Cluster of Probable G-protein coupled receptor 158 OS=Mus musculus OX=10090 GN=Gpr158 PE=1 SV=2 (Q8C419)	Probable G-protein coupled receptor 158 OS=Mus musculus OX=10090 GN=Gpr158 PE=1 SV=2	Q8C419	Gpr158	SP_Mus_v20200224_17027ent.fasta	134429	1	3	3	3	4.25e-05	0.05	1200
Sonnenschein_GaO-IP_r58843	Ctrl_IP	Ctrl_IP_A	QEp21-0857_Sonnenschein_Ctrl_IP_A	Cluster of Filamin-B OS=Mus musculus OX=10090 GN=Flnb PE=1 SV=3 (Q80X90)	Filamin-B OS=Mus musculus OX=10090 GN=Flnb PE=1 SV=3	Q80X90	Flnb	SP_Mus_v20200224_17027ent.fasta	277820	1	5	5	8	0.000113	0.0373	2602
Sonnenschein_GaO-IP_r58843	Ctrl_IP	Ctrl_IP_A	QEp21-0857_Sonnenschein_Ctrl_IP_A	Cluster of Rho GTPase-activating protein 44 OS=Mus musculus OX=10090 GN=Arhgap44 PE=1 SV=1 (Q5SSM3)	Rho GTPase-activating protein 44 OS=Mus musculus OX=10090 GN=Arhgap44 PE=1 SV=1	Q5SSM3	Arhgap44	SP_Mus_v20200224_17027ent.fasta	88994.9	1	4	4	4	5.67e-05	0.0762	814
Sonnenschein_GaO-IP_r58843	Ctrl_IP	Ctrl_IP_A	QEp21-0857_Sonnenschein_Ctrl_IP_A	Cluster of Nucleoporin SEH1 OS=Mus musculus OX=10090 GN=Seh1l PE=2 SV=1 (Q8R2U0)	Nucleoporin SEH1 OS=Mus musculus OX=10090 GN=Seh1l PE=2 SV=1	Q8R2U0	Seh1l	SP_Mus_v20200224_17027ent.fasta	39774.1	0.999	2	2	2	2.84e-05	0.0833	360
Sonnenschein_GaO-IP_r58843	Ctrl_IP	Ctrl_IP_A	QEp21-0857_Sonnenschein_Ctrl_IP_A	Cluster of Active breakpoint cluster region-related protein OS=Mus musculus OX=10090 GN=Abr PE=1 SV=1 (Q5SSL4)	Active breakpoint cluster region-related protein OS=Mus musculus OX=10090 GN=Abr PE=1 SV=1	Q5SSL4	Abr	SP_Mus_v20200224_17027ent.fasta	97670.4	1	3	3	4	5.67e-05	0.0524	859
Sonnenschein_GaO-IP_r58843	Ctrl_IP	Ctrl_IP_A	QEp21-0857_Sonnenschein_Ctrl_IP_A	Cluster of COMM domain-containing protein 5 OS=Mus musculus OX=10090 GN=Commd5 PE=1 SV=1 (Q8R395)	COMM domain-containing protein 5 OS=Mus musculus OX=10090 GN=Commd5 PE=1 SV=1	Q8R395	Commd5	SP_Mus_v20200224_17027ent.fasta	24493.5	0.993	1	1	1	1.42e-05	0.0759	224
Sonnenschein_GaO-IP_r58843	Ctrl_IP	Ctrl_IP_A	QEp21-0857_Sonnenschein_Ctrl_IP_A	Cluster of E3 ubiquitin-protein ligase UBR4 OS=Mus musculus OX=10090 GN=Ubr4 PE=1 SV=1 (A2AN08)	E3 ubiquitin-protein ligase UBR4 OS=Mus musculus OX=10090 GN=Ubr4 PE=1 SV=1	A2AN08	Ubr4	SP_Mus_v20200224_17027ent.fasta	572291	1	7	7	7	9.92e-05	0.0189	5180
Sonnenschein_GaO-IP_r58843	Ctrl_IP	Ctrl_IP_A	QEp21-0857_Sonnenschein_Ctrl_IP_A	Cluster of Ras suppressor protein 1 OS=Mus musculus OX=10090 GN=Rsu1 PE=1 SV=3 (Q01730)	Ras suppressor protein 1 OS=Mus musculus OX=10090 GN=Rsu1 PE=1 SV=3	Q01730	Rsu1	SP_Mus_v20200224_17027ent.fasta	31552	0.052	0	0	0	0	0	277
Sonnenschein_GaO-IP_r58843	Ctrl_IP	Ctrl_IP_A	QEp21-0857_Sonnenschein_Ctrl_IP_A	Cluster of Synaptotagmin-1 OS=Mus musculus OX=10090 GN=Syt1 PE=1 SV=1 (P46096)	Synaptotagmin-2 OS=Mus musculus OX=10090 GN=Syt2 PE=1 SV=1	P46097	Syt2	SP_Mus_v20200224_17027ent.fasta	47264	1	1	1	5	7.09e-05	0.0782	422
Sonnenschein_GaO-IP_r58843	Ctrl_IP	Ctrl_IP_A	QEp21-0857_Sonnenschein_Ctrl_IP_A	Cluster of Synaptotagmin-1 OS=Mus musculus OX=10090 GN=Syt1 PE=1 SV=1 (P46096)	Synaptotagmin-1 OS=Mus musculus OX=10090 GN=Syt1 PE=1 SV=1	P46096	Syt1	SP_Mus_v20200224_17027ent.fasta	47418.9	1	9	9	15	0.000213	0.295	421
Sonnenschein_GaO-IP_r58843	Ctrl_IP	Ctrl_IP_A	QEp21-0857_Sonnenschein_Ctrl_IP_A	Cluster of Secernin-1 OS=Mus musculus OX=10090 GN=Scrn1 PE=1 SV=1 (Q9CZC8)	Secernin-1 OS=Mus musculus OX=10090 GN=Scrn1 PE=1 SV=1	Q9CZC8	Scrn1	SP_Mus_v20200224_17027ent.fasta	46326	0.961	1	1	1	1.42e-05	0.0314	414
Sonnenschein_GaO-IP_r58843	Ctrl_IP	Ctrl_IP_A	QEp21-0857_Sonnenschein_Ctrl_IP_A	Cluster of Ran GTPase-activating protein 1 OS=Mus musculus OX=10090 GN=Rangap1 PE=1 SV=2 (P46061)	Ran GTPase-activating protein 1 OS=Mus musculus OX=10090 GN=Rangap1 PE=1 SV=2	P46061	Rangap1	SP_Mus_v20200224_17027ent.fasta	63532.7	0.926	1	1	1	1.42e-05	0.0204	589
Sonnenschein_GaO-IP_r58843	Ctrl_IP	Ctrl_IP_A	QEp21-0857_Sonnenschein_Ctrl_IP_A	Cluster of ERC protein 2 OS=Mus musculus OX=10090 GN=Erc2 PE=1 SV=2 (Q6PH08)	ERC protein 2 OS=Mus musculus OX=10090 GN=Erc2 PE=1 SV=2	Q6PH08	Erc2	SP_Mus_v20200224_17027ent.fasta	110643	1	6	6	7	9.92e-05	0.0731	957
Sonnenschein_GaO-IP_r58843	Ctrl_IP	Ctrl_IP_A	QEp21-0857_Sonnenschein_Ctrl_IP_A	Cluster of Serine/threonine-protein kinase DCLK2 OS=Mus musculus OX=10090 GN=Dclk2 PE=1 SV=1 (Q6PGN3)	Serine/threonine-protein kinase DCLK2 OS=Mus musculus OX=10090 GN=Dclk2 PE=1 SV=1	Q6PGN3	Dclk2	SP_Mus_v20200224_17027ent.fasta	82980.8	1	4	4	8	0.000113	0.122	756
Sonnenschein_GaO-IP_r58843	Ctrl_IP	Ctrl_IP_A	QEp21-0857_Sonnenschein_Ctrl_IP_A	Cluster of Malate dehydrogenase, cytoplasmic OS=Mus musculus OX=10090 GN=Mdh1 PE=1 SV=3 (P14152)	Malate dehydrogenase, cytoplasmic OS=Mus musculus OX=10090 GN=Mdh1 PE=1 SV=3	P14152	Mdh1	SP_Mus_v20200224_17027ent.fasta	36512.1	1	9	12	13	0.000184	0.314	334
Sonnenschein_GaO-IP_r58843	Ctrl_IP	Ctrl_IP_A	QEp21-0857_Sonnenschein_Ctrl_IP_A	Cluster of Multivesicular body subunit 12B OS=Mus musculus OX=10090 GN=Mvb12b PE=1 SV=2 (Q6KAU4)	Multivesicular body subunit 12B OS=Mus musculus OX=10090 GN=Mvb12b PE=1 SV=2	Q6KAU4	Mvb12b	SP_Mus_v20200224_17027ent.fasta	35412	0.877	1	1	1	1.42e-05	0.0347	317
Sonnenschein_GaO-IP_r58843	Ctrl_IP	Ctrl_IP_A	QEp21-0857_Sonnenschein_Ctrl_IP_A	Cluster of Complement C1q subcomponent subunit B OS=Mus musculus OX=10090 GN=C1qb PE=1 SV=2 (P14106)	Complement C1q subcomponent subunit B OS=Mus musculus OX=10090 GN=C1qb PE=1 SV=2	P14106	C1qb	SP_Mus_v20200224_17027ent.fasta	26717.5	1	2	2	2	2.84e-05	0.103	253
Sonnenschein_GaO-IP_r58843	Ctrl_IP	Ctrl_IP_A	QEp21-0857_Sonnenschein_Ctrl_IP_A	Cluster of MORN repeat-containing protein 4 OS=Mus musculus OX=10090 GN=Morn4 PE=1 SV=1 (Q6PGF2)	MORN repeat-containing protein 4 OS=Mus musculus OX=10090 GN=Morn4 PE=1 SV=1	Q6PGF2	Morn4	SP_Mus_v20200224_17027ent.fasta	16206.3	0.95	1	1	1	1.42e-05	0.123	146
Sonnenschein_GaO-IP_r58843	Ctrl_IP	Ctrl_IP_A	QEp21-0857_Sonnenschein_Ctrl_IP_A	Cluster of Nuclear migration protein nudC OS=Mus musculus OX=10090 GN=Nudc PE=1 SV=1 (O35685)	Nuclear migration protein nudC OS=Mus musculus OX=10090 GN=Nudc PE=1 SV=1	O35685	Nudc	SP_Mus_v20200224_17027ent.fasta	38358.6	0.222	0	0	0	0	0	332
Sonnenschein_GaO-IP_r58843	Ctrl_IP	Ctrl_IP_A	QEp21-0857_Sonnenschein_Ctrl_IP_A	Cluster of Synaptotagmin-3 OS=Mus musculus OX=10090 GN=Syt3 PE=1 SV=2 (O35681)	Synaptotagmin-3 OS=Mus musculus OX=10090 GN=Syt3 PE=1 SV=2	O35681	Syt3	SP_Mus_v20200224_17027ent.fasta	63255.2	0.291	0	0	0	0	0	587
Sonnenschein_GaO-IP_r58843	Ctrl_IP	Ctrl_IP_A	QEp21-0857_Sonnenschein_Ctrl_IP_A	Cluster of TOM1-like protein 2 OS=Mus musculus OX=10090 GN=Tom1l2 PE=1 SV=1 (Q5SRX1)	TOM1-like protein 2 OS=Mus musculus OX=10090 GN=Tom1l2 PE=1 SV=1	Q5SRX1	Tom1l2	SP_Mus_v20200224_17027ent.fasta	55663.1	1	10	12	13	0.000184	0.361	507
Sonnenschein_GaO-IP_r58843	Ctrl_IP	Ctrl_IP_A	QEp21-0857_Sonnenschein_Ctrl_IP_A	Cluster of Exocyst complex component 3 OS=Mus musculus OX=10090 GN=Exoc3 PE=1 SV=2 (Q6KAR6)	Exocyst complex component 3 OS=Mus musculus OX=10090 GN=Exoc3 PE=1 SV=2	Q6KAR6	Exoc3	SP_Mus_v20200224_17027ent.fasta	86456.9	1	3	3	3	4.25e-05	0.0675	755
Sonnenschein_GaO-IP_r58843	Ctrl_IP	Ctrl_IP_A	QEp21-0857_Sonnenschein_Ctrl_IP_A	Cluster of Ral GTPase-activating protein subunit beta OS=Mus musculus OX=10090 GN=Ralgapb PE=1 SV=2 (Q8BQZ4)	Ral GTPase-activating protein subunit beta OS=Mus musculus OX=10090 GN=Ralgapb PE=1 SV=2	Q8BQZ4	Ralgapb	SP_Mus_v20200224_17027ent.fasta	165203	1	2	3	3	4.25e-05	0.0229	1484
Sonnenschein_GaO-IP_r58843	Ctrl_IP	Ctrl_IP_A	QEp21-0857_Sonnenschein_Ctrl_IP_A	Cluster of Monoglyceride lipase OS=Mus musculus OX=10090 GN=Mgll PE=1 SV=1 (O35678)	Monoglyceride lipase OS=Mus musculus OX=10090 GN=Mgll PE=1 SV=1	O35678	Mgll	SP_Mus_v20200224_17027ent.fasta	33387.6	0.961	1	1	1	1.42e-05	0.0429	303
Sonnenschein_GaO-IP_r58843	Ctrl_IP	Ctrl_IP_A	QEp21-0857_Sonnenschein_Ctrl_IP_A	Cluster of Huntingtin-associated protein 1 OS=Mus musculus OX=10090 GN=Hap1 PE=1 SV=1 (O35668)	Huntingtin-associated protein 1 OS=Mus musculus OX=10090 GN=Hap1 PE=1 SV=1	O35668	Hap1	SP_Mus_v20200224_17027ent.fasta	70115.7	0.13	0	0	0	0	0	628
Sonnenschein_GaO-IP_r58843	Ctrl_IP	Ctrl_IP_A	QEp21-0857_Sonnenschein_Ctrl_IP_A	Cluster of Phosphoglycerate kinase 1 OS=Mus musculus OX=10090 GN=Pgk1 PE=1 SV=4 (P09411)	Phosphoglycerate kinase 1 OS=Mus musculus OX=10090 GN=Pgk1 PE=1 SV=4	P09411	Pgk1	SP_Mus_v20200224_17027ent.fasta	44551.1	1	4	4	6	8.51e-05	0.173	417
Sonnenschein_GaO-IP_r58843	Ctrl_IP	Ctrl_IP_A	QEp21-0857_Sonnenschein_Ctrl_IP_A	Cluster of Paralemmin-2 OS=Mus musculus OX=10090 GN=Palm2 PE=1 SV=1 (Q8BR92)	Paralemmin-2 OS=Mus musculus OX=10090 GN=Palm2 PE=1 SV=1	Q8BR92	Palm2	SP_Mus_v20200224_17027ent.fasta	42095	1	1	1	1	1.42e-05	0.0346	376
Sonnenschein_GaO-IP_r58843	Ctrl_IP	Ctrl_IP_A	QEp21-0857_Sonnenschein_Ctrl_IP_A	Cluster of Rab GDP dissociation inhibitor beta OS=Mus musculus OX=10090 GN=Gdi2 PE=1 SV=1 (Q61598)	Rab GDP dissociation inhibitor beta OS=Mus musculus OX=10090 GN=Gdi2 PE=1 SV=1	Q61598	Gdi2	SP_Mus_v20200224_17027ent.fasta	50539.1	1	3	4	6	8.51e-05	0.193	445
Sonnenschein_GaO-IP_r58843	Ctrl_IP	Ctrl_IP_A	QEp21-0857_Sonnenschein_Ctrl_IP_A	Cluster of Nucleolin OS=Mus musculus OX=10090 GN=Ncl PE=1 SV=2 (P09405)	Nucleolin OS=Mus musculus OX=10090 GN=Ncl PE=1 SV=2	P09405	Ncl	SP_Mus_v20200224_17027ent.fasta	76724.4	0.3	0	0	0	0	0	707
Sonnenschein_GaO-IP_r58843	Ctrl_IP	Ctrl_IP_A	QEp21-0857_Sonnenschein_Ctrl_IP_A	Cluster of AP-2 complex subunit beta OS=Mus musculus OX=10090 GN=Ap2b1 PE=1 SV=1 (Q9DBG3)	AP-1 complex subunit beta-1 OS=Mus musculus OX=10090 GN=Ap1b1 PE=1 SV=2	O35643	Ap1b1	SP_Mus_v20200224_17027ent.fasta	103938	1	10	10	45	0.000638	0.371	943
Sonnenschein_GaO-IP_r58843	Ctrl_IP	Ctrl_IP_A	QEp21-0857_Sonnenschein_Ctrl_IP_A	Cluster of Phosphomannomutase 1 OS=Mus musculus OX=10090 GN=Pmm1 PE=1 SV=1 (O35621)	Phosphomannomutase 1 OS=Mus musculus OX=10090 GN=Pmm1 PE=1 SV=1	O35621	Pmm1	SP_Mus_v20200224_17027ent.fasta	29775.6	0.574	1	1	1	1.42e-05	0.0344	262
Sonnenschein_GaO-IP_r58843	Ctrl_IP	Ctrl_IP_A	QEp21-0857_Sonnenschein_Ctrl_IP_A	Cluster of Serine/threonine-protein phosphatase 6 regulatory subunit 2 OS=Mus musculus OX=10090 GN=Ppp6r2 PE=1 SV=1 (Q8R3Q2)	Serine/threonine-protein phosphatase 6 regulatory subunit 2 OS=Mus musculus OX=10090 GN=Ppp6r2 PE=1 SV=1	Q8R3Q2	Ppp6r2	SP_Mus_v20200224_17027ent.fasta	100460	1	1	1	1	1.42e-05	0.0249	923
Sonnenschein_GaO-IP_r58843	Ctrl_IP	Ctrl_IP_A	QEp21-0857_Sonnenschein_Ctrl_IP_A	Cluster of Secretory carrier-associated membrane protein 3 OS=Mus musculus OX=10090 GN=Scamp3 PE=1 SV=3 (O35609)	Secretory carrier-associated membrane protein 3 OS=Mus musculus OX=10090 GN=Scamp3 PE=1 SV=3	O35609	Scamp3	SP_Mus_v20200224_17027ent.fasta	38458.6	0.998	1	2	2	2.84e-05	0.0458	349
Sonnenschein_GaO-IP_r58843	Ctrl_IP	Ctrl_IP_A	QEp21-0857_Sonnenschein_Ctrl_IP_A	Cluster of Contactin-1 OS=Mus musculus OX=10090 GN=Cntn1 PE=1 SV=1 (P12960)	Contactin-1 OS=Mus musculus OX=10090 GN=Cntn1 PE=1 SV=1	P12960	Cntn1	SP_Mus_v20200224_17027ent.fasta	113391	1	11	11	11	0.000156	0.16	1020
Sonnenschein_GaO-IP_r58843	Ctrl_IP	Ctrl_IP_A	QEp21-0857_Sonnenschein_Ctrl_IP_A	Cluster of RNA-binding protein 14 OS=Mus musculus OX=10090 GN=Rbm14 PE=1 SV=1 (Q8C2Q3)	RNA-binding protein 14 OS=Mus musculus OX=10090 GN=Rbm14 PE=1 SV=1	Q8C2Q3	Rbm14	SP_Mus_v20200224_17027ent.fasta	69449.3	0.989	1	1	1	1.42e-05	0.012	669
Sonnenschein_GaO-IP_r58843	Ctrl_IP	Ctrl_IP_A	QEp21-0857_Sonnenschein_Ctrl_IP_A	Cluster of Regulator of G-protein signaling 7-binding protein OS=Mus musculus OX=10090 GN=Rgs7bp PE=1 SV=1 (Q8BQP9)	Regulator of G-protein signaling 7-binding protein OS=Mus musculus OX=10090 GN=Rgs7bp PE=1 SV=1	Q8BQP9	Rgs7bp	SP_Mus_v20200224_17027ent.fasta	29024	0.828	1	1	1	1.42e-05	0.07	257
Sonnenschein_GaO-IP_r58843	Ctrl_IP	Ctrl_IP_A	QEp21-0857_Sonnenschein_Ctrl_IP_A	Cluster of Glutathione S-transferase LANCL1 OS=Mus musculus OX=10090 GN=Lancl1 PE=1 SV=1 (O89112)	Glutathione S-transferase LANCL1 OS=Mus musculus OX=10090 GN=Lancl1 PE=1 SV=1	O89112	Lancl1	SP_Mus_v20200224_17027ent.fasta	45342.8	1	10	11	12	0.00017	0.323	399
Sonnenschein_GaO-IP_r58843	Ctrl_IP	Ctrl_IP_A	QEp21-0857_Sonnenschein_Ctrl_IP_A	Cluster of Sodium/potassium-transporting ATPase subunit beta-1 OS=Mus musculus OX=10090 GN=Atp1b1 PE=1 SV=1 (P14094)	Sodium/potassium-transporting ATPase subunit beta-1 OS=Mus musculus OX=10090 GN=Atp1b1 PE=1 SV=1	P14094	Atp1b1	SP_Mus_v20200224_17027ent.fasta	35196.4	1	9	12	16	0.000227	0.28	304
Sonnenschein_GaO-IP_r58843	Ctrl_IP	Ctrl_IP_A	QEp21-0857_Sonnenschein_Ctrl_IP_A	Cluster of WD repeat-containing protein 41 OS=Mus musculus OX=10090 GN=Wdr41 PE=1 SV=1 (Q3UDP0)	WD repeat-containing protein 41 OS=Mus musculus OX=10090 GN=Wdr41 PE=1 SV=1	Q3UDP0	Wdr41	SP_Mus_v20200224_17027ent.fasta	51511.2	0.567	1	1	1	1.42e-05	0.0261	460
Sonnenschein_GaO-IP_r58843	Ctrl_IP	Ctrl_IP_A	QEp21-0857_Sonnenschein_Ctrl_IP_A	Cluster of 26S proteasome non-ATPase regulatory subunit 14 OS=Mus musculus OX=10090 GN=Psmd14 PE=1 SV=2 (O35593)	26S proteasome non-ATPase regulatory subunit 14 OS=Mus musculus OX=10090 GN=Psmd14 PE=1 SV=2	O35593	Psmd14	SP_Mus_v20200224_17027ent.fasta	34576.6	1	1	1	1	1.42e-05	0.0516	310
Sonnenschein_GaO-IP_r58843	Ctrl_IP	Ctrl_IP_A	QEp21-0857_Sonnenschein_Ctrl_IP_A	Cluster of Cytoplasmic FMR1-interacting protein 2 OS=Mus musculus OX=10090 GN=Cyfip2 PE=1 SV=2 (Q5SQX6)	Cytoplasmic FMR1-interacting protein 2 OS=Mus musculus OX=10090 GN=Cyfip2 PE=1 SV=2	Q5SQX6	Cyfip2	SP_Mus_v20200224_17027ent.fasta	145664	1	21	23	44	0.000624	0.342	1253
Sonnenschein_GaO-IP_r58843	Ctrl_IP	Ctrl_IP_A	QEp21-0857_Sonnenschein_Ctrl_IP_A	Cluster of Disks large-associated protein 3 OS=Mus musculus OX=10090 GN=Dlgap3 PE=1 SV=1 (Q6PFD5)	Disks large-associated protein 3 OS=Mus musculus OX=10090 GN=Dlgap3 PE=1 SV=1	Q6PFD5	Dlgap3	SP_Mus_v20200224_17027ent.fasta	105874	0.196	0	0	0	0	0	977
Sonnenschein_GaO-IP_r58843	Ctrl_IP	Ctrl_IP_A	QEp21-0857_Sonnenschein_Ctrl_IP_A	Cluster of Rab GTPase-binding effector protein 1 OS=Mus musculus OX=10090 GN=Rabep1 PE=1 SV=2 (O35551)	Rab GTPase-binding effector protein 1 OS=Mus musculus OX=10090 GN=Rabep1 PE=1 SV=2	O35551	Rabep1	SP_Mus_v20200224_17027ent.fasta	99524.7	0.058	0	0	0	0	0	862
Sonnenschein_GaO-IP_r58843	Ctrl_IP	Ctrl_IP_A	QEp21-0857_Sonnenschein_Ctrl_IP_A	Cluster of Excitatory amino acid transporter 4 OS=Mus musculus OX=10090 GN=Slc1a6 PE=1 SV=1 (O35544)	Excitatory amino acid transporter 4 OS=Mus musculus OX=10090 GN=Slc1a6 PE=1 SV=1	O35544	Slc1a6	SP_Mus_v20200224_17027ent.fasta	60785.9	1	1	1	3	4.25e-05	0.0463	561
Sonnenschein_GaO-IP_r58843	Ctrl_IP	Ctrl_IP_A	QEp21-0857_Sonnenschein_Ctrl_IP_A	Cluster of Branched-chain-amino-acid aminotransferase, cytosolic OS=Mus musculus OX=10090 GN=Bcat1 PE=1 SV=2 (P24288)	Branched-chain-amino-acid aminotransferase, cytosolic OS=Mus musculus OX=10090 GN=Bcat1 PE=1 SV=2	P24288	Bcat1	SP_Mus_v20200224_17027ent.fasta	42792.4	0.999	2	2	2	2.84e-05	0.0648	386
Sonnenschein_GaO-IP_r58843	Ctrl_IP	Ctrl_IP_A	QEp21-0857_Sonnenschein_Ctrl_IP_A	Cluster of Syntaxin-1A OS=Mus musculus OX=10090 GN=Stx1a PE=1 SV=3 (O35526)	Syntaxin-1A OS=Mus musculus OX=10090 GN=Stx1a PE=1 SV=3	O35526	Stx1a	SP_Mus_v20200224_17027ent.fasta	33055.5	1	5	6	6	8.51e-05	0.326	288
Sonnenschein_GaO-IP_r58843	Ctrl_IP	Ctrl_IP_A	QEp21-0857_Sonnenschein_Ctrl_IP_A	Cluster of Catalase OS=Mus musculus OX=10090 GN=Cat PE=1 SV=4 (P24270)	Catalase OS=Mus musculus OX=10090 GN=Cat PE=1 SV=4	P24270	Cat	SP_Mus_v20200224_17027ent.fasta	59795.9	1	3	3	3	4.25e-05	0.108	527
Sonnenschein_GaO-IP_r58843	Ctrl_IP	Ctrl_IP_A	QEp21-0857_Sonnenschein_Ctrl_IP_A	Cluster of Synaptogyrin-1 OS=Mus musculus OX=10090 GN=Syngr1 PE=1 SV=2 (O55100)	Synaptogyrin-1 OS=Mus musculus OX=10090 GN=Syngr1 PE=1 SV=2	O55100	Syngr1	SP_Mus_v20200224_17027ent.fasta	25652.9	0.872	1	1	1	1.42e-05	0.0513	234
Sonnenschein_GaO-IP_r58843	Ctrl_IP	Ctrl_IP_A	QEp21-0857_Sonnenschein_Ctrl_IP_A	Cluster of cAMP-specific 3',5'-cyclic phosphodiesterase 4D OS=Mus musculus OX=10090 GN=Pde4d PE=1 SV=2 (Q01063)	cAMP-specific 3',5'-cyclic phosphodiesterase 4A OS=Mus musculus OX=10090 GN=Pde4a PE=1 SV=2	O89084	Pde4a	SP_Mus_v20200224_17027ent.fasta	93558.9	0.999	1	1	6	8.51e-05	0.077	844
Sonnenschein_GaO-IP_r58843	Ctrl_IP	Ctrl_IP_A	QEp21-0857_Sonnenschein_Ctrl_IP_A	Cluster of Tubulin--tyrosine ligase-like protein 12 OS=Mus musculus OX=10090 GN=Ttll12 PE=1 SV=1 (Q3UDE2)	Tubulin--tyrosine ligase-like protein 12 OS=Mus musculus OX=10090 GN=Ttll12 PE=1 SV=1	Q3UDE2	Ttll12	SP_Mus_v20200224_17027ent.fasta	74043.8	1	3	3	3	4.25e-05	0.0563	639
Sonnenschein_GaO-IP_r58843	Ctrl_IP	Ctrl_IP_A	QEp21-0857_Sonnenschein_Ctrl_IP_A	Cluster of Coatomer subunit epsilon OS=Mus musculus OX=10090 GN=Cope PE=1 SV=3 (O89079)	Coatomer subunit epsilon OS=Mus musculus OX=10090 GN=Cope PE=1 SV=3	O89079	Cope	SP_Mus_v20200224_17027ent.fasta	34567.8	1	2	2	2	2.84e-05	0.136	308
Sonnenschein_GaO-IP_r58843	Ctrl_IP	Ctrl_IP_A	QEp21-0857_Sonnenschein_Ctrl_IP_A	Cluster of Phostensin OS=Mus musculus OX=10090 GN=Ppp1r18 PE=1 SV=1 (Q8BQ30)	Phostensin OS=Mus musculus OX=10090 GN=Ppp1r18 PE=1 SV=1	Q8BQ30	Ppp1r18	SP_Mus_v20200224_17027ent.fasta	65630.1	1	7	7	8	0.000113	0.157	594
Sonnenschein_GaO-IP_r58843	Ctrl_IP	Ctrl_IP_A	QEp21-0857_Sonnenschein_Ctrl_IP_A	Cluster of cAMP-dependent protein kinase type I-beta regulatory subunit OS=Mus musculus OX=10090 GN=Prkar1b PE=1 SV=2 (P12849)	cAMP-dependent protein kinase type I-beta regulatory subunit OS=Mus musculus OX=10090 GN=Prkar1b PE=1 SV=2	P12849	Prkar1b	SP_Mus_v20200224_17027ent.fasta	43224.4	0.999	2	2	2	2.84e-05	0.0761	381
Sonnenschein_GaO-IP_r58843	Ctrl_IP	Ctrl_IP_A	QEp21-0857_Sonnenschein_Ctrl_IP_A	Cluster of Coronin-1A OS=Mus musculus OX=10090 GN=Coro1a PE=1 SV=5 (O89053)	Coronin-1A OS=Mus musculus OX=10090 GN=Coro1a PE=1 SV=5	O89053	Coro1a	SP_Mus_v20200224_17027ent.fasta	50988.9	1	11	13	13	0.000184	0.315	461
Sonnenschein_GaO-IP_r58843	Ctrl_IP	Ctrl_IP_A	QEp21-0857_Sonnenschein_Ctrl_IP_A	Cluster of Phosphatidylinositol 3-kinase catalytic subunit type 3 OS=Mus musculus OX=10090 GN=Pik3c3 PE=1 SV=1 (Q6PF93)	Phosphatidylinositol 3-kinase catalytic subunit type 3 OS=Mus musculus OX=10090 GN=Pik3c3 PE=1 SV=1	Q6PF93	Pik3c3	SP_Mus_v20200224_17027ent.fasta	101491	0.994	1	1	1	1.42e-05	0.0135	887
Sonnenschein_GaO-IP_r58843	Ctrl_IP	Ctrl_IP_A	QEp21-0857_Sonnenschein_Ctrl_IP_A	Cluster of DmX-like protein 2 OS=Mus musculus OX=10090 GN=Dmxl2 PE=1 SV=3 (Q8BPN8)	DmX-like protein 2 OS=Mus musculus OX=10090 GN=Dmxl2 PE=1 SV=3	Q8BPN8	Dmxl2	SP_Mus_v20200224_17027ent.fasta	338209	1	70	83	86	0.00122	0.332	3032
Sonnenschein_GaO-IP_r58843	Ctrl_IP	Ctrl_IP_A	QEp21-0857_Sonnenschein_Ctrl_IP_A	Cluster of Armadillo repeat protein deleted in velo-cardio-facial syndrome homolog OS=Mus musculus OX=10090 GN=Arvcf PE=1 SV=2 (P98203)	Armadillo repeat protein deleted in velo-cardio-facial syndrome homolog OS=Mus musculus OX=10090 GN=Arvcf PE=1 SV=2	P98203	Arvcf	SP_Mus_v20200224_17027ent.fasta	105067	1	4	4	4	5.67e-05	0.0624	962
Sonnenschein_GaO-IP_r58843	Ctrl_IP	Ctrl_IP_A	QEp21-0857_Sonnenschein_Ctrl_IP_A	Cluster of F-box/LRR-repeat protein 16 OS=Mus musculus OX=10090 GN=Fbxl16 PE=1 SV=1 (A2RT62)	F-box/LRR-repeat protein 16 OS=Mus musculus OX=10090 GN=Fbxl16 PE=1 SV=1	A2RT62	Fbxl16	SP_Mus_v20200224_17027ent.fasta	51879.2	1	7	7	7	9.92e-05	0.196	479
Sonnenschein_GaO-IP_r58843	Ctrl_IP	Ctrl_IP_A	QEp21-0857_Sonnenschein_Ctrl_IP_A	Cluster of Lysine-specific histone demethylase 1A OS=Mus musculus OX=10090 GN=Kdm1a PE=1 SV=2 (Q6ZQ88)	Lysine-specific histone demethylase 1A OS=Mus musculus OX=10090 GN=Kdm1a PE=1 SV=2	Q6ZQ88	Kdm1a	SP_Mus_v20200224_17027ent.fasta	92851.7	1	2	2	2	2.84e-05	0.0352	853
Sonnenschein_GaO-IP_r58843	Ctrl_IP	Ctrl_IP_A	QEp21-0857_Sonnenschein_Ctrl_IP_A	Cluster of Rho GTPase-activating protein 26 OS=Mus musculus OX=10090 GN=Arhgap26 PE=1 SV=3 (Q6ZQ82)	Rho GTPase-activating protein 26 OS=Mus musculus OX=10090 GN=Arhgap26 PE=1 SV=3	Q6ZQ82	Arhgap26	SP_Mus_v20200224_17027ent.fasta	92072.4	0.999	1	1	1	1.42e-05	0.0123	814
Sonnenschein_GaO-IP_r58843	Ctrl_IP	Ctrl_IP_A	QEp21-0857_Sonnenschein_Ctrl_IP_A	Cluster of Microtubule-associated protein RP/EB family member 3 OS=Mus musculus OX=10090 GN=Mapre3 PE=1 SV=1 (Q6PER3)	Microtubule-associated protein RP/EB family member 3 OS=Mus musculus OX=10090 GN=Mapre3 PE=1 SV=1	Q6PER3	Mapre3	SP_Mus_v20200224_17027ent.fasta	31966.9	1	6	6	8	0.000113	0.246	281
Sonnenschein_GaO-IP_r58843	Ctrl_IP	Ctrl_IP_A	QEp21-0857_Sonnenschein_Ctrl_IP_A	Cluster of Ryanodine receptor 1 OS=Mus musculus OX=10090 GN=Ryr1 PE=1 SV=1 (E9PZQ0)	Ryanodine receptor 1 OS=Mus musculus OX=10090 GN=Ryr1 PE=1 SV=1	E9PZQ0	Ryr1	SP_Mus_v20200224_17027ent.fasta	565037	0.07	0	0	1	1.42e-05	0.00218	5035
Sonnenschein_GaO-IP_r58843	Ctrl_IP	Ctrl_IP_A	QEp21-0857_Sonnenschein_Ctrl_IP_A	Cluster of Protein quaking OS=Mus musculus OX=10090 GN=Qki PE=1 SV=1 (Q9QYS9)	Protein quaking OS=Mus musculus OX=10090 GN=Qki PE=1 SV=1	Q9QYS9	Qki	SP_Mus_v20200224_17027ent.fasta	37671.8	0.1	0	0	0	0	0	341
Sonnenschein_GaO-IP_r58843	Ctrl_IP	Ctrl_IP_A	QEp21-0857_Sonnenschein_Ctrl_IP_A	Cluster of Serine/threonine-protein kinase TAO2 OS=Mus musculus OX=10090 GN=Taok2 PE=1 SV=3 (Q6ZQ29)	Serine/threonine-protein kinase TAO2 OS=Mus musculus OX=10090 GN=Taok2 PE=1 SV=3	Q6ZQ29	Taok2	SP_Mus_v20200224_17027ent.fasta	139301	0.06	0	0	0	0	0	1240
Sonnenschein_GaO-IP_r58843	Ctrl_IP	Ctrl_IP_A	QEp21-0857_Sonnenschein_Ctrl_IP_A	Cluster of Membrane-associated phosphatidylinositol transfer protein 2 OS=Mus musculus OX=10090 GN=Pitpnm2 PE=1 SV=2 (Q6ZPQ6)	Membrane-associated phosphatidylinositol transfer protein 2 OS=Mus musculus OX=10090 GN=Pitpnm2 PE=1 SV=2	Q6ZPQ6	Pitpnm2	SP_Mus_v20200224_17027ent.fasta	148037	1	1	1	1	1.42e-05	0.00674	1335
Sonnenschein_GaO-IP_r58843	Ctrl_IP	Ctrl_IP_A	QEp21-0857_Sonnenschein_Ctrl_IP_A	Cluster of Septin-11 OS=Mus musculus OX=10090 GN=Septin11 PE=1 SV=4 (Q8C1B7)	Septin-11 OS=Mus musculus OX=10090 GN=Septin11 PE=1 SV=4	Q8C1B7	Septin11	SP_Mus_v20200224_17027ent.fasta	49695.4	1	6	7	16	0.000227	0.295	431
Sonnenschein_GaO-IP_r58843	Ctrl_IP	Ctrl_IP_A	QEp21-0857_Sonnenschein_Ctrl_IP_A	Cluster of Calmodulin-regulated spectrin-associated protein 2 OS=Mus musculus OX=10090 GN=Camsap2 PE=1 SV=3 (Q8C1B1)	Calmodulin-regulated spectrin-associated protein 2 OS=Mus musculus OX=10090 GN=Camsap2 PE=1 SV=3	Q8C1B1	Camsap2	SP_Mus_v20200224_17027ent.fasta	164336	1	5	5	5	7.09e-05	0.0445	1461
Sonnenschein_GaO-IP_r58843	Ctrl_IP	Ctrl_IP_A	QEp21-0857_Sonnenschein_Ctrl_IP_A	Cluster of Ornithine aminotransferase, mitochondrial OS=Mus musculus OX=10090 GN=Oat PE=1 SV=1 (P29758)	Ornithine aminotransferase, mitochondrial OS=Mus musculus OX=10090 GN=Oat PE=1 SV=1	P29758	Oat	SP_Mus_v20200224_17027ent.fasta	48355.9	1	4	4	4	5.67e-05	0.139	439
Sonnenschein_GaO-IP_r58843	Ctrl_IP	Ctrl_IP_A	QEp21-0857_Sonnenschein_Ctrl_IP_A	Cluster of CCR4-NOT transcription complex subunit 1 OS=Mus musculus OX=10090 GN=Cnot1 PE=1 SV=2 (Q6ZQ08)	CCR4-NOT transcription complex subunit 1 OS=Mus musculus OX=10090 GN=Cnot1 PE=1 SV=2	Q6ZQ08	Cnot1	SP_Mus_v20200224_17027ent.fasta	266814	0.989	1	1	1	1.42e-05	0.00421	2375
Sonnenschein_GaO-IP_r58843	Ctrl_IP	Ctrl_IP_A	QEp21-0857_Sonnenschein_Ctrl_IP_A	Cluster of Centrosomal protein of 162 kDa OS=Mus musculus OX=10090 GN=Cep162 PE=1 SV=2 (Q6ZQ06)	Centrosomal protein of 162 kDa OS=Mus musculus OX=10090 GN=Cep162 PE=1 SV=2	Q6ZQ06	Cep162	SP_Mus_v20200224_17027ent.fasta	160859	0.97	1	1	2	2.84e-05	0.00713	1403
Sonnenschein_GaO-IP_r58843	Ctrl_IP	Ctrl_IP_A	QEp21-0857_Sonnenschein_Ctrl_IP_A	Cluster of UHRF1-binding protein 1-like OS=Mus musculus OX=10090 GN=Uhrf1bp1l PE=1 SV=2 (A2RSJ4)	UHRF1-binding protein 1-like OS=Mus musculus OX=10090 GN=Uhrf1bp1l PE=1 SV=2	A2RSJ4	Uhrf1bp1l	SP_Mus_v20200224_17027ent.fasta	161942	1	4	4	4	5.67e-05	0.0405	1457
Sonnenschein_GaO-IP_r58843	Ctrl_IP	Ctrl_IP_A	QEp21-0857_Sonnenschein_Ctrl_IP_A	Cluster of Keratin, type I cytoskeletal 10 OS=Mus musculus OX=10090 GN=Krt10 PE=1 SV=3 (P02535)	Keratin, type I cytoskeletal 10 OS=Mus musculus OX=10090 GN=Krt10 PE=1 SV=3	P02535	Krt10	SP_Mus_v20200224_17027ent.fasta	57771.3	1	3	4	6	8.51e-05	0.0965	570
Sonnenschein_GaO-IP_r58843	Ctrl_IP	Ctrl_IP_A	QEp21-0857_Sonnenschein_Ctrl_IP_A	Cluster of Mitochondrial Rho GTPase 1 OS=Mus musculus OX=10090 GN=Rhot1 PE=1 SV=1 (Q8BG51)	Mitochondrial Rho GTPase 1 OS=Mus musculus OX=10090 GN=Rhot1 PE=1 SV=1	Q8BG51	Rhot1	SP_Mus_v20200224_17027ent.fasta	72243.4	0.396	0	0	1	1.42e-05	0.0143	631
Sonnenschein_GaO-IP_r58843	Ctrl_IP	Ctrl_IP_A	QEp21-0857_Sonnenschein_Ctrl_IP_A	Cluster of Vacuolar protein sorting-associated protein 29 OS=Mus musculus OX=10090 GN=Vps29 PE=1 SV=1 (Q9QZ88)	Vacuolar protein sorting-associated protein 29 OS=Mus musculus OX=10090 GN=Vps29 PE=1 SV=1	Q9QZ88	Vps29	SP_Mus_v20200224_17027ent.fasta	20496.1	1	5	9	9	0.000128	0.401	182
Sonnenschein_GaO-IP_r58843	Ctrl_IP	Ctrl_IP_A	QEp21-0857_Sonnenschein_Ctrl_IP_A	Cluster of Hypoxanthine-guanine phosphoribosyltransferase OS=Mus musculus OX=10090 GN=Hprt1 PE=1 SV=3 (P00493)	Hypoxanthine-guanine phosphoribosyltransferase OS=Mus musculus OX=10090 GN=Hprt1 PE=1 SV=3	P00493	Hprt1	SP_Mus_v20200224_17027ent.fasta	24571.3	1	5	6	6	8.51e-05	0.271	218
Sonnenschein_GaO-IP_r58843	Ctrl_IP	Ctrl_IP_A	QEp21-0857_Sonnenschein_Ctrl_IP_A	Cluster of Reticulocalbin-2 OS=Mus musculus OX=10090 GN=Rcn2 PE=1 SV=1 (Q8BP92)	Reticulocalbin-2 OS=Mus musculus OX=10090 GN=Rcn2 PE=1 SV=1	Q8BP92	Rcn2	SP_Mus_v20200224_17027ent.fasta	37271.8	1	9	12	13	0.000184	0.381	320
Sonnenschein_GaO-IP_r58843	Ctrl_IP	Ctrl_IP_A	QEp21-0857_Sonnenschein_Ctrl_IP_A	Cluster of Delta(3,5)-Delta(2,4)-dienoyl-CoA isomerase, mitochondrial OS=Mus musculus OX=10090 GN=Ech1 PE=1 SV=1 (O35459)	Delta(3,5)-Delta(2,4)-dienoyl-CoA isomerase, mitochondrial OS=Mus musculus OX=10090 GN=Ech1 PE=1 SV=1	O35459	Ech1	SP_Mus_v20200224_17027ent.fasta	36119.2	1	2	2	2	2.84e-05	0.138	327
Sonnenschein_GaO-IP_r58843	Ctrl_IP	Ctrl_IP_A	QEp21-0857_Sonnenschein_Ctrl_IP_A	Cluster of Ubiquitin carboxyl-terminal hydrolase 7 OS=Mus musculus OX=10090 GN=Usp7 PE=1 SV=1 (Q6A4J8)	Ubiquitin carboxyl-terminal hydrolase 7 OS=Mus musculus OX=10090 GN=Usp7 PE=1 SV=1	Q6A4J8	Usp7	SP_Mus_v20200224_17027ent.fasta	128478	1	5	5	5	7.09e-05	0.0607	1103
Sonnenschein_GaO-IP_r58843	Ctrl_IP	Ctrl_IP_A	QEp21-0857_Sonnenschein_Ctrl_IP_A	Cluster of Myotubularin-related protein 5 OS=Mus musculus OX=10090 GN=Sbf1 PE=1 SV=2 (Q6ZPE2)	Myotubularin-related protein 5 OS=Mus musculus OX=10090 GN=Sbf1 PE=1 SV=2	Q6ZPE2	Sbf1	SP_Mus_v20200224_17027ent.fasta	208693	1	24	26	26	0.000369	0.197	1867
Sonnenschein_GaO-IP_r58843	Ctrl_IP	Ctrl_IP_A	QEp21-0857_Sonnenschein_Ctrl_IP_A	Cluster of Signal-induced proliferation-associated 1-like protein 1 OS=Mus musculus OX=10090 GN=Sipa1l1 PE=1 SV=2 (Q8C0T5)	Signal-induced proliferation-associated 1-like protein 1 OS=Mus musculus OX=10090 GN=Sipa1l1 PE=1 SV=2	Q8C0T5	Sipa1l1	SP_Mus_v20200224_17027ent.fasta	197035	1	66	84	89	0.00126	0.515	1782
Sonnenschein_GaO-IP_r58843	Ctrl_IP	Ctrl_IP_A	QEp21-0857_Sonnenschein_Ctrl_IP_A	Cluster of Asparagine--tRNA ligase, cytoplasmic OS=Mus musculus OX=10090 GN=NARS1 PE=1 SV=2 (Q8BP47)	Asparagine--tRNA ligase, cytoplasmic OS=Mus musculus OX=10090 GN=NARS1 PE=1 SV=2	Q8BP47	NARS1	SP_Mus_v20200224_17027ent.fasta	64280.5	0.994	0	0	0	0	0	559
Sonnenschein_GaO-IP_r58843	Ctrl_IP	Ctrl_IP_A	QEp21-0857_Sonnenschein_Ctrl_IP_A	Cluster of 5'-3' exonuclease PLD3 OS=Mus musculus OX=10090 GN=Pld3 PE=1 SV=1 (O35405)	5'-3' exonuclease PLD3 OS=Mus musculus OX=10090 GN=Pld3 PE=1 SV=1	O35405	Pld3	SP_Mus_v20200224_17027ent.fasta	54389.6	1	3	3	3	4.25e-05	0.0676	488
Sonnenschein_GaO-IP_r58843	Ctrl_IP	Ctrl_IP_A	QEp21-0857_Sonnenschein_Ctrl_IP_A	Cluster of Coronin-2A OS=Mus musculus OX=10090 GN=Coro2a PE=2 SV=1 (Q8C0P5)	Coronin-2A OS=Mus musculus OX=10090 GN=Coro2a PE=2 SV=1	Q8C0P5	Coro2a	SP_Mus_v20200224_17027ent.fasta	59574.7	1	19	27	28	0.000397	0.399	524
Sonnenschein_GaO-IP_r58843	Ctrl_IP	Ctrl_IP_A	QEp21-0857_Sonnenschein_Ctrl_IP_A	Cluster of Isoaspartyl peptidase/L-asparaginase OS=Mus musculus OX=10090 GN=Asrgl1 PE=1 SV=1 (Q8C0M9)	Isoaspartyl peptidase/L-asparaginase OS=Mus musculus OX=10090 GN=Asrgl1 PE=1 SV=1	Q8C0M9	Asrgl1	SP_Mus_v20200224_17027ent.fasta	33949.7	1	7	10	10	0.000142	0.331	326
Sonnenschein_GaO-IP_r58843	Ctrl_IP	Ctrl_IP_A	QEp21-0857_Sonnenschein_Ctrl_IP_A	Cluster of Thioredoxin-related transmembrane protein 4 OS=Mus musculus OX=10090 GN=Tmx4 PE=1 SV=2 (Q8C0L0)	Thioredoxin-related transmembrane protein 4 OS=Mus musculus OX=10090 GN=Tmx4 PE=1 SV=2	Q8C0L0	Tmx4	SP_Mus_v20200224_17027ent.fasta	37131	0.947	1	1	1	1.42e-05	0.0388	335
Sonnenschein_GaO-IP_r58843	Ctrl_IP	Ctrl_IP_A	QEp21-0857_Sonnenschein_Ctrl_IP_A	Cluster of NAD(+) hydrolase SARM1 OS=Mus musculus OX=10090 GN=Sarm1 PE=1 SV=1 (Q6PDS3)	NAD(+) hydrolase SARM1 OS=Mus musculus OX=10090 GN=Sarm1 PE=1 SV=1	Q6PDS3	Sarm1	SP_Mus_v20200224_17027ent.fasta	79608	0.172	0	0	0	0	0	724
Sonnenschein_GaO-IP_r58843	Ctrl_IP	Ctrl_IP_A	QEp21-0857_Sonnenschein_Ctrl_IP_A	Cluster of Protein transport protein Sec23A OS=Mus musculus OX=10090 GN=Sec23a PE=1 SV=2 (Q01405)	Protein transport protein Sec23A OS=Mus musculus OX=10090 GN=Sec23a PE=1 SV=2	Q01405	Sec23a	SP_Mus_v20200224_17027ent.fasta	86163.5	1	9	9	11	0.000156	0.183	765
Sonnenschein_GaO-IP_r58843	Ctrl_IP	Ctrl_IP_A	QEp21-0857_Sonnenschein_Ctrl_IP_A	Cluster of Proline-rich transmembrane protein 3 OS=Mus musculus OX=10090 GN=Prrt3 PE=1 SV=1 (Q6PE13)	Proline-rich transmembrane protein 3 OS=Mus musculus OX=10090 GN=Prrt3 PE=1 SV=1	Q6PE13	Prrt3	SP_Mus_v20200224_17027ent.fasta	101227	0.938	1	1	1	1.42e-05	0.00824	971
Sonnenschein_GaO-IP_r58843	Ctrl_IP	Ctrl_IP_A	QEp21-0857_Sonnenschein_Ctrl_IP_A	Cluster of Phosphatidylglycerophosphatase and protein-tyrosine phosphatase 1 OS=Mus musculus OX=10090 GN=Ptpmt1 PE=1 SV=1 (Q66GT5)	Phosphatidylglycerophosphatase and protein-tyrosine phosphatase 1 OS=Mus musculus OX=10090 GN=Ptpmt1 PE=1 SV=1	Q66GT5	Ptpmt1	SP_Mus_v20200224_17027ent.fasta	21942.6	1	3	3	3	4.25e-05	0.171	193
Sonnenschein_GaO-IP_r58843	Ctrl_IP	Ctrl_IP_A	QEp21-0857_Sonnenschein_Ctrl_IP_A	Cluster of Probable ATP-dependent RNA helicase DDX6 OS=Mus musculus OX=10090 GN=Ddx6 PE=1 SV=1 (P54823)	Probable ATP-dependent RNA helicase DDX6 OS=Mus musculus OX=10090 GN=Ddx6 PE=1 SV=1	P54823	Ddx6	SP_Mus_v20200224_17027ent.fasta	54193.6	1	4	4	4	5.67e-05	0.0849	483
Sonnenschein_GaO-IP_r58843	Ctrl_IP	Ctrl_IP_A	QEp21-0857_Sonnenschein_Ctrl_IP_A	Cluster of Galactocerebrosidase OS=Mus musculus OX=10090 GN=Galc PE=1 SV=2 (P54818)	Galactocerebrosidase OS=Mus musculus OX=10090 GN=Galc PE=1 SV=2	P54818	Galc	SP_Mus_v20200224_17027ent.fasta	77258.7	1	2	2	2	2.84e-05	0.0614	684
Sonnenschein_GaO-IP_r58843	Ctrl_IP	Ctrl_IP_A	QEp21-0857_Sonnenschein_Ctrl_IP_A	Cluster of Phenylalanine--tRNA ligase alpha subunit OS=Mus musculus OX=10090 GN=Farsa PE=1 SV=1 (Q8C0C7)	Phenylalanine--tRNA ligase alpha subunit OS=Mus musculus OX=10090 GN=Farsa PE=1 SV=1	Q8C0C7	Farsa	SP_Mus_v20200224_17027ent.fasta	57599.6	1	4	4	4	5.67e-05	0.122	508
Sonnenschein_GaO-IP_r58843	Ctrl_IP	Ctrl_IP_A	QEp21-0857_Sonnenschein_Ctrl_IP_A	Cluster of Cytoplasmic dynein 1 light intermediate chain 2 OS=Mus musculus OX=10090 GN=Dync1li2 PE=1 SV=2 (Q6PDL0)	Cytoplasmic dynein 1 light intermediate chain 2 OS=Mus musculus OX=10090 GN=Dync1li2 PE=1 SV=2	Q6PDL0	Dync1li2	SP_Mus_v20200224_17027ent.fasta	54219.3	1	4	4	5	7.09e-05	0.157	492
Sonnenschein_GaO-IP_r58843	Ctrl_IP	Ctrl_IP_A	QEp21-0857_Sonnenschein_Ctrl_IP_A	Cluster of Proteasome adapter and scaffold protein ECM29 OS=Mus musculus OX=10090 GN=Ecpas PE=1 SV=3 (Q6PDI5)	Proteasome adapter and scaffold protein ECM29 OS=Mus musculus OX=10090 GN=Ecpas PE=1 SV=3	Q6PDI5	Ecpas	SP_Mus_v20200224_17027ent.fasta	203708	1	2	2	2	2.84e-05	0.0147	1840
Sonnenschein_GaO-IP_r58843	Ctrl_IP	Ctrl_IP_A	QEp21-0857_Sonnenschein_Ctrl_IP_A	Cluster of Pleckstrin homology-like domain family B member 1 OS=Mus musculus OX=10090 GN=Phldb1 PE=1 SV=1 (Q6PDH0)	Pleckstrin homology-like domain family B member 1 OS=Mus musculus OX=10090 GN=Phldb1 PE=1 SV=1	Q6PDH0	Phldb1	SP_Mus_v20200224_17027ent.fasta	150074	1	2	2	2	2.84e-05	0.0182	1371
Sonnenschein_GaO-IP_r58843	Ctrl_IP	Ctrl_IP_A	QEp21-0857_Sonnenschein_Ctrl_IP_A	Cluster of Apical junction component 1 homolog OS=Mus musculus OX=10090 GN=Ajm1 PE=1 SV=1 (A2AJA9)	Apical junction component 1 homolog OS=Mus musculus OX=10090 GN=Ajm1 PE=1 SV=1	A2AJA9	Ajm1	SP_Mus_v20200224_17027ent.fasta	107188	1	6	6	6	8.51e-05	0.0934	974
Sonnenschein_GaO-IP_r58843	Ctrl_IP	Ctrl_IP_A	QEp21-0857_Sonnenschein_Ctrl_IP_A	Cluster of Exocyst complex component 4 OS=Mus musculus OX=10090 GN=Exoc4 PE=1 SV=2 (O35382)	Exocyst complex component 4 OS=Mus musculus OX=10090 GN=Exoc4 PE=1 SV=2	O35382	Exoc4	SP_Mus_v20200224_17027ent.fasta	110549	1	8	8	8	0.000113	0.109	975
Sonnenschein_GaO-IP_r58843	Ctrl_IP	Ctrl_IP_A	QEp21-0857_Sonnenschein_Ctrl_IP_A	Cluster of COP9 signalosome complex subunit 8 OS=Mus musculus OX=10090 GN=Cops8 PE=1 SV=1 (Q8VBV7)	COP9 signalosome complex subunit 8 OS=Mus musculus OX=10090 GN=Cops8 PE=1 SV=1	Q8VBV7	Cops8	SP_Mus_v20200224_17027ent.fasta	23256.1	0.941	1	1	1	1.42e-05	0.1	209
Sonnenschein_GaO-IP_r58843	Ctrl_IP	Ctrl_IP_A	QEp21-0857_Sonnenschein_Ctrl_IP_A	Cluster of RUN domain-containing protein 3B OS=Mus musculus OX=10090 GN=Rundc3b PE=1 SV=1 (Q6PDC0)	RUN domain-containing protein 3B OS=Mus musculus OX=10090 GN=Rundc3b PE=1 SV=1	Q6PDC0	Rundc3b	SP_Mus_v20200224_17027ent.fasta	45139.3	0.95	1	1	1	1.42e-05	0.0196	408
Sonnenschein_GaO-IP_r58843	Ctrl_IP	Ctrl_IP_A	QEp21-0857_Sonnenschein_Ctrl_IP_A	Cluster of Protein disulfide-isomerase OS=Mus musculus OX=10090 GN=P4hb PE=1 SV=2 (P09103)	Protein disulfide-isomerase OS=Mus musculus OX=10090 GN=P4hb PE=1 SV=2	P09103	P4hb	SP_Mus_v20200224_17027ent.fasta	57060.6	0.872	1	1	1	1.42e-05	0.0157	509
Sonnenschein_GaO-IP_r58843	Ctrl_IP	Ctrl_IP_A	QEp21-0857_Sonnenschein_Ctrl_IP_A	Cluster of Striatin-interacting protein 1 OS=Mus musculus OX=10090 GN=Strip1 PE=1 SV=2 (Q8C079)	Striatin-interacting protein 1 OS=Mus musculus OX=10090 GN=Strip1 PE=1 SV=2	Q8C079	Strip1	SP_Mus_v20200224_17027ent.fasta	95588.3	1	2	2	3	4.25e-05	0.0442	837
Sonnenschein_GaO-IP_r58843	Ctrl_IP	Ctrl_IP_A	QEp21-0857_Sonnenschein_Ctrl_IP_A	Cluster of Calcium/calmodulin-dependent protein kinase kinase 2 OS=Mus musculus OX=10090 GN=Camkk2 PE=1 SV=2 (Q8C078)	Calcium/calmodulin-dependent protein kinase kinase 2 OS=Mus musculus OX=10090 GN=Camkk2 PE=1 SV=2	Q8C078	Camkk2	SP_Mus_v20200224_17027ent.fasta	64618.1	1	2	2	2	2.84e-05	0.051	588
Sonnenschein_GaO-IP_r58843	Ctrl_IP	Ctrl_IP_A	QEp21-0857_Sonnenschein_Ctrl_IP_A	Cluster of Protein disulfide-isomerase A3 OS=Mus musculus OX=10090 GN=Pdia3 PE=1 SV=2 (P27773)	Protein disulfide-isomerase A3 OS=Mus musculus OX=10090 GN=Pdia3 PE=1 SV=2	P27773	Pdia3	SP_Mus_v20200224_17027ent.fasta	56680.4	1	11	12	12	0.00017	0.321	505
Sonnenschein_GaO-IP_r58843	Ctrl_IP	Ctrl_IP_A	QEp21-0857_Sonnenschein_Ctrl_IP_A	Cluster of Keratin, type II cytoskeletal 5 OS=Mus musculus OX=10090 GN=Krt5 PE=1 SV=1 (Q922U2)	Keratin, type II cytoskeletal 1b OS=Mus musculus OX=10090 GN=Krt77 PE=1 SV=1	Q6IFZ6	Krt77	SP_Mus_v20200224_17027ent.fasta	61359.9	0.208	0	0	6	8.51e-05	0.0542	572
Sonnenschein_GaO-IP_r58843	Ctrl_IP	Ctrl_IP_A	QEp21-0857_Sonnenschein_Ctrl_IP_A	Cluster of Complement C1q subcomponent subunit A OS=Mus musculus OX=10090 GN=C1qa PE=1 SV=2 (P98086)	Complement C1q subcomponent subunit A OS=Mus musculus OX=10090 GN=C1qa PE=1 SV=2	P98086	C1qa	SP_Mus_v20200224_17027ent.fasta	25974.9	1	2	3	3	4.25e-05	0.106	245
Sonnenschein_GaO-IP_r58843	Ctrl_IP	Ctrl_IP_A	QEp21-0857_Sonnenschein_Ctrl_IP_A	Cluster of Keratin, type I cytoskeletal 10 OS=Mus musculus OX=10090 GN=Krt10 PE=1 SV=3 (P02535)	Keratin, type I cytoskeletal 42 OS=Mus musculus OX=10090 GN=Krt42 PE=1 SV=1	Q6IFX2	Krt42	SP_Mus_v20200224_17027ent.fasta	50133.6	1	1	1	3	4.25e-05	0.0642	452
Sonnenschein_GaO-IP_r58843	Ctrl_IP	Ctrl_IP_A	QEp21-0857_Sonnenschein_Ctrl_IP_A	Cluster of BTB/POZ domain-containing protein KCTD6 OS=Mus musculus OX=10090 GN=Kctd6 PE=2 SV=1 (Q8BNL5)	BTB/POZ domain-containing protein KCTD6 OS=Mus musculus OX=10090 GN=Kctd6 PE=2 SV=1	Q8BNL5	Kctd6	SP_Mus_v20200224_17027ent.fasta	27625	1	4	4	4	5.67e-05	0.169	237
Sonnenschein_GaO-IP_r58843	Ctrl_IP	Ctrl_IP_A	QEp21-0857_Sonnenschein_Ctrl_IP_A	Cluster of Serpin H1 OS=Mus musculus OX=10090 GN=Serpinh1 PE=1 SV=3 (P19324)	Serpin H1 OS=Mus musculus OX=10090 GN=Serpinh1 PE=1 SV=3	P19324	Serpinh1	SP_Mus_v20200224_17027ent.fasta	46535.1	0.39	0	0	0	0	0	417
Sonnenschein_GaO-IP_r58843	Ctrl_IP	Ctrl_IP_A	QEp21-0857_Sonnenschein_Ctrl_IP_A	Cluster of 26S proteasome regulatory subunit 6B OS=Mus musculus OX=10090 GN=Psmc4 PE=1 SV=2 (P54775)	26S proteasome regulatory subunit 6B OS=Mus musculus OX=10090 GN=Psmc4 PE=1 SV=2	P54775	Psmc4	SP_Mus_v20200224_17027ent.fasta	47409.8	1	9	12	12	0.00017	0.349	418
Sonnenschein_GaO-IP_r58843	Ctrl_IP	Ctrl_IP_A	QEp21-0857_Sonnenschein_Ctrl_IP_A	Cluster of Neuropilin and tolloid-like protein 2 OS=Mus musculus OX=10090 GN=Neto2 PE=1 SV=1 (Q8BNJ6)	Neuropilin and tolloid-like protein 2 OS=Mus musculus OX=10090 GN=Neto2 PE=1 SV=1	Q8BNJ6	Neto2	SP_Mus_v20200224_17027ent.fasta	59369.1	0.382	0	0	0	0	0	525
Sonnenschein_GaO-IP_r58843	Ctrl_IP	Ctrl_IP_A	QEp21-0857_Sonnenschein_Ctrl_IP_A	Cluster of Heat shock protein HSP 90-alpha OS=Mus musculus OX=10090 GN=Hsp90aa1 PE=1 SV=4 (P07901)	Heat shock protein HSP 90-alpha OS=Mus musculus OX=10090 GN=Hsp90aa1 PE=1 SV=4	P07901	Hsp90aa1	SP_Mus_v20200224_17027ent.fasta	84791.2	1	19	20	32	0.000454	0.377	733
Sonnenschein_GaO-IP_r58843	Ctrl_IP	Ctrl_IP_A	QEp21-0857_Sonnenschein_Ctrl_IP_A	Cluster of AP-1 complex subunit gamma-1 OS=Mus musculus OX=10090 GN=Ap1g1 PE=1 SV=3 (P22892)	AP-1 complex subunit gamma-1 OS=Mus musculus OX=10090 GN=Ap1g1 PE=1 SV=3	P22892	Ap1g1	SP_Mus_v20200224_17027ent.fasta	91353.2	1	4	4	4	5.67e-05	0.0912	822
Sonnenschein_GaO-IP_r58843	Ctrl_IP	Ctrl_IP_A	QEp21-0857_Sonnenschein_Ctrl_IP_A	Cluster of Amyloid-beta A4 precursor protein-binding family B member 1 OS=Mus musculus OX=10090 GN=Apbb1 PE=1 SV=3 (Q9QXJ1)	Amyloid-beta A4 precursor protein-binding family B member 1 OS=Mus musculus OX=10090 GN=Apbb1 PE=1 SV=3	Q9QXJ1	Apbb1	SP_Mus_v20200224_17027ent.fasta	77383.4	0.97	1	1	1	1.42e-05	0.0197	710
Sonnenschein_GaO-IP_r58843	Ctrl_IP	Ctrl_IP_A	QEp21-0857_Sonnenschein_Ctrl_IP_A	Cluster of Alanine--tRNA ligase, cytoplasmic OS=Mus musculus OX=10090 GN=Aars PE=1 SV=1 (Q8BGQ7)	Alanine--tRNA ligase, cytoplasmic OS=Mus musculus OX=10090 GN=Aars PE=1 SV=1	Q8BGQ7	Aars	SP_Mus_v20200224_17027ent.fasta	106911	0.994	0	0	0	0	0	968
Sonnenschein_GaO-IP_r58843	Ctrl_IP	Ctrl_IP_A	QEp21-0857_Sonnenschein_Ctrl_IP_A	Cluster of Cytohesin-2 OS=Mus musculus OX=10090 GN=Cyth2 PE=1 SV=2 (P63034)	Cytohesin-3 OS=Mus musculus OX=10090 GN=Cyth3 PE=1 SV=1	O08967	Cyth3	SP_Mus_v20200224_17027ent.fasta	46281.6	1	2	2	3	4.25e-05	0.0677	399
Sonnenschein_GaO-IP_r58843	Ctrl_IP	Ctrl_IP_A	QEp21-0857_Sonnenschein_Ctrl_IP_A	Cluster of Clusterin OS=Mus musculus OX=10090 GN=Clu PE=1 SV=1 (Q06890)	Clusterin OS=Mus musculus OX=10090 GN=Clu PE=1 SV=1	Q06890	Clu	SP_Mus_v20200224_17027ent.fasta	51656.1	0.978	1	1	1	1.42e-05	0.0268	448
Sonnenschein_GaO-IP_r58843	Ctrl_IP	Ctrl_IP_A	QEp21-0857_Sonnenschein_Ctrl_IP_A	Cluster of WD repeat-containing protein 48 OS=Mus musculus OX=10090 GN=Wdr48 PE=1 SV=1 (Q8BH57)	WD repeat-containing protein 48 OS=Mus musculus OX=10090 GN=Wdr48 PE=1 SV=1	Q8BH57	Wdr48	SP_Mus_v20200224_17027ent.fasta	76008.1	1	5	6	6	8.51e-05	0.108	676
Sonnenschein_GaO-IP_r58843	Ctrl_IP	Ctrl_IP_A	QEp21-0857_Sonnenschein_Ctrl_IP_A	Cluster of Girdin OS=Mus musculus OX=10090 GN=Ccdc88a PE=1 SV=2 (Q5SNZ0)	Girdin OS=Mus musculus OX=10090 GN=Ccdc88a PE=1 SV=2	Q5SNZ0	Ccdc88a	SP_Mus_v20200224_17027ent.fasta	215925	0.999	1	1	1	1.42e-05	0.00481	1873
Sonnenschein_GaO-IP_r58843	Ctrl_IP	Ctrl_IP_A	QEp21-0857_Sonnenschein_Ctrl_IP_A	Cluster of Numb-like protein OS=Mus musculus OX=10090 GN=Numbl PE=1 SV=3 (O08919)	Numb-like protein OS=Mus musculus OX=10090 GN=Numbl PE=1 SV=3	O08919	Numbl	SP_Mus_v20200224_17027ent.fasta	64129.6	0.875	0	0	1	1.42e-05	0.0132	604
Sonnenschein_GaO-IP_r58843	Ctrl_IP	Ctrl_IP_A	QEp21-0857_Sonnenschein_Ctrl_IP_A	Cluster of Flotillin-1 OS=Mus musculus OX=10090 GN=Flot1 PE=1 SV=1 (O08917)	Flotillin-1 OS=Mus musculus OX=10090 GN=Flot1 PE=1 SV=1	O08917	Flot1	SP_Mus_v20200224_17027ent.fasta	47512.8	0.059	0	0	0	0	0	428
Sonnenschein_GaO-IP_r58843	Ctrl_IP	Ctrl_IP_A	QEp21-0857_Sonnenschein_Ctrl_IP_A	Cluster of Fatty-acid amide hydrolase 1 OS=Mus musculus OX=10090 GN=Faah PE=1 SV=1 (O08914)	Fatty-acid amide hydrolase 1 OS=Mus musculus OX=10090 GN=Faah PE=1 SV=1	O08914	Faah	SP_Mus_v20200224_17027ent.fasta	63222.4	0.07	0	0	0	0	0	579
Sonnenschein_GaO-IP_r58843	Ctrl_IP	Ctrl_IP_A	QEp21-0857_Sonnenschein_Ctrl_IP_A	Cluster of Transcriptional activator protein Pur-beta OS=Mus musculus OX=10090 GN=Purb PE=1 SV=3 (O35295)	Transcriptional activator protein Pur-beta OS=Mus musculus OX=10090 GN=Purb PE=1 SV=3	O35295	Purb	SP_Mus_v20200224_17027ent.fasta	33902.5	1	5	7	8	0.000113	0.207	324
Sonnenschein_GaO-IP_r58843	Ctrl_IP	Ctrl_IP_A	QEp21-0857_Sonnenschein_Ctrl_IP_A	Cluster of Pre-mRNA-splicing factor ATP-dependent RNA helicase DHX15 OS=Mus musculus OX=10090 GN=Dhx15 PE=1 SV=2 (O35286)	Pre-mRNA-splicing factor ATP-dependent RNA helicase DHX15 OS=Mus musculus OX=10090 GN=Dhx15 PE=1 SV=2	O35286	Dhx15	SP_Mus_v20200224_17027ent.fasta	91009.3	0.438	0	0	0	0	0	795
Sonnenschein_GaO-IP_r58843	Ctrl_IP	Ctrl_IP_A	QEp21-0857_Sonnenschein_Ctrl_IP_A	Cluster of Myotubularin-related protein 13 OS=Mus musculus OX=10090 GN=Sbf2 PE=1 SV=1 (E9PXF8)	Myotubularin-related protein 13 OS=Mus musculus OX=10090 GN=Sbf2 PE=1 SV=1	E9PXF8	Sbf2	SP_Mus_v20200224_17027ent.fasta	210461	1	1	1	1	1.42e-05	0.00962	1872
Sonnenschein_GaO-IP_r58843	Ctrl_IP	Ctrl_IP_A	QEp21-0857_Sonnenschein_Ctrl_IP_A	Cluster of E3 ubiquitin-protein ligase NRDP1 OS=Mus musculus OX=10090 GN=Rnf41 PE=1 SV=1 (Q8BH75)	E3 ubiquitin-protein ligase NRDP1 OS=Mus musculus OX=10090 GN=Rnf41 PE=1 SV=1	Q8BH75	Rnf41	SP_Mus_v20200224_17027ent.fasta	35889.8	0.961	1	1	1	1.42e-05	0.0694	317
Sonnenschein_GaO-IP_r58843	Ctrl_IP	Ctrl_IP_A	QEp21-0857_Sonnenschein_Ctrl_IP_A	Cluster of Protein FAN OS=Mus musculus OX=10090 GN=Nsmaf PE=1 SV=2 (O35242)	Protein FAN OS=Mus musculus OX=10090 GN=Nsmaf PE=1 SV=2	O35242	Nsmaf	SP_Mus_v20200224_17027ent.fasta	104548	1	4	4	4	5.67e-05	0.0478	920
Sonnenschein_GaO-IP_r58843	Ctrl_IP	Ctrl_IP_A	QEp21-0857_Sonnenschein_Ctrl_IP_A	Cluster of EH domain-containing protein 3 OS=Mus musculus OX=10090 GN=Ehd3 PE=1 SV=2 (Q9QXY6)	EH domain-containing protein 3 OS=Mus musculus OX=10090 GN=Ehd3 PE=1 SV=2	Q9QXY6	Ehd3	SP_Mus_v20200224_17027ent.fasta	60823.5	1	7	7	14	0.000198	0.411	535
Sonnenschein_GaO-IP_r58843	Ctrl_IP	Ctrl_IP_A	QEp21-0857_Sonnenschein_Ctrl_IP_A	Cluster of 26S proteasome non-ATPase regulatory subunit 4 OS=Mus musculus OX=10090 GN=Psmd4 PE=1 SV=1 (O35226)	26S proteasome non-ATPase regulatory subunit 4 OS=Mus musculus OX=10090 GN=Psmd4 PE=1 SV=1	O35226	Psmd4	SP_Mus_v20200224_17027ent.fasta	40704.1	1	2	2	2	2.84e-05	0.0691	376
Sonnenschein_GaO-IP_r58843	Ctrl_IP	Ctrl_IP_A	QEp21-0857_Sonnenschein_Ctrl_IP_A	Cluster of Ubiquinone biosynthesis O-methyltransferase, mitochondrial OS=Mus musculus OX=10090 GN=Coq3 PE=1 SV=1 (Q8BMS4)	Ubiquinone biosynthesis O-methyltransferase, mitochondrial OS=Mus musculus OX=10090 GN=Coq3 PE=1 SV=1	Q8BMS4	Coq3	SP_Mus_v20200224_17027ent.fasta	40956.3	0.95	1	1	1	1.42e-05	0.0432	370
Sonnenschein_GaO-IP_r58843	Ctrl_IP	Ctrl_IP_A	QEp21-0857_Sonnenschein_Ctrl_IP_A	Cluster of Trifunctional enzyme subunit alpha, mitochondrial OS=Mus musculus OX=10090 GN=Hadha PE=1 SV=1 (Q8BMS1)	Trifunctional enzyme subunit alpha, mitochondrial OS=Mus musculus OX=10090 GN=Hadha PE=1 SV=1	Q8BMS1	Hadha	SP_Mus_v20200224_17027ent.fasta	82671.5	1	6	7	7	9.92e-05	0.113	763
Sonnenschein_GaO-IP_r58843	Ctrl_IP	Ctrl_IP_A	QEp21-0857_Sonnenschein_Ctrl_IP_A	Cluster of Gamma-adducin OS=Mus musculus OX=10090 GN=Add3 PE=1 SV=2 (Q9QYB5)	Gamma-adducin OS=Mus musculus OX=10090 GN=Add3 PE=1 SV=2	Q9QYB5	Add3	SP_Mus_v20200224_17027ent.fasta	78778.5	1	28	35	40	0.000567	0.426	706
Sonnenschein_GaO-IP_r58843	Ctrl_IP	Ctrl_IP_A	QEp21-0857_Sonnenschein_Ctrl_IP_A	Cluster of [F-actin]-monooxygenase MICAL2 OS=Mus musculus OX=10090 GN=Mical2 PE=1 SV=1 (Q8BML1)	[F-actin]-monooxygenase MICAL2 OS=Mus musculus OX=10090 GN=Mical2 PE=1 SV=1	Q8BML1	Mical2	SP_Mus_v20200224_17027ent.fasta	110075	1	1	1	7	9.92e-05	0.0552	960
Sonnenschein_GaO-IP_r58843	Ctrl_IP	Ctrl_IP_A	QEp21-0857_Sonnenschein_Ctrl_IP_A	Cluster of Taperin OS=Mus musculus OX=10090 GN=Tprn PE=1 SV=1 (A2AI08)	Taperin OS=Mus musculus OX=10090 GN=Tprn PE=1 SV=1	A2AI08	Tprn	SP_Mus_v20200224_17027ent.fasta	80089.2	1	4	4	4	5.67e-05	0.0961	749
Sonnenschein_GaO-IP_r58843	Ctrl_IP	Ctrl_IP_A	QEp21-0857_Sonnenschein_Ctrl_IP_A	Cluster of MAP6 domain-containing protein 1 OS=Mus musculus OX=10090 GN=Map6d1 PE=1 SV=1 (Q14BB9)	MAP6 domain-containing protein 1 OS=Mus musculus OX=10090 GN=Map6d1 PE=1 SV=1	Q14BB9	Map6d1	SP_Mus_v20200224_17027ent.fasta	20432	1	5	5	5	7.09e-05	0.492	191
Sonnenschein_GaO-IP_r58843	Ctrl_IP	Ctrl_IP_A	QEp21-0857_Sonnenschein_Ctrl_IP_A	Cluster of Retinol dehydrogenase 11 OS=Mus musculus OX=10090 GN=Rdh11 PE=1 SV=2 (Q9QYF1)	Retinol dehydrogenase 11 OS=Mus musculus OX=10090 GN=Rdh11 PE=1 SV=2	Q9QYF1	Rdh11	SP_Mus_v20200224_17027ent.fasta	35148.9	0.872	1	1	1	1.42e-05	0.0253	316
Sonnenschein_GaO-IP_r58843	Ctrl_IP	Ctrl_IP_A	QEp21-0857_Sonnenschein_Ctrl_IP_A	Cluster of Myocardin-related transcription factor B OS=Mus musculus OX=10090 GN=Mrtfb PE=1 SV=1 (P59759)	Myocardin-related transcription factor B OS=Mus musculus OX=10090 GN=Mrtfb PE=1 SV=1	P59759	Mrtfb	SP_Mus_v20200224_17027ent.fasta	117547	0.952	1	1	1	1.42e-05	0.00833	1080
Sonnenschein_GaO-IP_r58843	Ctrl_IP	Ctrl_IP_A	QEp21-0857_Sonnenschein_Ctrl_IP_A	Cluster of Leucine--tRNA ligase, cytoplasmic OS=Mus musculus OX=10090 GN=Lars PE=1 SV=2 (Q8BMJ2)	Leucine--tRNA ligase, cytoplasmic OS=Mus musculus OX=10090 GN=Lars PE=1 SV=2	Q8BMJ2	Lars	SP_Mus_v20200224_17027ent.fasta	134196	0.988	0	0	0	0	0	1178
Sonnenschein_GaO-IP_r58843	Ctrl_IP	Ctrl_IP_A	QEp21-0857_Sonnenschein_Ctrl_IP_A	Cluster of Dihydrolipoyllysine-residue acetyltransferase component of pyruvate dehydrogenase complex, mitochondrial OS=Mus musculus OX=10090 GN=Dlat PE=1 SV=2 (Q8BMF4)	Dihydrolipoyllysine-residue acetyltransferase component of pyruvate dehydrogenase complex, mitochondrial OS=Mus musculus OX=10090 GN=Dlat PE=1 SV=2	Q8BMF4	Dlat	SP_Mus_v20200224_17027ent.fasta	67942.6	1	5	5	5	7.09e-05	0.114	642
Sonnenschein_GaO-IP_r58843	Ctrl_IP	Ctrl_IP_A	QEp21-0857_Sonnenschein_Ctrl_IP_A	Cluster of COMM domain-containing protein 3 OS=Mus musculus OX=10090 GN=Commd3 PE=1 SV=1 (Q63829)	COMM domain-containing protein 3 OS=Mus musculus OX=10090 GN=Commd3 PE=1 SV=1	Q63829	Commd3	SP_Mus_v20200224_17027ent.fasta	22037.6	0.996	1	1	1	1.42e-05	0.108	195
Sonnenschein_GaO-IP_r58843	Ctrl_IP	Ctrl_IP_A	QEp21-0857_Sonnenschein_Ctrl_IP_A	Cluster of Phosphatidylinositol-binding clathrin assembly protein OS=Mus musculus OX=10090 GN=Picalm PE=1 SV=1 (Q7M6Y3)	Phosphatidylinositol-binding clathrin assembly protein OS=Mus musculus OX=10090 GN=Picalm PE=1 SV=1	Q7M6Y3	Picalm	SP_Mus_v20200224_17027ent.fasta	71545.1	1	2	2	4	5.67e-05	0.0727	660
Sonnenschein_GaO-IP_r58843	Ctrl_IP	Ctrl_IP_A	QEp21-0857_Sonnenschein_Ctrl_IP_A	Cluster of Leucine zipper putative tumor suppressor 3 OS=Mus musculus OX=10090 GN=Lzts3 PE=1 SV=1 (A2AHG0)	Leucine zipper putative tumor suppressor 3 OS=Mus musculus OX=10090 GN=Lzts3 PE=1 SV=1	A2AHG0	Lzts3	SP_Mus_v20200224_17027ent.fasta	74986.1	1	5	7	7	9.92e-05	0.0857	700
Sonnenschein_GaO-IP_r58843	Ctrl_IP	Ctrl_IP_A	QEp21-0857_Sonnenschein_Ctrl_IP_A	Cluster of 60 kDa SS-A/Ro ribonucleoprotein OS=Mus musculus OX=10090 GN=RO60 PE=1 SV=1 (O08848)	60 kDa SS-A/Ro ribonucleoprotein OS=Mus musculus OX=10090 GN=RO60 PE=1 SV=1	O08848	RO60	SP_Mus_v20200224_17027ent.fasta	60124.5	0.968	1	1	1	1.42e-05	0.0242	538
Sonnenschein_GaO-IP_r58843	Ctrl_IP	Ctrl_IP_A	QEp21-0857_Sonnenschein_Ctrl_IP_A	Cluster of Calmodulin-regulated spectrin-associated protein 1 OS=Mus musculus OX=10090 GN=Camsap1 PE=1 SV=1 (A2AHC3)	Calmodulin-regulated spectrin-associated protein 1 OS=Mus musculus OX=10090 GN=Camsap1 PE=1 SV=1	A2AHC3	Camsap1	SP_Mus_v20200224_17027ent.fasta	175890	1	7	7	7	9.92e-05	0.0633	1581
Sonnenschein_GaO-IP_r58843	Ctrl_IP	Ctrl_IP_A	QEp21-0857_Sonnenschein_Ctrl_IP_A	Cluster of Microtubule-associated protein 1A OS=Mus musculus OX=10090 GN=Map1a PE=1 SV=2 (Q9QYR6)	Microtubule-associated protein 1A OS=Mus musculus OX=10090 GN=Map1a PE=1 SV=2	Q9QYR6	Map1a	SP_Mus_v20200224_17027ent.fasta	300140	1	5	5	6	8.51e-05	0.0285	2776
Sonnenschein_GaO-IP_r58843	Ctrl_IP	Ctrl_IP_A	QEp21-0857_Sonnenschein_Ctrl_IP_A	Cluster of Protein furry homolog OS=Mus musculus OX=10090 GN=Fry PE=1 SV=1 (E9Q8I9)	Protein furry homolog OS=Mus musculus OX=10090 GN=Fry PE=1 SV=1	E9Q8I9	Fry	SP_Mus_v20200224_17027ent.fasta	339099	0.989	1	1	1	1.42e-05	0.0043	3020
Sonnenschein_GaO-IP_r58843	Ctrl_IP	Ctrl_IP_A	QEp21-0857_Sonnenschein_Ctrl_IP_A	Cluster of Glutamine amidotransferase-like class 1 domain-containing protein 1 OS=Mus musculus OX=10090 GN=Gatd1 PE=1 SV=1 (Q8BFQ8)	Glutamine amidotransferase-like class 1 domain-containing protein 1 OS=Mus musculus OX=10090 GN=Gatd1 PE=1 SV=1	Q8BFQ8	Gatd1	SP_Mus_v20200224_17027ent.fasta	23277.5	1	5	5	6	8.51e-05	0.418	220
Sonnenschein_GaO-IP_r58843	Ctrl_IP	Ctrl_IP_A	QEp21-0857_Sonnenschein_Ctrl_IP_A	Cluster of Metabotropic glutamate receptor 3 OS=Mus musculus OX=10090 GN=Grm3 PE=1 SV=1 (Q9QYS2)	Metabotropic glutamate receptor 3 OS=Mus musculus OX=10090 GN=Grm3 PE=1 SV=1	Q9QYS2	Grm3	SP_Mus_v20200224_17027ent.fasta	99117	0.067	0	0	0	0	0	879
Sonnenschein_GaO-IP_r58843	Ctrl_IP	Ctrl_IP_A	QEp21-0857_Sonnenschein_Ctrl_IP_A	Cluster of Synaptic vesicle glycoprotein 2B OS=Mus musculus OX=10090 GN=Sv2b PE=1 SV=1 (Q8BG39)	Synaptic vesicle glycoprotein 2B OS=Mus musculus OX=10090 GN=Sv2b PE=1 SV=1	Q8BG39	Sv2b	SP_Mus_v20200224_17027ent.fasta	77460	1	6	7	7	9.92e-05	0.107	683
Sonnenschein_GaO-IP_r58843	Ctrl_IP	Ctrl_IP_A	QEp21-0857_Sonnenschein_Ctrl_IP_A	Cluster of Threonine--tRNA ligase 2, cytoplasmic OS=Mus musculus OX=10090 GN=Tarsl2 PE=1 SV=1 (Q8BLY2)	Threonine--tRNA ligase 2, cytoplasmic OS=Mus musculus OX=10090 GN=Tarsl2 PE=1 SV=1	Q8BLY2	Tarsl2	SP_Mus_v20200224_17027ent.fasta	91320.6	1	5	5	6	8.51e-05	0.0709	790
Sonnenschein_GaO-IP_r58843	Ctrl_IP	Ctrl_IP_A	QEp21-0857_Sonnenschein_Ctrl_IP_A	Cluster of Four and a half LIM domains protein 2 OS=Mus musculus OX=10090 GN=Fhl2 PE=1 SV=1 (O70433)	Four and a half LIM domains protein 2 OS=Mus musculus OX=10090 GN=Fhl2 PE=1 SV=1	O70433	Fhl2	SP_Mus_v20200224_17027ent.fasta	32072.2	0.994	1	1	1	1.42e-05	0.043	279
Sonnenschein_GaO-IP_r58843	Ctrl_IP	Ctrl_IP_A	QEp21-0857_Sonnenschein_Ctrl_IP_A	Cluster of ATPase inhibitor, mitochondrial OS=Mus musculus OX=10090 GN=ATP5IF1 PE=1 SV=2 (O35143)	ATPase inhibitor, mitochondrial OS=Mus musculus OX=10090 GN=ATP5IF1 PE=1 SV=2	O35143	ATP5IF1	SP_Mus_v20200224_17027ent.fasta	12158.9	0.999	2	4	4	5.67e-05	0.189	106
Sonnenschein_GaO-IP_r58843	Ctrl_IP	Ctrl_IP_A	QEp21-0857_Sonnenschein_Ctrl_IP_A	Cluster of Protein phosphatase 1 regulatory subunit 12B OS=Mus musculus OX=10090 GN=Ppp1r12b PE=1 SV=2 (Q8BG95)	Protein phosphatase 1 regulatory subunit 12B OS=Mus musculus OX=10090 GN=Ppp1r12b PE=1 SV=2	Q8BG95	Ppp1r12b	SP_Mus_v20200224_17027ent.fasta	109051	1	20	23	27	0.000383	0.3	976
Sonnenschein_GaO-IP_r58843	Ctrl_IP	Ctrl_IP_A	QEp21-0857_Sonnenschein_Ctrl_IP_A	Cluster of Neural cell adhesion molecule 2 OS=Mus musculus OX=10090 GN=Ncam2 PE=1 SV=1 (O35136)	Neural cell adhesion molecule 2 OS=Mus musculus OX=10090 GN=Ncam2 PE=1 SV=1	O35136	Ncam2	SP_Mus_v20200224_17027ent.fasta	93205.4	0.335	0	0	0	0	0	837
Sonnenschein_GaO-IP_r58843	Ctrl_IP	Ctrl_IP_A	QEp21-0857_Sonnenschein_Ctrl_IP_A	Cluster of Tyrosine-protein kinase Fyn OS=Mus musculus OX=10090 GN=Fyn PE=1 SV=4 (P39688)	Tyrosine-protein kinase Fyn OS=Mus musculus OX=10090 GN=Fyn PE=1 SV=4	P39688	Fyn	SP_Mus_v20200224_17027ent.fasta	60676.3	0.143	0	0	2	2.84e-05	0.0298	537
Sonnenschein_GaO-IP_r58843	Ctrl_IP	Ctrl_IP_A	QEp21-0857_Sonnenschein_Ctrl_IP_A	Cluster of Neuronal tyrosine-phosphorylated phosphoinositide-3-kinase adapter 2 OS=Mus musculus OX=10090 GN=Nyap2 PE=1 SV=1 (Q8BM65)	Neuronal tyrosine-phosphorylated phosphoinositide-3-kinase adapter 2 OS=Mus musculus OX=10090 GN=Nyap2 PE=1 SV=1	Q8BM65	Nyap2	SP_Mus_v20200224_17027ent.fasta	73897.2	1	4	4	4	5.67e-05	0.0616	682
Sonnenschein_GaO-IP_r58843	Ctrl_IP	Ctrl_IP_A	QEp21-0857_Sonnenschein_Ctrl_IP_A	Cluster of Transportin-1 OS=Mus musculus OX=10090 GN=Tnpo1 PE=1 SV=2 (Q8BFY9)	Transportin-1 OS=Mus musculus OX=10090 GN=Tnpo1 PE=1 SV=2	Q8BFY9	Tnpo1	SP_Mus_v20200224_17027ent.fasta	102361	0.086	0	0	0	0	0	898
Sonnenschein_GaO-IP_r58843	Ctrl_IP	Ctrl_IP_A	QEp21-0857_Sonnenschein_Ctrl_IP_A	Cluster of Alpha-aminoadipic semialdehyde dehydrogenase OS=Mus musculus OX=10090 GN=Aldh7a1 PE=1 SV=4 (Q9DBF1)	Alpha-aminoadipic semialdehyde dehydrogenase OS=Mus musculus OX=10090 GN=Aldh7a1 PE=1 SV=4	Q9DBF1	Aldh7a1	SP_Mus_v20200224_17027ent.fasta	58861.7	1	5	5	5	7.09e-05	0.134	539
Sonnenschein_GaO-IP_r58843	Ctrl_IP	Ctrl_IP_A	QEp21-0857_Sonnenschein_Ctrl_IP_A	Cluster of Tryptophan--tRNA ligase, cytoplasmic OS=Mus musculus OX=10090 GN=Wars PE=1 SV=2 (P32921)	Tryptophan--tRNA ligase, cytoplasmic OS=Mus musculus OX=10090 GN=Wars PE=1 SV=2	P32921	Wars	SP_Mus_v20200224_17027ent.fasta	54359.8	0.997	1	1	1	1.42e-05	0.027	481
Sonnenschein_GaO-IP_r58843	Ctrl_IP	Ctrl_IP_A	QEp21-0857_Sonnenschein_Ctrl_IP_A	Cluster of Copine-5 OS=Mus musculus OX=10090 GN=Cpne5 PE=1 SV=1 (Q8JZW4)	Copine-4 OS=Mus musculus OX=10090 GN=Cpne4 PE=1 SV=1	Q8BLR2	Cpne4	SP_Mus_v20200224_17027ent.fasta	62409.1	0.08	0	0	0	0	0	557
Sonnenschein_GaO-IP_r58843	Ctrl_IP	Ctrl_IP_A	QEp21-0857_Sonnenschein_Ctrl_IP_A	Cluster of Cytoskeleton-associated protein 5 OS=Mus musculus OX=10090 GN=Ckap5 PE=1 SV=1 (A2AGT5)	Cytoskeleton-associated protein 5 OS=Mus musculus OX=10090 GN=Ckap5 PE=1 SV=1	A2AGT5	Ckap5	SP_Mus_v20200224_17027ent.fasta	225642	1	7	7	7	9.92e-05	0.0477	2032
Sonnenschein_GaO-IP_r58843	Ctrl_IP	Ctrl_IP_A	QEp21-0857_Sonnenschein_Ctrl_IP_A	Cluster of Potassium voltage-gated channel subfamily A member 2 OS=Mus musculus OX=10090 GN=Kcna2 PE=1 SV=1 (P63141)	Potassium voltage-gated channel subfamily A member 2 OS=Mus musculus OX=10090 GN=Kcna2 PE=1 SV=1	P63141	Kcna2	SP_Mus_v20200224_17027ent.fasta	56702.5	0.993	0	0	2	2.84e-05	0.0521	499
Sonnenschein_GaO-IP_r58843	Ctrl_IP	Ctrl_IP_A	QEp21-0857_Sonnenschein_Ctrl_IP_A	Cluster of Protein lin-7 homolog A OS=Mus musculus OX=10090 GN=Lin7a PE=1 SV=2 (Q8JZS0)	Protein lin-7 homolog A OS=Mus musculus OX=10090 GN=Lin7a PE=1 SV=2	Q8JZS0	Lin7a	SP_Mus_v20200224_17027ent.fasta	25992	1	3	3	5	7.09e-05	0.236	233
Sonnenschein_GaO-IP_r58843	Ctrl_IP	Ctrl_IP_A	QEp21-0857_Sonnenschein_Ctrl_IP_A	Cluster of Glutathione S-transferase P 1 OS=Mus musculus OX=10090 GN=Gstp1 PE=1 SV=2 (P19157)	Glutathione S-transferase P 1 OS=Mus musculus OX=10090 GN=Gstp1 PE=1 SV=2	P19157	Gstp1	SP_Mus_v20200224_17027ent.fasta	23610.1	1	1	1	3	4.25e-05	0.224	210
Sonnenschein_GaO-IP_r58843	Ctrl_IP	Ctrl_IP_A	QEp21-0857_Sonnenschein_Ctrl_IP_A	Cluster of Unconventional myosin-X OS=Mus musculus OX=10090 GN=Myo10 PE=1 SV=1 (F8VQB6)	Unconventional myosin-X OS=Mus musculus OX=10090 GN=Myo10 PE=1 SV=1	F8VQB6	Myo10	SP_Mus_v20200224_17027ent.fasta	237328	0.964	0	0	0	0	0	2062
Sonnenschein_GaO-IP_r58843	Ctrl_IP	Ctrl_IP_A	QEp21-0857_Sonnenschein_Ctrl_IP_A	Cluster of Neurexin-2 OS=Mus musculus OX=10090 GN=Nrxn2 PE=1 SV=1 (E9Q7X7)	Neurexin-2 OS=Mus musculus OX=10090 GN=Nrxn2 PE=1 SV=1	E9Q7X7	Nrxn2	SP_Mus_v20200224_17027ent.fasta	184888	0.96	1	1	1	1.42e-05	0.00585	1710
Sonnenschein_GaO-IP_r58843	Ctrl_IP	Ctrl_IP_A	QEp21-0857_Sonnenschein_Ctrl_IP_A	Cluster of Collagen alpha-2(I) chain OS=Mus musculus OX=10090 GN=Col1a2 PE=1 SV=2 (Q01149)	Collagen alpha-2(I) chain OS=Mus musculus OX=10090 GN=Col1a2 PE=1 SV=2	Q01149	Col1a2	SP_Mus_v20200224_17027ent.fasta	129557	0.054	0	0	0	0	0	1372
Sonnenschein_GaO-IP_r58843	Ctrl_IP	Ctrl_IP_A	QEp21-0857_Sonnenschein_Ctrl_IP_A	Cluster of 3-hydroxyacyl-CoA dehydrogenase type-2 OS=Mus musculus OX=10090 GN=Hsd17b10 PE=1 SV=4 (O08756)	3-hydroxyacyl-CoA dehydrogenase type-2 OS=Mus musculus OX=10090 GN=Hsd17b10 PE=1 SV=4	O08756	Hsd17b10	SP_Mus_v20200224_17027ent.fasta	27418.7	1	8	11	12	0.00017	0.475	261
Sonnenschein_GaO-IP_r58843	Ctrl_IP	Ctrl_IP_A	QEp21-0857_Sonnenschein_Ctrl_IP_A	Cluster of Leucine-rich PPR motif-containing protein, mitochondrial OS=Mus musculus OX=10090 GN=Lrpprc PE=1 SV=2 (Q6PB66)	Leucine-rich PPR motif-containing protein, mitochondrial OS=Mus musculus OX=10090 GN=Lrpprc PE=1 SV=2	Q6PB66	Lrpprc	SP_Mus_v20200224_17027ent.fasta	156622	0.993	0	0	0	0	0	1392
Sonnenschein_GaO-IP_r58843	Ctrl_IP	Ctrl_IP_A	QEp21-0857_Sonnenschein_Ctrl_IP_A	Cluster of Limbic system-associated membrane protein OS=Mus musculus OX=10090 GN=Lsamp PE=1 SV=1 (Q8BLK3)	Limbic system-associated membrane protein OS=Mus musculus OX=10090 GN=Lsamp PE=1 SV=1	Q8BLK3	Lsamp	SP_Mus_v20200224_17027ent.fasta	38085.8	1	2	2	2	2.84e-05	0.0557	341
Sonnenschein_GaO-IP_r58843	Ctrl_IP	Ctrl_IP_A	QEp21-0857_Sonnenschein_Ctrl_IP_A	Cluster of Tyrosine-protein phosphatase non-receptor type 23 OS=Mus musculus OX=10090 GN=Ptpn23 PE=1 SV=2 (Q6PB44)	Tyrosine-protein phosphatase non-receptor type 23 OS=Mus musculus OX=10090 GN=Ptpn23 PE=1 SV=2	Q6PB44	Ptpn23	SP_Mus_v20200224_17027ent.fasta	185216	0.42	0	0	0	0	0	1692
Sonnenschein_GaO-IP_r58843	Ctrl_IP	Ctrl_IP_A	QEp21-0857_Sonnenschein_Ctrl_IP_A	Cluster of GTPase-activating protein and VPS9 domain-containing protein 1 OS=Mus musculus OX=10090 GN=Gapvd1 PE=1 SV=2 (Q6PAR5)	GTPase-activating protein and VPS9 domain-containing protein 1 OS=Mus musculus OX=10090 GN=Gapvd1 PE=1 SV=2	Q6PAR5	Gapvd1	SP_Mus_v20200224_17027ent.fasta	162405	0.925	1	1	1	1.42e-05	0.00617	1458
Sonnenschein_GaO-IP_r58843	Ctrl_IP	Ctrl_IP_A	QEp21-0857_Sonnenschein_Ctrl_IP_A	Cluster of Calmodulin-1 OS=Mus musculus OX=10090 GN=Calm1 PE=1 SV=1 (P0DP26)	Calmodulin-1 OS=Mus musculus OX=10090 GN=Calm1 PE=1 SV=1	P0DP26	Calm1	SP_Mus_v20200224_17027ent.fasta	16838	1	4	7	8	0.000113	0.456	149
Sonnenschein_GaO-IP_r58843	Ctrl_IP	Ctrl_IP_A	QEp21-0857_Sonnenschein_Ctrl_IP_A	Cluster of Dynactin subunit 1 OS=Mus musculus OX=10090 GN=Dctn1 PE=1 SV=3 (O08788)	Dynactin subunit 1 OS=Mus musculus OX=10090 GN=Dctn1 PE=1 SV=3	O08788	Dctn1	SP_Mus_v20200224_17027ent.fasta	141679	1	18	19	19	0.000269	0.208	1281
Sonnenschein_GaO-IP_r58843	Ctrl_IP	Ctrl_IP_A	QEp21-0857_Sonnenschein_Ctrl_IP_A	Cluster of Guanine nucleotide-binding protein subunit beta-4 OS=Mus musculus OX=10090 GN=Gnb4 PE=1 SV=4 (P29387)	Guanine nucleotide-binding protein subunit beta-4 OS=Mus musculus OX=10090 GN=Gnb4 PE=1 SV=4	P29387	Gnb4	SP_Mus_v20200224_17027ent.fasta	37379.9	0.995	0	0	6	8.51e-05	0.191	340
Sonnenschein_GaO-IP_r58843	Ctrl_IP	Ctrl_IP_A	QEp21-0857_Sonnenschein_Ctrl_IP_A	Cluster of Peripheral plasma membrane protein CASK OS=Mus musculus OX=10090 GN=Cask PE=1 SV=2 (O70589)	Peripheral plasma membrane protein CASK OS=Mus musculus OX=10090 GN=Cask PE=1 SV=2	O70589	Cask	SP_Mus_v20200224_17027ent.fasta	105110	1	3	3	3	4.25e-05	0.0529	926
Sonnenschein_GaO-IP_r58843	Ctrl_IP	Ctrl_IP_A	QEp21-0857_Sonnenschein_Ctrl_IP_A	Cluster of Cyclin-dependent-like kinase 5 OS=Mus musculus OX=10090 GN=Cdk5 PE=1 SV=1 (P49615)	Cyclin-dependent-like kinase 5 OS=Mus musculus OX=10090 GN=Cdk5 PE=1 SV=1	P49615	Cdk5	SP_Mus_v20200224_17027ent.fasta	33289.8	1	4	4	5	7.09e-05	0.24	292
Sonnenschein_GaO-IP_r58843	Ctrl_IP	Ctrl_IP_A	QEp21-0857_Sonnenschein_Ctrl_IP_A	Cluster of 2-amino-3-ketobutyrate coenzyme A ligase, mitochondrial OS=Mus musculus OX=10090 GN=Gcat PE=1 SV=2 (O88986)	2-amino-3-ketobutyrate coenzyme A ligase, mitochondrial OS=Mus musculus OX=10090 GN=Gcat PE=1 SV=2	O88986	Gcat	SP_Mus_v20200224_17027ent.fasta	44931.9	1	3	3	3	4.25e-05	0.144	416
Sonnenschein_GaO-IP_r58843	Ctrl_IP	Ctrl_IP_A	QEp21-0857_Sonnenschein_Ctrl_IP_A	Cluster of FERM, ARHGEF and pleckstrin domain-containing protein 1 OS=Mus musculus OX=10090 GN=Farp1 PE=1 SV=1 (F8VPU2)	FERM, ARHGEF and pleckstrin domain-containing protein 1 OS=Mus musculus OX=10090 GN=Farp1 PE=1 SV=1	F8VPU2	Farp1	SP_Mus_v20200224_17027ent.fasta	118878	1	10	10	10	0.000142	0.141	1048
Sonnenschein_GaO-IP_r58843	Ctrl_IP	Ctrl_IP_A	QEp21-0857_Sonnenschein_Ctrl_IP_A	Cluster of Protein arginine N-methyltransferase 8 OS=Mus musculus OX=10090 GN=Prmt8 PE=1 SV=2 (Q6PAK3)	Protein arginine N-methyltransferase 8 OS=Mus musculus OX=10090 GN=Prmt8 PE=1 SV=2	Q6PAK3	Prmt8	SP_Mus_v20200224_17027ent.fasta	45276.6	0.138	0	0	1	1.42e-05	0.0203	394
Sonnenschein_GaO-IP_r58843	Ctrl_IP	Ctrl_IP_A	QEp21-0857_Sonnenschein_Ctrl_IP_A	Cluster of Tropomodulin-1 OS=Mus musculus OX=10090 GN=Tmod1 PE=1 SV=2 (P49813)	Tropomodulin-1 OS=Mus musculus OX=10090 GN=Tmod1 PE=1 SV=2	P49813	Tmod1	SP_Mus_v20200224_17027ent.fasta	40467.4	1	14	19	23	0.000326	0.56	359
Sonnenschein_GaO-IP_r58843	Ctrl_IP	Ctrl_IP_A	QEp21-0857_Sonnenschein_Ctrl_IP_A	Cluster of Dihydrolipoyl dehydrogenase, mitochondrial OS=Mus musculus OX=10090 GN=Dld PE=1 SV=2 (O08749)	Dihydrolipoyl dehydrogenase, mitochondrial OS=Mus musculus OX=10090 GN=Dld PE=1 SV=2	O08749	Dld	SP_Mus_v20200224_17027ent.fasta	54272.4	1	9	10	12	0.00017	0.234	509
Sonnenschein_GaO-IP_r58843	Ctrl_IP	Ctrl_IP_A	QEp21-0857_Sonnenschein_Ctrl_IP_A	Cluster of Polyadenylate-binding protein 1 OS=Mus musculus OX=10090 GN=Pabpc1 PE=1 SV=2 (P29341)	Polyadenylate-binding protein 1 OS=Mus musculus OX=10090 GN=Pabpc1 PE=1 SV=2	P29341	Pabpc1	SP_Mus_v20200224_17027ent.fasta	70671.3	1	1	1	1	1.42e-05	0.022	636
Sonnenschein_GaO-IP_r58843	Ctrl_IP	Ctrl_IP_A	QEp21-0857_Sonnenschein_Ctrl_IP_A	Cluster of AMP deaminase 3 OS=Mus musculus OX=10090 GN=Ampd3 PE=1 SV=2 (O08739)	AMP deaminase 3 OS=Mus musculus OX=10090 GN=Ampd3 PE=1 SV=2	O08739	Ampd3	SP_Mus_v20200224_17027ent.fasta	88655.8	0.072	0	0	0	0	0	766
Sonnenschein_GaO-IP_r58843	Ctrl_IP	Ctrl_IP_A	QEp21-0857_Sonnenschein_Ctrl_IP_A	Cluster of T-complex protein 1 subunit theta OS=Mus musculus OX=10090 GN=Cct8 PE=1 SV=3 (P42932)	T-complex protein 1 subunit theta OS=Mus musculus OX=10090 GN=Cct8 PE=1 SV=3	P42932	Cct8	SP_Mus_v20200224_17027ent.fasta	59556.1	1	14	16	16	0.000227	0.338	548
Sonnenschein_GaO-IP_r58843	Ctrl_IP	Ctrl_IP_A	QEp21-0857_Sonnenschein_Ctrl_IP_A	Cluster of WAS/WASL-interacting protein family member 3 OS=Mus musculus OX=10090 GN=Wipf3 PE=1 SV=1 (P0C7L0)	WAS/WASL-interacting protein family member 3 OS=Mus musculus OX=10090 GN=Wipf3 PE=1 SV=1	P0C7L0	Wipf3	SP_Mus_v20200224_17027ent.fasta	49454.1	1	2	2	2	2.84e-05	0.0454	485
Sonnenschein_GaO-IP_r58843	Ctrl_IP	Ctrl_IP_A	QEp21-0857_Sonnenschein_Ctrl_IP_A	Cluster of Mitogen-activated protein kinase kinase kinase 5 OS=Mus musculus OX=10090 GN=Map3k5 PE=1 SV=3 (O35099)	Mitogen-activated protein kinase kinase kinase 5 OS=Mus musculus OX=10090 GN=Map3k5 PE=1 SV=3	O35099	Map3k5	SP_Mus_v20200224_17027ent.fasta	154516	0.134	0	0	0	0	0	1380
Sonnenschein_GaO-IP_r58843	Ctrl_IP	Ctrl_IP_A	QEp21-0857_Sonnenschein_Ctrl_IP_A	Cluster of Dihydropyrimidinase-related protein 4 OS=Mus musculus OX=10090 GN=Dpysl4 PE=1 SV=1 (O35098)	Dihydropyrimidinase-related protein 4 OS=Mus musculus OX=10090 GN=Dpysl4 PE=1 SV=1	O35098	Dpysl4	SP_Mus_v20200224_17027ent.fasta	61961.1	1	18	25	35	0.000496	0.607	572
Sonnenschein_GaO-IP_r58843	Ctrl_IP	Ctrl_IP_A	QEp21-0857_Sonnenschein_Ctrl_IP_A	Cluster of Peroxiredoxin-6 OS=Mus musculus OX=10090 GN=Prdx6 PE=1 SV=3 (O08709)	Peroxiredoxin-6 OS=Mus musculus OX=10090 GN=Prdx6 PE=1 SV=3	O08709	Prdx6	SP_Mus_v20200224_17027ent.fasta	24871.7	1	5	5	5	7.09e-05	0.357	224
Sonnenschein_GaO-IP_r58843	Ctrl_IP	Ctrl_IP_A	QEp21-0857_Sonnenschein_Ctrl_IP_A	Cluster of 1-acyl-sn-glycerol-3-phosphate acyltransferase alpha OS=Mus musculus OX=10090 GN=Agpat1 PE=1 SV=1 (O35083)	1-acyl-sn-glycerol-3-phosphate acyltransferase alpha OS=Mus musculus OX=10090 GN=Agpat1 PE=1 SV=1	O35083	Agpat1	SP_Mus_v20200224_17027ent.fasta	31710.2	0.962	1	1	1	1.42e-05	0.0737	285
Sonnenschein_GaO-IP_r58843	Ctrl_IP	Ctrl_IP_A	QEp21-0857_Sonnenschein_Ctrl_IP_A	Cluster of Threonine synthase-like 1 OS=Mus musculus OX=10090 GN=Thnsl1 PE=1 SV=1 (Q8BH55)	Threonine synthase-like 1 OS=Mus musculus OX=10090 GN=Thnsl1 PE=1 SV=1	Q8BH55	Thnsl1	SP_Mus_v20200224_17027ent.fasta	83102	0.221	0	0	0	0	0	747
Sonnenschein_GaO-IP_r58843	Ctrl_IP	Ctrl_IP_A	QEp21-0857_Sonnenschein_Ctrl_IP_A	Cluster of Vacuolar protein sorting-associated protein 26C OS=Mus musculus OX=10090 GN=Vps26c PE=1 SV=1 (O35075)	Vacuolar protein sorting-associated protein 26C OS=Mus musculus OX=10090 GN=Vps26c PE=1 SV=1	O35075	Vps26c	SP_Mus_v20200224_17027ent.fasta	32970.3	0.961	1	1	1	1.42e-05	0.0404	297
Sonnenschein_GaO-IP_r58843	Ctrl_IP	Ctrl_IP_A	QEp21-0857_Sonnenschein_Ctrl_IP_A	Cluster of Malignant T-cell-amplified sequence 1 OS=Mus musculus OX=10090 GN=Mcts1 PE=1 SV=1 (Q9DB27)	Malignant T-cell-amplified sequence 1 OS=Mus musculus OX=10090 GN=Mcts1 PE=1 SV=1	Q9DB27	Mcts1	SP_Mus_v20200224_17027ent.fasta	20555.9	1	2	2	3	4.25e-05	0.304	181
Sonnenschein_GaO-IP_r58843	Ctrl_IP	Ctrl_IP_A	QEp21-0857_Sonnenschein_Ctrl_IP_A	Cluster of Brain-specific angiogenesis inhibitor 1-associated protein 2 OS=Mus musculus OX=10090 GN=Baiap2 PE=1 SV=2 (Q8BKX1)	Brain-specific angiogenesis inhibitor 1-associated protein 2 OS=Mus musculus OX=10090 GN=Baiap2 PE=1 SV=2	Q8BKX1	Baiap2	SP_Mus_v20200224_17027ent.fasta	59238.5	1	8	8	8	0.000113	0.236	535
Sonnenschein_GaO-IP_r58843	Ctrl_IP	Ctrl_IP_A	QEp21-0857_Sonnenschein_Ctrl_IP_A	Cluster of Mitochondrial glutamate carrier 2 OS=Mus musculus OX=10090 GN=Slc25a18 PE=1 SV=4 (Q9DB41)	Mitochondrial glutamate carrier 2 OS=Mus musculus OX=10090 GN=Slc25a18 PE=1 SV=4	Q9DB41	Slc25a18	SP_Mus_v20200224_17027ent.fasta	34167.1	0.692	0	0	1	1.42e-05	0.025	320
Sonnenschein_GaO-IP_r58843	Ctrl_IP	Ctrl_IP_A	QEp21-0857_Sonnenschein_Ctrl_IP_A	Cluster of Disks large-associated protein 4 OS=Mus musculus OX=10090 GN=Dlgap4 PE=1 SV=1 (B1AZP2)	Disks large-associated protein 4 OS=Mus musculus OX=10090 GN=Dlgap4 PE=1 SV=1	B1AZP2	Dlgap4	SP_Mus_v20200224_17027ent.fasta	108040	0.607	0	0	0	0	0	992
Sonnenschein_GaO-IP_r58843	Ctrl_IP	Ctrl_IP_A	QEp21-0857_Sonnenschein_Ctrl_IP_A	Cluster of Early endosome antigen 1 OS=Mus musculus OX=10090 GN=Eea1 PE=1 SV=2 (Q8BL66)	Early endosome antigen 1 OS=Mus musculus OX=10090 GN=Eea1 PE=1 SV=2	Q8BL66	Eea1	SP_Mus_v20200224_17027ent.fasta	160915	0.096	0	0	0	0	0	1411
Sonnenschein_GaO-IP_r58843	Ctrl_IP	Ctrl_IP_A	QEp21-0857_Sonnenschein_Ctrl_IP_A	Cluster of Actin-binding LIM protein 2 OS=Mus musculus OX=10090 GN=Ablim2 PE=1 SV=1 (Q8BL65)	Actin-binding LIM protein 2 OS=Mus musculus OX=10090 GN=Ablim2 PE=1 SV=1	Q8BL65	Ablim2	SP_Mus_v20200224_17027ent.fasta	68107.7	1	20	30	34	0.000482	0.474	612
Sonnenschein_GaO-IP_r58843	Ctrl_IP	Ctrl_IP_A	QEp21-0857_Sonnenschein_Ctrl_IP_A	Cluster of eIF-2-alpha kinase activator GCN1 OS=Mus musculus OX=10090 GN=Gcn1 PE=1 SV=1 (E9PVA8)	eIF-2-alpha kinase activator GCN1 OS=Mus musculus OX=10090 GN=Gcn1 PE=1 SV=1	E9PVA8	Gcn1	SP_Mus_v20200224_17027ent.fasta	293027	0.99	1	1	1	1.42e-05	0.00487	2671
Sonnenschein_GaO-IP_r58843	Ctrl_IP	Ctrl_IP_A	QEp21-0857_Sonnenschein_Ctrl_IP_A	Cluster of Calponin-3 OS=Mus musculus OX=10090 GN=Cnn3 PE=1 SV=1 (Q9DAW9)	Calponin-3 OS=Mus musculus OX=10090 GN=Cnn3 PE=1 SV=1	Q9DAW9	Cnn3	SP_Mus_v20200224_17027ent.fasta	36429.6	1	2	2	2	2.84e-05	0.0939	330
Sonnenschein_GaO-IP_r58843	Ctrl_IP	Ctrl_IP_A	QEp21-0857_Sonnenschein_Ctrl_IP_A	Cluster of Fatty acid synthase OS=Mus musculus OX=10090 GN=Fasn PE=1 SV=2 (P19096)	Fatty acid synthase OS=Mus musculus OX=10090 GN=Fasn PE=1 SV=2	P19096	Fasn	SP_Mus_v20200224_17027ent.fasta	272429	1	22	23	23	0.000326	0.105	2504
Sonnenschein_GaO-IP_r58843	Ctrl_IP	Ctrl_IP_A	QEp21-0857_Sonnenschein_Ctrl_IP_A	Cluster of Guanine nucleotide-binding protein G(z) subunit alpha OS=Mus musculus OX=10090 GN=Gnaz PE=1 SV=4 (O70443)	Guanine nucleotide-binding protein G(z) subunit alpha OS=Mus musculus OX=10090 GN=Gnaz PE=1 SV=4	O70443	Gnaz	SP_Mus_v20200224_17027ent.fasta	40851.7	1	4	4	5	7.09e-05	0.197	355
Sonnenschein_GaO-IP_r58843	Ctrl_IP	Ctrl_IP_A	QEp21-0857_Sonnenschein_Ctrl_IP_A	Cluster of MAP7 domain-containing protein 2 OS=Mus musculus OX=10090 GN=Map7d2 PE=1 SV=1 (A2AG50)	MAP7 domain-containing protein 2 OS=Mus musculus OX=10090 GN=Map7d2 PE=1 SV=1	A2AG50	Map7d2	SP_Mus_v20200224_17027ent.fasta	86052.1	0.996	1	1	1	1.42e-05	0.0166	781
Sonnenschein_GaO-IP_r58843	Ctrl_IP	Ctrl_IP_A	QEp21-0857_Sonnenschein_Ctrl_IP_A	Cluster of Proteasome subunit alpha type-3 OS=Mus musculus OX=10090 GN=Psma3 PE=1 SV=3 (O70435)	Proteasome subunit alpha type-3 OS=Mus musculus OX=10090 GN=Psma3 PE=1 SV=3	O70435	Psma3	SP_Mus_v20200224_17027ent.fasta	28405.7	1	2	2	2	2.84e-05	0.0902	255
Sonnenschein_GaO-IP_r58843	Ctrl_IP	Ctrl_IP_A	QEp21-0857_Sonnenschein_Ctrl_IP_A	Cluster of Protein-L-isoaspartate O-methyltransferase domain-containing protein 1 OS=Mus musculus OX=10090 GN=Pcmtd1 PE=1 SV=1 (P59913)	Protein-L-isoaspartate O-methyltransferase domain-containing protein 1 OS=Mus musculus OX=10090 GN=Pcmtd1 PE=1 SV=1	P59913	Pcmtd1	SP_Mus_v20200224_17027ent.fasta	40694.8	1	3	4	4	5.67e-05	0.134	357
Sonnenschein_GaO-IP_r58843	Ctrl_IP	Ctrl_IP_A	QEp21-0857_Sonnenschein_Ctrl_IP_A	Cluster of Calcium/calmodulin-dependent 3',5'-cyclic nucleotide phosphodiesterase 1B OS=Mus musculus OX=10090 GN=Pde1b PE=1 SV=2 (Q01065)	Calcium/calmodulin-dependent 3',5'-cyclic nucleotide phosphodiesterase 1B OS=Mus musculus OX=10090 GN=Pde1b PE=1 SV=2	Q01065	Pde1b	SP_Mus_v20200224_17027ent.fasta	61226.5	0.738	1	1	1	1.42e-05	0.015	535
Sonnenschein_GaO-IP_r58843	Ctrl_IP	Ctrl_IP_A	QEp21-0857_Sonnenschein_Ctrl_IP_A	Cluster of Carbonic anhydrase 2 OS=Mus musculus OX=10090 GN=Ca2 PE=1 SV=4 (P00920)	Carbonic anhydrase 2 OS=Mus musculus OX=10090 GN=Ca2 PE=1 SV=4	P00920	Ca2	SP_Mus_v20200224_17027ent.fasta	29033	1	4	4	4	5.67e-05	0.238	260
Sonnenschein_GaO-IP_r58843	Ctrl_IP	Ctrl_IP_A	QEp21-0857_Sonnenschein_Ctrl_IP_A	Cluster of Caytaxin OS=Mus musculus OX=10090 GN=Atcay PE=1 SV=1 (Q8BHE3)	Caytaxin OS=Mus musculus OX=10090 GN=Atcay PE=1 SV=1	Q8BHE3	Atcay	SP_Mus_v20200224_17027ent.fasta	42179.6	0.954	1	1	1	1.42e-05	0.0591	372
Sonnenschein_GaO-IP_r58843	Ctrl_IP	Ctrl_IP_A	QEp21-0857_Sonnenschein_Ctrl_IP_A	Cluster of Hemoglobin subunit beta-1 OS=Mus musculus OX=10090 GN=Hbb-b1 PE=1 SV=2 (P02088)	Hemoglobin subunit beta-1 OS=Mus musculus OX=10090 GN=Hbb-b1 PE=1 SV=2	P02088	Hbb-b1	SP_Mus_v20200224_17027ent.fasta	15840.2	1	6	14	37	0.000525	0.952	147
Sonnenschein_GaO-IP_r58843	Ctrl_IP	Ctrl_IP_A	QEp21-0857_Sonnenschein_Ctrl_IP_A	Cluster of Keratin, type I cytoskeletal 10 OS=Mus musculus OX=10090 GN=Krt10 PE=1 SV=3 (P02535)	Keratin, type I cytoskeletal 13 OS=Mus musculus OX=10090 GN=Krt13 PE=1 SV=2	P08730	Krt13	SP_Mus_v20200224_17027ent.fasta	47755.8	0.256	0	0	4	5.67e-05	0.0732	437
Sonnenschein_GaO-IP_r58843	Ctrl_IP	Ctrl_IP_A	QEp21-0857_Sonnenschein_Ctrl_IP_A	Cluster of Puromycin-sensitive aminopeptidase OS=Mus musculus OX=10090 GN=Npepps PE=1 SV=2 (Q11011)	Puromycin-sensitive aminopeptidase OS=Mus musculus OX=10090 GN=Npepps PE=1 SV=2	Q11011	Npepps	SP_Mus_v20200224_17027ent.fasta	103328	1	6	6	6	8.51e-05	0.0837	920
Sonnenschein_GaO-IP_r58843	Ctrl_IP	Ctrl_IP_A	QEp21-0857_Sonnenschein_Ctrl_IP_A	Cluster of Alpha-1,3/1,6-mannosyltransferase ALG2 OS=Mus musculus OX=10090 GN=Alg2 PE=1 SV=2 (Q9DBE8)	Alpha-1,3/1,6-mannosyltransferase ALG2 OS=Mus musculus OX=10090 GN=Alg2 PE=1 SV=2	Q9DBE8	Alg2	SP_Mus_v20200224_17027ent.fasta	47406	1	7	7	7	9.92e-05	0.26	415
Sonnenschein_GaO-IP_r58843	Ctrl_IP	Ctrl_IP_A	QEp21-0857_Sonnenschein_Ctrl_IP_A	Cluster of Collagen alpha-1(I) chain OS=Mus musculus OX=10090 GN=Col1a1 PE=1 SV=4 (P11087)	Collagen alpha-1(I) chain OS=Mus musculus OX=10090 GN=Col1a1 PE=1 SV=4	P11087	Col1a1	SP_Mus_v20200224_17027ent.fasta	138033	1	2	2	2	2.84e-05	0.0124	1453
Sonnenschein_GaO-IP_r58843	Ctrl_IP	Ctrl_IP_A	QEp21-0857_Sonnenschein_Ctrl_IP_A	Cluster of Calbindin OS=Mus musculus OX=10090 GN=Calb1 PE=1 SV=2 (P12658)	Calbindin OS=Mus musculus OX=10090 GN=Calb1 PE=1 SV=2	P12658	Calb1	SP_Mus_v20200224_17027ent.fasta	29996.1	0.617	0	0	1	1.42e-05	0.0421	261
Sonnenschein_GaO-IP_r58843	Ctrl_IP	Ctrl_IP_A	QEp21-0857_Sonnenschein_Ctrl_IP_A	Cluster of Cathepsin D OS=Mus musculus OX=10090 GN=Ctsd PE=1 SV=1 (P18242)	Cathepsin D OS=Mus musculus OX=10090 GN=Ctsd PE=1 SV=1	P18242	Ctsd	SP_Mus_v20200224_17027ent.fasta	44955	0.992	1	2	2	2.84e-05	0.0439	410
Sonnenschein_GaO-IP_r58843	Ctrl_IP	Ctrl_IP_A	QEp21-0857_Sonnenschein_Ctrl_IP_A	Cluster of Tetratricopeptide repeat protein 7B OS=Mus musculus OX=10090 GN=Ttc7b PE=1 SV=1 (E9Q6P5)	Tetratricopeptide repeat protein 7B OS=Mus musculus OX=10090 GN=Ttc7b PE=1 SV=1	E9Q6P5	Ttc7b	SP_Mus_v20200224_17027ent.fasta	94206.4	1	4	4	4	5.67e-05	0.0676	843
Sonnenschein_GaO-IP_r58843	Ctrl_IP	Ctrl_IP_A	QEp21-0857_Sonnenschein_Ctrl_IP_A	Cluster of Guanine nucleotide-binding protein G(q) subunit alpha OS=Mus musculus OX=10090 GN=Gnaq PE=1 SV=4 (P21279)	Guanine nucleotide-binding protein subunit alpha-11 OS=Mus musculus OX=10090 GN=Gna11 PE=1 SV=1	P21278	Gna11	SP_Mus_v20200224_17027ent.fasta	42025.6	1	3	3	5	7.09e-05	0.175	359
Sonnenschein_GaO-IP_r58843	Ctrl_IP	Ctrl_IP_A	QEp21-0857_Sonnenschein_Ctrl_IP_A	Cluster of Glutamate receptor 1 OS=Mus musculus OX=10090 GN=Gria1 PE=1 SV=1 (P23818)	Glutamate receptor 1 OS=Mus musculus OX=10090 GN=Gria1 PE=1 SV=1	P23818	Gria1	SP_Mus_v20200224_17027ent.fasta	101572	0.116	0	0	1	1.42e-05	0.00882	907
Sonnenschein_GaO-IP_r58843	Ctrl_IP	Ctrl_IP_A	QEp21-0857_Sonnenschein_Ctrl_IP_A	Cluster of Peptidyl-prolyl cis-trans isomerase B OS=Mus musculus OX=10090 GN=Ppib PE=1 SV=2 (P24369)	Peptidyl-prolyl cis-trans isomerase B OS=Mus musculus OX=10090 GN=Ppib PE=1 SV=2	P24369	Ppib	SP_Mus_v20200224_17027ent.fasta	23713.8	1	3	3	3	4.25e-05	0.144	216
Sonnenschein_GaO-IP_r58843	Ctrl_IP	Ctrl_IP_A	QEp21-0857_Sonnenschein_Ctrl_IP_A	Cluster of Glutamate dehydrogenase 1, mitochondrial OS=Mus musculus OX=10090 GN=Glud1 PE=1 SV=1 (P26443)	Glutamate dehydrogenase 1, mitochondrial OS=Mus musculus OX=10090 GN=Glud1 PE=1 SV=1	P26443	Glud1	SP_Mus_v20200224_17027ent.fasta	61338.4	1	24	38	46	0.000652	0.53	558
Sonnenschein_GaO-IP_r58843	Ctrl_IP	Ctrl_IP_A	QEp21-0857_Sonnenschein_Ctrl_IP_A	Cluster of Calpain-5 OS=Mus musculus OX=10090 GN=Capn5 PE=1 SV=1 (O08688)	Calpain-5 OS=Mus musculus OX=10090 GN=Capn5 PE=1 SV=1	O08688	Capn5	SP_Mus_v20200224_17027ent.fasta	72955	0.985	1	1	1	1.42e-05	0.0172	640
Sonnenschein_GaO-IP_r58843	Ctrl_IP	Ctrl_IP_A	QEp21-0857_Sonnenschein_Ctrl_IP_A	Cluster of Hemoglobin subunit beta-1 OS=Mus musculus OX=10090 GN=Hbb-b1 PE=1 SV=2 (P02088)	Hemoglobin subunit beta-2 OS=Mus musculus OX=10090 GN=Hbb-b2 PE=1 SV=2	P02089	Hbb-b2	SP_Mus_v20200224_17027ent.fasta	15878.3	1	5	5	22	0.000312	0.85	147
Sonnenschein_GaO-IP_r58843	Ctrl_IP	Ctrl_IP_A	QEp21-0857_Sonnenschein_Ctrl_IP_A	Cluster of Catenin delta-1 OS=Mus musculus OX=10090 GN=Ctnnd1 PE=1 SV=2 (P30999)	Catenin delta-1 OS=Mus musculus OX=10090 GN=Ctnnd1 PE=1 SV=2	P30999	Ctnnd1	SP_Mus_v20200224_17027ent.fasta	104927	1	5	5	5	7.09e-05	0.0885	938
Sonnenschein_GaO-IP_r58843	Ctrl_IP	Ctrl_IP_A	QEp21-0857_Sonnenschein_Ctrl_IP_A	Cluster of Importin-5 OS=Mus musculus OX=10090 GN=Ipo5 PE=1 SV=3 (Q8BKC5)	Importin-5 OS=Mus musculus OX=10090 GN=Ipo5 PE=1 SV=3	Q8BKC5	Ipo5	SP_Mus_v20200224_17027ent.fasta	123594	0.999	2	2	2	2.84e-05	0.0273	1097
Sonnenschein_GaO-IP_r58843	Ctrl_IP	Ctrl_IP_A	QEp21-0857_Sonnenschein_Ctrl_IP_A	Cluster of Engulfment and cell motility protein 2 OS=Mus musculus OX=10090 GN=Elmo2 PE=1 SV=1 (Q8BHL5)	Engulfment and cell motility protein 2 OS=Mus musculus OX=10090 GN=Elmo2 PE=1 SV=1	Q8BHL5	Elmo2	SP_Mus_v20200224_17027ent.fasta	83890.3	1	3	3	3	4.25e-05	0.0751	732
Sonnenschein_GaO-IP_r58843	Ctrl_IP	Ctrl_IP_A	QEp21-0857_Sonnenschein_Ctrl_IP_A	Cluster of Centrosomal protein of 170 kDa OS=Mus musculus OX=10090 GN=Cep170 PE=1 SV=2 (Q6A065)	Centrosomal protein of 170 kDa OS=Mus musculus OX=10090 GN=Cep170 PE=1 SV=2	Q6A065	Cep170	SP_Mus_v20200224_17027ent.fasta	175052	1	23	24	25	0.000354	0.202	1588
Sonnenschein_GaO-IP_r58843	Ctrl_IP	Ctrl_IP_A	QEp21-0857_Sonnenschein_Ctrl_IP_A	Cluster of F-actin-capping protein subunit beta OS=Mus musculus OX=10090 GN=Capzb PE=1 SV=3 (P47757)	F-actin-capping protein subunit beta OS=Mus musculus OX=10090 GN=Capzb PE=1 SV=3	P47757	Capzb	SP_Mus_v20200224_17027ent.fasta	31346.5	1	22	42	56	0.000794	0.718	277
Sonnenschein_GaO-IP_r58843	Ctrl_IP	Ctrl_IP_A	QEp21-0857_Sonnenschein_Ctrl_IP_A	Cluster of Glutamate decarboxylase 1 OS=Mus musculus OX=10090 GN=Gad1 PE=1 SV=2 (P48318)	Glutamate decarboxylase 1 OS=Mus musculus OX=10090 GN=Gad1 PE=1 SV=2	P48318	Gad1	SP_Mus_v20200224_17027ent.fasta	66650.1	1	4	4	5	7.09e-05	0.105	593
Sonnenschein_GaO-IP_r58843	Ctrl_IP	Ctrl_IP_A	QEp21-0857_Sonnenschein_Ctrl_IP_A	Cluster of Proteasome subunit alpha type-2 OS=Mus musculus OX=10090 GN=Psma2 PE=1 SV=3 (P49722)	Proteasome subunit alpha type-2 OS=Mus musculus OX=10090 GN=Psma2 PE=1 SV=3	P49722	Psma2	SP_Mus_v20200224_17027ent.fasta	25926.9	1	3	4	4	5.67e-05	0.235	234
Sonnenschein_GaO-IP_r58843	Ctrl_IP	Ctrl_IP_A	QEp21-0857_Sonnenschein_Ctrl_IP_A	Cluster of V-type proton ATPase catalytic subunit A OS=Mus musculus OX=10090 GN=Atp6v1a PE=1 SV=2 (P50516)	V-type proton ATPase catalytic subunit A OS=Mus musculus OX=10090 GN=Atp6v1a PE=1 SV=2	P50516	Atp6v1a	SP_Mus_v20200224_17027ent.fasta	68327.4	1	31	57	68	0.000964	0.65	617
Sonnenschein_GaO-IP_r58843	Ctrl_IP	Ctrl_IP_A	QEp21-0857_Sonnenschein_Ctrl_IP_A	Cluster of 60S ribosomal protein L10a OS=Mus musculus OX=10090 GN=Rpl10a PE=1 SV=3 (P53026)	60S ribosomal protein L10a OS=Mus musculus OX=10090 GN=Rpl10a PE=1 SV=3	P53026	Rpl10a	SP_Mus_v20200224_17027ent.fasta	24917.1	0.978	1	1	1	1.42e-05	0.0369	217
Sonnenschein_GaO-IP_r58843	Ctrl_IP	Ctrl_IP_A	QEp21-0857_Sonnenschein_Ctrl_IP_A	Cluster of Proline-rich transmembrane protein 2 OS=Mus musculus OX=10090 GN=Prrt2 PE=1 SV=1 (E9PUL5)	Proline-rich transmembrane protein 2 OS=Mus musculus OX=10090 GN=Prrt2 PE=1 SV=1	E9PUL5	Prrt2	SP_Mus_v20200224_17027ent.fasta	35922.8	0.986	1	1	1	1.42e-05	0.0376	346
Sonnenschein_GaO-IP_r58843	Ctrl_IP	Ctrl_IP_A	QEp21-0857_Sonnenschein_Ctrl_IP_A	Cluster of Alpha-actinin-1 OS=Mus musculus OX=10090 GN=Actn1 PE=1 SV=1 (Q7TPR4)	Alpha-actinin-4 OS=Mus musculus OX=10090 GN=Actn4 PE=1 SV=1	P57780	Actn4	SP_Mus_v20200224_17027ent.fasta	104980	1	36	55	112	0.00159	0.662	912
Sonnenschein_GaO-IP_r58843	Ctrl_IP	Ctrl_IP_A	QEp21-0857_Sonnenschein_Ctrl_IP_A	Cluster of Leucine zipper putative tumor suppressor 1 OS=Mus musculus OX=10090 GN=Lzts1 PE=2 SV=3 (P60853)	Leucine zipper putative tumor suppressor 1 OS=Mus musculus OX=10090 GN=Lzts1 PE=2 SV=3	P60853	Lzts1	SP_Mus_v20200224_17027ent.fasta	67292.2	1	2	2	3	4.25e-05	0.0751	599
Sonnenschein_GaO-IP_r58843	Ctrl_IP	Ctrl_IP_A	QEp21-0857_Sonnenschein_Ctrl_IP_A	Cluster of Gamma-aminobutyric acid receptor subunit alpha-1 OS=Mus musculus OX=10090 GN=Gabra1 PE=1 SV=1 (P62812)	Gamma-aminobutyric acid receptor subunit alpha-1 OS=Mus musculus OX=10090 GN=Gabra1 PE=1 SV=1	P62812	Gabra1	SP_Mus_v20200224_17027ent.fasta	51755.1	0.992	1	1	2	2.84e-05	0.044	455
Sonnenschein_GaO-IP_r58843	Ctrl_IP	Ctrl_IP_A	QEp21-0857_Sonnenschein_Ctrl_IP_A	Cluster of 14-3-3 protein zeta/delta OS=Mus musculus OX=10090 GN=Ywhaz PE=1 SV=1 (P63101)	14-3-3 protein zeta/delta OS=Mus musculus OX=10090 GN=Ywhaz PE=1 SV=1	P63101	Ywhaz	SP_Mus_v20200224_17027ent.fasta	27771.9	1	14	20	32	0.000454	0.645	245
Sonnenschein_GaO-IP_r58843	Ctrl_IP	Ctrl_IP_A	QEp21-0857_Sonnenschein_Ctrl_IP_A	Cluster of Ran-binding protein 9 OS=Mus musculus OX=10090 GN=Ranbp9 PE=1 SV=1 (P69566)	Ran-binding protein 9 OS=Mus musculus OX=10090 GN=Ranbp9 PE=1 SV=1	P69566	Ranbp9	SP_Mus_v20200224_17027ent.fasta	71011.8	0.961	1	1	1	1.42e-05	0.0138	653
Sonnenschein_GaO-IP_r58843	Ctrl_IP	Ctrl_IP_A	QEp21-0857_Sonnenschein_Ctrl_IP_A	Cluster of Short/branched chain specific acyl-CoA dehydrogenase, mitochondrial OS=Mus musculus OX=10090 GN=Acadsb PE=1 SV=1 (Q9DBL1)	Short/branched chain specific acyl-CoA dehydrogenase, mitochondrial OS=Mus musculus OX=10090 GN=Acadsb PE=1 SV=1	Q9DBL1	Acadsb	SP_Mus_v20200224_17027ent.fasta	47875.2	1	6	6	6	8.51e-05	0.248	432
Sonnenschein_GaO-IP_r58843	Ctrl_IP	Ctrl_IP_A	QEp21-0857_Sonnenschein_Ctrl_IP_A	Cluster of Myosin-11 OS=Mus musculus OX=10090 GN=Myh11 PE=1 SV=1 (O08638)	Myosin-11 OS=Mus musculus OX=10090 GN=Myh11 PE=1 SV=1	O08638	Myh11	SP_Mus_v20200224_17027ent.fasta	227033	1	73	106	195	0.00276	0.54	1972
Sonnenschein_GaO-IP_r58843	Ctrl_IP	Ctrl_IP_A	QEp21-0857_Sonnenschein_Ctrl_IP_A	Cluster of 3-beta-hydroxysteroid-Delta(8),Delta(7)-isomerase OS=Mus musculus OX=10090 GN=Ebp PE=1 SV=3 (P70245)	3-beta-hydroxysteroid-Delta(8),Delta(7)-isomerase OS=Mus musculus OX=10090 GN=Ebp PE=1 SV=3	P70245	Ebp	SP_Mus_v20200224_17027ent.fasta	26215.3	0.171	0	0	0	0	0	230
Sonnenschein_GaO-IP_r58843	Ctrl_IP	Ctrl_IP_A	QEp21-0857_Sonnenschein_Ctrl_IP_A	Cluster of Neurabin-2 OS=Mus musculus OX=10090 GN=Ppp1r9b PE=1 SV=1 (Q6R891)	Neurabin-2 OS=Mus musculus OX=10090 GN=Ppp1r9b PE=1 SV=1	Q6R891	Ppp1r9b	SP_Mus_v20200224_17027ent.fasta	89520.4	1	36	59	71	0.00101	0.501	817
Sonnenschein_GaO-IP_r58843	Ctrl_IP	Ctrl_IP_A	QEp21-0857_Sonnenschein_Ctrl_IP_A	Cluster of SH3 and multiple ankyrin repeat domains protein 1 OS=Mus musculus OX=10090 GN=Shank1 PE=1 SV=1 (D3YZU1)	SH3 and multiple ankyrin repeat domains protein 1 OS=Mus musculus OX=10090 GN=Shank1 PE=1 SV=1	D3YZU1	Shank1	SP_Mus_v20200224_17027ent.fasta	226321	0.073	0	0	0	0	0	2167
Sonnenschein_GaO-IP_r58843	Ctrl_IP	Ctrl_IP_A	QEp21-0857_Sonnenschein_Ctrl_IP_A	Cluster of T-complex protein 1 subunit epsilon OS=Mus musculus OX=10090 GN=Cct5 PE=1 SV=1 (P80316)	T-complex protein 1 subunit epsilon OS=Mus musculus OX=10090 GN=Cct5 PE=1 SV=1	P80316	Cct5	SP_Mus_v20200224_17027ent.fasta	59625.6	1	9	12	14	0.000198	0.257	541
Sonnenschein_GaO-IP_r58843	Ctrl_IP	Ctrl_IP_A	QEp21-0857_Sonnenschein_Ctrl_IP_A	Cluster of Traf2 and NCK-interacting protein kinase OS=Mus musculus OX=10090 GN=Tnik PE=1 SV=2 (P83510)	Traf2 and NCK-interacting protein kinase OS=Mus musculus OX=10090 GN=Tnik PE=1 SV=2	P83510	Tnik	SP_Mus_v20200224_17027ent.fasta	150369	1	3	3	7	9.92e-05	0.0499	1323
Sonnenschein_GaO-IP_r58843	Ctrl_IP	Ctrl_IP_A	QEp21-0857_Sonnenschein_Ctrl_IP_A	Cluster of UMP-CMP kinase OS=Mus musculus OX=10090 GN=Cmpk1 PE=1 SV=1 (Q9DBP5)	UMP-CMP kinase OS=Mus musculus OX=10090 GN=Cmpk1 PE=1 SV=1	Q9DBP5	Cmpk1	SP_Mus_v20200224_17027ent.fasta	22166.1	0.998	2	2	2	2.84e-05	0.143	196
Sonnenschein_GaO-IP_r58843	Ctrl_IP	Ctrl_IP_A	QEp21-0857_Sonnenschein_Ctrl_IP_A	Cluster of Actin-related protein 2/3 complex subunit 4 OS=Mus musculus OX=10090 GN=Arpc4 PE=1 SV=3 (P59999)	Actin-related protein 2/3 complex subunit 4 OS=Mus musculus OX=10090 GN=Arpc4 PE=1 SV=3	P59999	Arpc4	SP_Mus_v20200224_17027ent.fasta	19667.4	1	8	12	20	0.000284	0.53	168
Sonnenschein_GaO-IP_r58843	Ctrl_IP	Ctrl_IP_A	QEp21-0857_Sonnenschein_Ctrl_IP_A	Cluster of Solute carrier family 2, facilitated glucose transporter member 1 OS=Mus musculus OX=10090 GN=Slc2a1 PE=1 SV=4 (P17809)	Solute carrier family 2, facilitated glucose transporter member 1 OS=Mus musculus OX=10090 GN=Slc2a1 PE=1 SV=4	P17809	Slc2a1	SP_Mus_v20200224_17027ent.fasta	53986	0.872	1	1	1	1.42e-05	0.0163	492
Sonnenschein_GaO-IP_r58843	Ctrl_IP	Ctrl_IP_A	QEp21-0857_Sonnenschein_Ctrl_IP_A	Cluster of 26S proteasome non-ATPase regulatory subunit 5 OS=Mus musculus OX=10090 GN=Psmd5 PE=1 SV=4 (Q8BJY1)	26S proteasome non-ATPase regulatory subunit 5 OS=Mus musculus OX=10090 GN=Psmd5 PE=1 SV=4	Q8BJY1	Psmd5	SP_Mus_v20200224_17027ent.fasta	55972.9	0.315	0	0	0	0	0	504
Sonnenschein_GaO-IP_r58843	Ctrl_IP	Ctrl_IP_A	QEp21-0857_Sonnenschein_Ctrl_IP_A	Cluster of Armadillo repeat-containing protein 8 OS=Mus musculus OX=10090 GN=Armc8 PE=1 SV=2 (Q9DBR3)	Armadillo repeat-containing protein 8 OS=Mus musculus OX=10090 GN=Armc8 PE=1 SV=2	Q9DBR3	Armc8	SP_Mus_v20200224_17027ent.fasta	75366.5	1	2	2	2	2.84e-05	0.0446	673
Sonnenschein_GaO-IP_r58843	Ctrl_IP	Ctrl_IP_A	QEp21-0857_Sonnenschein_Ctrl_IP_A	Cluster of Protein phosphatase 1 regulatory subunit 12A OS=Mus musculus OX=10090 GN=Ppp1r12a PE=1 SV=2 (Q9DBR7)	Protein phosphatase 1 regulatory subunit 12A OS=Mus musculus OX=10090 GN=Ppp1r12a PE=1 SV=2	Q9DBR7	Ppp1r12a	SP_Mus_v20200224_17027ent.fasta	114999	1	38	52	60	0.000851	0.422	1029
Sonnenschein_GaO-IP_r58843	Ctrl_IP	Ctrl_IP_A	QEp21-0857_Sonnenschein_Ctrl_IP_A	Cluster of Coiled-coil domain-containing protein 6 OS=Mus musculus OX=10090 GN=Ccdc6 PE=1 SV=1 (D3YZP9)	Coiled-coil domain-containing protein 6 OS=Mus musculus OX=10090 GN=Ccdc6 PE=1 SV=1	D3YZP9	Ccdc6	SP_Mus_v20200224_17027ent.fasta	52939.8	0.132	0	0	0	0	0	469
Sonnenschein_GaO-IP_r58843	Ctrl_IP	Ctrl_IP_A	QEp21-0857_Sonnenschein_Ctrl_IP_A	Cluster of cAMP-dependent protein kinase type II-alpha regulatory subunit OS=Mus musculus OX=10090 GN=Prkar2a PE=1 SV=2 (P12367)	cAMP-dependent protein kinase type II-alpha regulatory subunit OS=Mus musculus OX=10090 GN=Prkar2a PE=1 SV=2	P12367	Prkar2a	SP_Mus_v20200224_17027ent.fasta	45389.4	1	5	6	8	0.000113	0.212	401
Sonnenschein_GaO-IP_r58843	Ctrl_IP	Ctrl_IP_A	QEp21-0857_Sonnenschein_Ctrl_IP_A	Cluster of Copine-5 OS=Mus musculus OX=10090 GN=Cpne5 PE=1 SV=1 (Q8JZW4)	Copine-8 OS=Mus musculus OX=10090 GN=Cpne8 PE=2 SV=3	Q9DC53	Cpne8	SP_Mus_v20200224_17027ent.fasta	64668.7	0.155	0	0	0	0	0	577
Sonnenschein_GaO-IP_r58843	Ctrl_IP	Ctrl_IP_A	QEp21-0857_Sonnenschein_Ctrl_IP_A	Cluster of ATP-dependent 6-phosphofructokinase, liver type OS=Mus musculus OX=10090 GN=Pfkl PE=1 SV=4 (P12382)	ATP-dependent 6-phosphofructokinase, liver type OS=Mus musculus OX=10090 GN=Pfkl PE=1 SV=4	P12382	Pfkl	SP_Mus_v20200224_17027ent.fasta	85360.6	1	2	2	5	7.09e-05	0.0872	780
Sonnenschein_GaO-IP_r58843	Ctrl_IP	Ctrl_IP_A	QEp21-0857_Sonnenschein_Ctrl_IP_A	Cluster of F-box only protein 3 OS=Mus musculus OX=10090 GN=Fbxo3 PE=1 SV=1 (Q9DC63)	F-box only protein 3 OS=Mus musculus OX=10090 GN=Fbxo3 PE=1 SV=1	Q9DC63	Fbxo3	SP_Mus_v20200224_17027ent.fasta	55228.3	1	1	1	1	1.42e-05	0.0208	480
Sonnenschein_GaO-IP_r58843	Ctrl_IP	Ctrl_IP_A	QEp21-0857_Sonnenschein_Ctrl_IP_A	Cluster of Casein kinase I isoform alpha OS=Mus musculus OX=10090 GN=Csnk1a1 PE=1 SV=2 (Q8BK63)	Casein kinase I isoform alpha OS=Mus musculus OX=10090 GN=Csnk1a1 PE=1 SV=2	Q8BK63	Csnk1a1	SP_Mus_v20200224_17027ent.fasta	38916.8	1	4	4	4	5.67e-05	0.145	337
Sonnenschein_GaO-IP_r58843	Ctrl_IP	Ctrl_IP_A	QEp21-0857_Sonnenschein_Ctrl_IP_A	Cluster of Protein FAM49A OS=Mus musculus OX=10090 GN=Fam49a PE=1 SV=1 (Q8BHZ0)	Protein FAM49A OS=Mus musculus OX=10090 GN=Fam49a PE=1 SV=1	Q8BHZ0	Fam49a	SP_Mus_v20200224_17027ent.fasta	37343.9	1	2	2	2	2.84e-05	0.115	323
Sonnenschein_GaO-IP_r58843	Ctrl_IP	Ctrl_IP_A	QEp21-0857_Sonnenschein_Ctrl_IP_A	Cluster of Tight junction protein ZO-1 OS=Mus musculus OX=10090 GN=Tjp1 PE=1 SV=2 (P39447)	Tight junction protein ZO-1 OS=Mus musculus OX=10090 GN=Tjp1 PE=1 SV=2	P39447	Tjp1	SP_Mus_v20200224_17027ent.fasta	194743	1	30	33	33	0.000468	0.209	1745
Sonnenschein_GaO-IP_r58843	Ctrl_IP	Ctrl_IP_A	QEp21-0857_Sonnenschein_Ctrl_IP_A	Cluster of Phospholipid hydroperoxide glutathione peroxidase OS=Mus musculus OX=10090 GN=Gpx4 PE=1 SV=4 (O70325)	Phospholipid hydroperoxide glutathione peroxidase OS=Mus musculus OX=10090 GN=Gpx4 PE=1 SV=4	O70325	Gpx4	SP_Mus_v20200224_17027ent.fasta	22229	1	5	6	6	8.51e-05	0.284	197
Sonnenschein_GaO-IP_r58843	Ctrl_IP	Ctrl_IP_A	QEp21-0857_Sonnenschein_Ctrl_IP_A	Cluster of Band 4.1-like protein 2 OS=Mus musculus OX=10090 GN=Epb41l2 PE=1 SV=2 (O70318)	Band 4.1-like protein 2 OS=Mus musculus OX=10090 GN=Epb41l2 PE=1 SV=2	O70318	Epb41l2	SP_Mus_v20200224_17027ent.fasta	109939	1	11	11	13	0.000184	0.175	988
Sonnenschein_GaO-IP_r58843	Ctrl_IP	Ctrl_IP_A	QEp21-0857_Sonnenschein_Ctrl_IP_A	Cluster of Zinc finger C2HC domain-containing protein 1A OS=Mus musculus OX=10090 GN=Zc2hc1a PE=1 SV=1 (Q8BJH1)	Zinc finger C2HC domain-containing protein 1A OS=Mus musculus OX=10090 GN=Zc2hc1a PE=1 SV=1	Q8BJH1	Zc2hc1a	SP_Mus_v20200224_17027ent.fasta	35153	1	6	7	7	9.92e-05	0.213	324
Sonnenschein_GaO-IP_r58843	Ctrl_IP	Ctrl_IP_A	QEp21-0857_Sonnenschein_Ctrl_IP_A	Cluster of Unconventional myosin-Ie OS=Mus musculus OX=10090 GN=Myo1e PE=1 SV=1 (E9Q634)	Unconventional myosin-Ie OS=Mus musculus OX=10090 GN=Myo1e PE=1 SV=1	E9Q634	Myo1e	SP_Mus_v20200224_17027ent.fasta	126822	1	3	3	6	8.51e-05	0.0515	1107
Sonnenschein_GaO-IP_r58843	Ctrl_IP	Ctrl_IP_A	QEp21-0857_Sonnenschein_Ctrl_IP_A	Cluster of Syntaxin-binding protein 1 OS=Mus musculus OX=10090 GN=Stxbp1 PE=1 SV=2 (O08599)	Syntaxin-binding protein 1 OS=Mus musculus OX=10090 GN=Stxbp1 PE=1 SV=2	O08599	Stxbp1	SP_Mus_v20200224_17027ent.fasta	67571.8	1	24	30	30	0.000425	0.51	594
Sonnenschein_GaO-IP_r58843	Ctrl_IP	Ctrl_IP_A	QEp21-0857_Sonnenschein_Ctrl_IP_A	Cluster of Clathrin light chain A OS=Mus musculus OX=10090 GN=Clta PE=1 SV=2 (O08585)	Clathrin light chain A OS=Mus musculus OX=10090 GN=Clta PE=1 SV=2	O08585	Clta	SP_Mus_v20200224_17027ent.fasta	25604.4	1	1	1	1	1.42e-05	0.0383	235
Sonnenschein_GaO-IP_r58843	Ctrl_IP	Ctrl_IP_A	QEp21-0857_Sonnenschein_Ctrl_IP_A	Cluster of RUN domain-containing protein 3A OS=Mus musculus OX=10090 GN=Rundc3a PE=1 SV=1 (O08576)	RUN domain-containing protein 3A OS=Mus musculus OX=10090 GN=Rundc3a PE=1 SV=1	O08576	Rundc3a	SP_Mus_v20200224_17027ent.fasta	50019.9	1	2	2	2	2.84e-05	0.103	446
Sonnenschein_GaO-IP_r58843	Ctrl_IP	Ctrl_IP_A	QEp21-0857_Sonnenschein_Ctrl_IP_A	Cluster of Serum albumin OS=Mus musculus OX=10090 GN=Alb PE=1 SV=3 (P07724)	Serum albumin OS=Mus musculus OX=10090 GN=Alb PE=1 SV=3	P07724	Alb	SP_Mus_v20200224_17027ent.fasta	68692.9	1	20	23	42	0.000595	0.446	608
Sonnenschein_GaO-IP_r58843	Ctrl_IP	Ctrl_IP_A	QEp21-0857_Sonnenschein_Ctrl_IP_A	Cluster of Dihydropyrimidinase-related protein 2 OS=Mus musculus OX=10090 GN=Dpysl2 PE=1 SV=2 (O08553)	Dihydropyrimidinase-related protein 2 OS=Mus musculus OX=10090 GN=Dpysl2 PE=1 SV=2	O08553	Dpysl2	SP_Mus_v20200224_17027ent.fasta	62277.9	1	29	59	97	0.00138	0.745	572
Sonnenschein_GaO-IP_r58843	Ctrl_IP	Ctrl_IP_A	QEp21-0857_Sonnenschein_Ctrl_IP_A	Cluster of Vesicle-trafficking protein SEC22b OS=Mus musculus OX=10090 GN=Sec22b PE=1 SV=3 (O08547)	Vesicle-trafficking protein SEC22b OS=Mus musculus OX=10090 GN=Sec22b PE=1 SV=3	O08547	Sec22b	SP_Mus_v20200224_17027ent.fasta	24741.4	1	2	2	2	2.84e-05	0.102	215
Sonnenschein_GaO-IP_r58843	Ctrl_IP	Ctrl_IP_A	QEp21-0857_Sonnenschein_Ctrl_IP_A	Cluster of Triosephosphate isomerase OS=Mus musculus OX=10090 GN=Tpi1 PE=1 SV=4 (P17751)	Triosephosphate isomerase OS=Mus musculus OX=10090 GN=Tpi1 PE=1 SV=4	P17751	Tpi1	SP_Mus_v20200224_17027ent.fasta	32191.3	1	14	23	30	0.000425	0.582	299
Sonnenschein_GaO-IP_r58843	Ctrl_IP	Ctrl_IP_A	QEp21-0857_Sonnenschein_Ctrl_IP_A	Cluster of Myc box-dependent-interacting protein 1 OS=Mus musculus OX=10090 GN=Bin1 PE=1 SV=1 (O08539)	Myc box-dependent-interacting protein 1 OS=Mus musculus OX=10090 GN=Bin1 PE=1 SV=1	O08539	Bin1	SP_Mus_v20200224_17027ent.fasta	64469.8	1	8	9	10	0.000142	0.216	588
Sonnenschein_GaO-IP_r58843	Ctrl_IP	Ctrl_IP_A	QEp21-0857_Sonnenschein_Ctrl_IP_A	Cluster of Peptidyl-prolyl cis-trans isomerase A OS=Mus musculus OX=10090 GN=Ppia PE=1 SV=2 (P17742)	Peptidyl-prolyl cis-trans isomerase A OS=Mus musculus OX=10090 GN=Ppia PE=1 SV=2	P17742	Ppia	SP_Mus_v20200224_17027ent.fasta	17971.8	1	9	16	19	0.000269	0.665	164
Sonnenschein_GaO-IP_r58843	Ctrl_IP	Ctrl_IP_A	QEp21-0857_Sonnenschein_Ctrl_IP_A	Cluster of PH and SEC7 domain-containing protein 3 OS=Mus musculus OX=10090 GN=Psd3 PE=1 SV=2 (Q2PFD7)	PH and SEC7 domain-containing protein 3 OS=Mus musculus OX=10090 GN=Psd3 PE=1 SV=2	Q2PFD7	Psd3	SP_Mus_v20200224_17027ent.fasta	114724	1	2	2	2	2.84e-05	0.0183	1037
Sonnenschein_GaO-IP_r58843	Ctrl_IP	Ctrl_IP_A	QEp21-0857_Sonnenschein_Ctrl_IP_A	Cluster of Calpain-2 catalytic subunit OS=Mus musculus OX=10090 GN=Capn2 PE=1 SV=4 (O08529)	Calpain-2 catalytic subunit OS=Mus musculus OX=10090 GN=Capn2 PE=1 SV=4	O08529	Capn2	SP_Mus_v20200224_17027ent.fasta	79875.4	0.977	1	1	1	1.42e-05	0.0114	700
Sonnenschein_GaO-IP_r58843	Ctrl_IP	Ctrl_IP_A	QEp21-0857_Sonnenschein_Ctrl_IP_A	Cluster of Acetyl-CoA acetyltransferase, mitochondrial OS=Mus musculus OX=10090 GN=Acat1 PE=1 SV=1 (Q8QZT1)	Acetyl-CoA acetyltransferase, mitochondrial OS=Mus musculus OX=10090 GN=Acat1 PE=1 SV=1	Q8QZT1	Acat1	SP_Mus_v20200224_17027ent.fasta	44816.4	1	19	24	25	0.000354	0.625	424
Sonnenschein_GaO-IP_r58843	Ctrl_IP	Ctrl_IP_A	QEp21-0857_Sonnenschein_Ctrl_IP_A	Cluster of 3-hydroxyisobutyryl-CoA hydrolase, mitochondrial OS=Mus musculus OX=10090 GN=Hibch PE=1 SV=1 (Q8QZS1)	3-hydroxyisobutyryl-CoA hydrolase, mitochondrial OS=Mus musculus OX=10090 GN=Hibch PE=1 SV=1	Q8QZS1	Hibch	SP_Mus_v20200224_17027ent.fasta	43039.4	0.985	1	1	1	1.42e-05	0.0286	385
Sonnenschein_GaO-IP_r58843	Ctrl_IP	Ctrl_IP_A	QEp21-0857_Sonnenschein_Ctrl_IP_A	Cluster of Protein spire homolog 1 OS=Mus musculus OX=10090 GN=Spire1 PE=1 SV=1 (Q52KF3)	Protein spire homolog 1 OS=Mus musculus OX=10090 GN=Spire1 PE=1 SV=1	Q52KF3	Spire1	SP_Mus_v20200224_17027ent.fasta	68451.7	1	18	22	22	0.000312	0.423	598
Sonnenschein_GaO-IP_r58843	Ctrl_IP	Ctrl_IP_A	QEp21-0857_Sonnenschein_Ctrl_IP_A	Cluster of GMP reductase 1 OS=Mus musculus OX=10090 GN=Gmpr PE=1 SV=1 (Q9DCZ1)	GMP reductase 1 OS=Mus musculus OX=10090 GN=Gmpr PE=1 SV=1	Q9DCZ1	Gmpr	SP_Mus_v20200224_17027ent.fasta	37481.6	0.921	1	1	1	1.42e-05	0.0638	345
Sonnenschein_GaO-IP_r58843	Ctrl_IP	Ctrl_IP_A	QEp21-0857_Sonnenschein_Ctrl_IP_A	Cluster of Hexokinase-1 OS=Mus musculus OX=10090 GN=Hk1 PE=1 SV=3 (P17710)	Hexokinase-1 OS=Mus musculus OX=10090 GN=Hk1 PE=1 SV=3	P17710	Hk1	SP_Mus_v20200224_17027ent.fasta	108306	1	5	6	9	0.000128	0.0986	974
Sonnenschein_GaO-IP_r58843	Ctrl_IP	Ctrl_IP_A	QEp21-0857_Sonnenschein_Ctrl_IP_A	Cluster of Ankyrin repeat and sterile alpha motif domain-containing protein 1B OS=Mus musculus OX=10090 GN=Anks1b PE=1 SV=3 (Q8BIZ1)	Ankyrin repeat and sterile alpha motif domain-containing protein 1B OS=Mus musculus OX=10090 GN=Anks1b PE=1 SV=3	Q8BIZ1	Anks1b	SP_Mus_v20200224_17027ent.fasta	139051	1	5	6	6	8.51e-05	0.054	1259
Sonnenschein_GaO-IP_r58843	Ctrl_IP	Ctrl_IP_A	QEp21-0857_Sonnenschein_Ctrl_IP_A	Cluster of Synaptic vesicle membrane protein VAT-1 homolog OS=Mus musculus OX=10090 GN=Vat1 PE=1 SV=3 (Q62465)	Synaptic vesicle membrane protein VAT-1 homolog OS=Mus musculus OX=10090 GN=Vat1 PE=1 SV=3	Q62465	Vat1	SP_Mus_v20200224_17027ent.fasta	43095.8	1	8	8	8	0.000113	0.31	406
Sonnenschein_GaO-IP_r58843	Ctrl_IP	Ctrl_IP_A	QEp21-0857_Sonnenschein_Ctrl_IP_A	Cluster of Electron transfer flavoprotein subunit beta OS=Mus musculus OX=10090 GN=Etfb PE=1 SV=3 (Q9DCW4)	Electron transfer flavoprotein subunit beta OS=Mus musculus OX=10090 GN=Etfb PE=1 SV=3	Q9DCW4	Etfb	SP_Mus_v20200224_17027ent.fasta	27623.2	1	2	2	2	2.84e-05	0.102	255
Sonnenschein_GaO-IP_r58843	Ctrl_IP	Ctrl_IP_A	QEp21-0857_Sonnenschein_Ctrl_IP_A	Cluster of Cysteine-rich protein 2 OS=Mus musculus OX=10090 GN=Crip2 PE=1 SV=1 (Q9DCT8)	Cysteine-rich protein 2 OS=Mus musculus OX=10090 GN=Crip2 PE=1 SV=1	Q9DCT8	Crip2	SP_Mus_v20200224_17027ent.fasta	22726.6	1	1	1	1	1.42e-05	0.0769	208
Sonnenschein_GaO-IP_r58843	Ctrl_IP	Ctrl_IP_A	QEp21-0857_Sonnenschein_Ctrl_IP_A	Cluster of Ubiquitin carboxyl-terminal hydrolase 24 OS=Mus musculus OX=10090 GN=Usp24 PE=1 SV=1 (B1AY13)	Ubiquitin carboxyl-terminal hydrolase 24 OS=Mus musculus OX=10090 GN=Usp24 PE=1 SV=1	B1AY13	Usp24	SP_Mus_v20200224_17027ent.fasta	294007	0.23	0	0	0	0	0	2617
Sonnenschein_GaO-IP_r58843	Ctrl_IP	Ctrl_IP_A	QEp21-0857_Sonnenschein_Ctrl_IP_A	Cluster of Rho guanine nucleotide exchange factor 7 OS=Mus musculus OX=10090 GN=Arhgef7 PE=1 SV=2 (Q9ES28)	Rho guanine nucleotide exchange factor 7 OS=Mus musculus OX=10090 GN=Arhgef7 PE=1 SV=2	Q9ES28	Arhgef7	SP_Mus_v20200224_17027ent.fasta	97058	1	10	11	12	0.00017	0.164	862
Sonnenschein_GaO-IP_r58843	Ctrl_IP	Ctrl_IP_A	QEp21-0857_Sonnenschein_Ctrl_IP_A	Cluster of Stromal cell-derived factor 2 OS=Mus musculus OX=10090 GN=Sdf2 PE=1 SV=1 (Q9DCT5)	Stromal cell-derived factor 2 OS=Mus musculus OX=10090 GN=Sdf2 PE=1 SV=1	Q9DCT5	Sdf2	SP_Mus_v20200224_17027ent.fasta	23158.3	0.382	0	0	0	0	0	211
Sonnenschein_GaO-IP_r58843	Ctrl_IP	Ctrl_IP_A	QEp21-0857_Sonnenschein_Ctrl_IP_A	Cluster of Apoptosis-inducing factor 1, mitochondrial OS=Mus musculus OX=10090 GN=Aifm1 PE=1 SV=1 (Q9Z0X1)	Apoptosis-inducing factor 1, mitochondrial OS=Mus musculus OX=10090 GN=Aifm1 PE=1 SV=1	Q9Z0X1	Aifm1	SP_Mus_v20200224_17027ent.fasta	66766.1	0.064	0	0	0	0	0	612
Sonnenschein_GaO-IP_r58843	Ctrl_IP	Ctrl_IP_A	QEp21-0857_Sonnenschein_Ctrl_IP_A	Cluster of AP-3 complex subunit sigma-1 OS=Mus musculus OX=10090 GN=Ap3s1 PE=1 SV=2 (Q9DCR2)	AP-3 complex subunit sigma-1 OS=Mus musculus OX=10090 GN=Ap3s1 PE=1 SV=2	Q9DCR2	Ap3s1	SP_Mus_v20200224_17027ent.fasta	21732.7	1	5	7	7	9.92e-05	0.295	193
Sonnenschein_GaO-IP_r58843	Ctrl_IP	Ctrl_IP_A	QEp21-0857_Sonnenschein_Ctrl_IP_A	Cluster of Disks large-associated protein 2 OS=Mus musculus OX=10090 GN=Dlgap2 PE=1 SV=2 (Q8BJ42)	Disks large-associated protein 2 OS=Mus musculus OX=10090 GN=Dlgap2 PE=1 SV=2	Q8BJ42	Dlgap2	SP_Mus_v20200224_17027ent.fasta	119074	0.056	0	0	0	0	0	1059
Sonnenschein_GaO-IP_r58843	Ctrl_IP	Ctrl_IP_A	QEp21-0857_Sonnenschein_Ctrl_IP_A	Cluster of ATP synthase subunit d, mitochondrial OS=Mus musculus OX=10090 GN=Atp5pd PE=1 SV=3 (Q9DCX2)	ATP synthase subunit d, mitochondrial OS=Mus musculus OX=10090 GN=Atp5pd PE=1 SV=3	Q9DCX2	Atp5pd	SP_Mus_v20200224_17027ent.fasta	18750.1	1	1	1	1	1.42e-05	0.0745	161
Sonnenschein_GaO-IP_r58843	Ctrl_IP	Ctrl_IP_A	QEp21-0857_Sonnenschein_Ctrl_IP_A	Cluster of D-aminoacyl-tRNA deacylase 1 OS=Mus musculus OX=10090 GN=Dtd1 PE=1 SV=2 (Q9DD18)	D-aminoacyl-tRNA deacylase 1 OS=Mus musculus OX=10090 GN=Dtd1 PE=1 SV=2	Q9DD18	Dtd1	SP_Mus_v20200224_17027ent.fasta	23384.4	0.606	1	1	1	1.42e-05	0.0383	209
Sonnenschein_GaO-IP_r58843	Ctrl_IP	Ctrl_IP_A	QEp21-0857_Sonnenschein_Ctrl_IP_A	Cluster of Persulfide dioxygenase ETHE1, mitochondrial OS=Mus musculus OX=10090 GN=Ethe1 PE=1 SV=2 (Q9DCM0)	Persulfide dioxygenase ETHE1, mitochondrial OS=Mus musculus OX=10090 GN=Ethe1 PE=1 SV=2	Q9DCM0	Ethe1	SP_Mus_v20200224_17027ent.fasta	27738.9	0.064	0	0	0	0	0	254
Sonnenschein_GaO-IP_r58843	Ctrl_IP	Ctrl_IP_A	QEp21-0857_Sonnenschein_Ctrl_IP_A	Cluster of Multifunctional protein ADE2 OS=Mus musculus OX=10090 GN=Paics PE=1 SV=4 (Q9DCL9)	Multifunctional protein ADE2 OS=Mus musculus OX=10090 GN=Paics PE=1 SV=4	Q9DCL9	Paics	SP_Mus_v20200224_17027ent.fasta	47006.7	1	5	5	5	7.09e-05	0.186	425
Sonnenschein_GaO-IP_r58843	Ctrl_IP	Ctrl_IP_A	QEp21-0857_Sonnenschein_Ctrl_IP_A	Cluster of Allograft inflammatory factor 1 OS=Mus musculus OX=10090 GN=Aif1 PE=1 SV=1 (O70200)	Allograft inflammatory factor 1 OS=Mus musculus OX=10090 GN=Aif1 PE=1 SV=1	O70200	Aif1	SP_Mus_v20200224_17027ent.fasta	16911.9	1	2	3	3	4.25e-05	0.116	147
Sonnenschein_GaO-IP_r58843	Ctrl_IP	Ctrl_IP_A	QEp21-0857_Sonnenschein_Ctrl_IP_A	Cluster of Eukaryotic translation initiation factor 3 subunit L OS=Mus musculus OX=10090 GN=Eif3l PE=1 SV=1 (Q8QZY1)	Eukaryotic translation initiation factor 3 subunit L OS=Mus musculus OX=10090 GN=Eif3l PE=1 SV=1	Q8QZY1	Eif3l	SP_Mus_v20200224_17027ent.fasta	66615.1	0.652	0	0	0	0	0	564
Sonnenschein_GaO-IP_r58843	Ctrl_IP	Ctrl_IP_A	QEp21-0857_Sonnenschein_Ctrl_IP_A	Cluster of Dedicator of cytokinesis protein 9 OS=Mus musculus OX=10090 GN=Dock9 PE=1 SV=2 (Q8BIK4)	Dedicator of cytokinesis protein 9 OS=Mus musculus OX=10090 GN=Dock9 PE=1 SV=2	Q8BIK4	Dock9	SP_Mus_v20200224_17027ent.fasta	235318	0.263	0	0	0	0	0	2055
Sonnenschein_GaO-IP_r58843	Ctrl_IP	Ctrl_IP_A	QEp21-0857_Sonnenschein_Ctrl_IP_A	Cluster of Desmoplakin OS=Mus musculus OX=10090 GN=Dsp PE=1 SV=1 (E9Q557)	Desmoplakin OS=Mus musculus OX=10090 GN=Dsp PE=1 SV=1	E9Q557	Dsp	SP_Mus_v20200224_17027ent.fasta	332920	0.836	0	0	0	0	0	2883
Sonnenschein_GaO-IP_r58843	Ctrl_IP	Ctrl_IP_A	QEp21-0857_Sonnenschein_Ctrl_IP_A	Cluster of Huntingtin OS=Mus musculus OX=10090 GN=Htt PE=1 SV=2 (P42859)	Huntingtin OS=Mus musculus OX=10090 GN=Htt PE=1 SV=2	P42859	Htt	SP_Mus_v20200224_17027ent.fasta	344689	0.893	0	0	0	0	0	3119
Sonnenschein_GaO-IP_r58843	Ctrl_IP	Ctrl_IP_A	QEp21-0857_Sonnenschein_Ctrl_IP_A	Cluster of FERM domain-containing protein 4A OS=Mus musculus OX=10090 GN=Frmd4a PE=1 SV=2 (Q8BIE6)	FERM domain-containing protein 4A OS=Mus musculus OX=10090 GN=Frmd4a PE=1 SV=2	Q8BIE6	Frmd4a	SP_Mus_v20200224_17027ent.fasta	113882	1	6	6	7	9.92e-05	0.108	1020
Sonnenschein_GaO-IP_r58843	Ctrl_IP	Ctrl_IP_A	QEp21-0857_Sonnenschein_Ctrl_IP_A	Cluster of 6-phosphogluconate dehydrogenase, decarboxylating OS=Mus musculus OX=10090 GN=Pgd PE=1 SV=3 (Q9DCD0)	6-phosphogluconate dehydrogenase, decarboxylating OS=Mus musculus OX=10090 GN=Pgd PE=1 SV=3	Q9DCD0	Pgd	SP_Mus_v20200224_17027ent.fasta	53248.8	1	1	1	1	1.42e-05	0.0207	483
Sonnenschein_GaO-IP_r58843	Ctrl_IP	Ctrl_IP_A	QEp21-0857_Sonnenschein_Ctrl_IP_A	Cluster of Ferrochelatase, mitochondrial OS=Mus musculus OX=10090 GN=Fech PE=1 SV=2 (P22315)	Ferrochelatase, mitochondrial OS=Mus musculus OX=10090 GN=Fech PE=1 SV=2	P22315	Fech	SP_Mus_v20200224_17027ent.fasta	47131.2	0.396	0	0	0	0	0	420
Sonnenschein_GaO-IP_r58843	Ctrl_IP	Ctrl_IP_A	QEp21-0857_Sonnenschein_Ctrl_IP_A	Cluster of Proteasome subunit beta type-5 OS=Mus musculus OX=10090 GN=Psmb5 PE=1 SV=3 (O55234)	Proteasome subunit beta type-5 OS=Mus musculus OX=10090 GN=Psmb5 PE=1 SV=3	O55234	Psmb5	SP_Mus_v20200224_17027ent.fasta	28533	1	4	4	4	5.67e-05	0.167	264
Sonnenschein_GaO-IP_r58843	Ctrl_IP	Ctrl_IP_A	QEp21-0857_Sonnenschein_Ctrl_IP_A	Cluster of Activator of 90 kDa heat shock protein ATPase homolog 1 OS=Mus musculus OX=10090 GN=Ahsa1 PE=1 SV=2 (Q8BK64)	Activator of 90 kDa heat shock protein ATPase homolog 1 OS=Mus musculus OX=10090 GN=Ahsa1 PE=1 SV=2	Q8BK64	Ahsa1	SP_Mus_v20200224_17027ent.fasta	38117.3	1	2	2	2	2.84e-05	0.121	338
Sonnenschein_GaO-IP_r58843	Ctrl_IP	Ctrl_IP_A	QEp21-0857_Sonnenschein_Ctrl_IP_A	Cluster of Integrin-linked protein kinase OS=Mus musculus OX=10090 GN=Ilk PE=1 SV=2 (O55222)	Integrin-linked protein kinase OS=Mus musculus OX=10090 GN=Ilk PE=1 SV=2	O55222	Ilk	SP_Mus_v20200224_17027ent.fasta	51373.7	1	2	2	2	2.84e-05	0.0487	452
Sonnenschein_GaO-IP_r58843	Ctrl_IP	Ctrl_IP_A	QEp21-0857_Sonnenschein_Ctrl_IP_A	Cluster of Dedicator of cytokinesis protein 4 OS=Mus musculus OX=10090 GN=Dock4 PE=1 SV=1 (P59764)	Dedicator of cytokinesis protein 4 OS=Mus musculus OX=10090 GN=Dock4 PE=1 SV=1	P59764	Dock4	SP_Mus_v20200224_17027ent.fasta	226556	1	3	3	3	4.25e-05	0.0212	1978
Sonnenschein_GaO-IP_r58843	Ctrl_IP	Ctrl_IP_A	QEp21-0857_Sonnenschein_Ctrl_IP_A	Cluster of Mitochondrial-processing peptidase subunit alpha OS=Mus musculus OX=10090 GN=Pmpca PE=1 SV=1 (Q9DC61)	Mitochondrial-processing peptidase subunit alpha OS=Mus musculus OX=10090 GN=Pmpca PE=1 SV=1	Q9DC61	Pmpca	SP_Mus_v20200224_17027ent.fasta	58280	1	2	2	2	2.84e-05	0.0725	524
Sonnenschein_GaO-IP_r58843	Ctrl_IP	Ctrl_IP_A	QEp21-0857_Sonnenschein_Ctrl_IP_A	Cluster of CDKN2A-interacting protein OS=Mus musculus OX=10090 GN=Cdkn2aip PE=1 SV=1 (Q8BI72)	CDKN2A-interacting protein OS=Mus musculus OX=10090 GN=Cdkn2aip PE=1 SV=1	Q8BI72	Cdkn2aip	SP_Mus_v20200224_17027ent.fasta	59744.7	0.138	0	0	0	0	0	563
Sonnenschein_GaO-IP_r58843	Ctrl_IP	Ctrl_IP_A	QEp21-0857_Sonnenschein_Ctrl_IP_A	Cluster of AMP deaminase 2 OS=Mus musculus OX=10090 GN=Ampd2 PE=1 SV=1 (Q9DBT5)	AMP deaminase 2 OS=Mus musculus OX=10090 GN=Ampd2 PE=1 SV=1	Q9DBT5	Ampd2	SP_Mus_v20200224_17027ent.fasta	92025.7	0.672	1	1	1	1.42e-05	0.01	798
Sonnenschein_GaO-IP_r58843	Ctrl_IP	Ctrl_IP_A	QEp21-0857_Sonnenschein_Ctrl_IP_A	Cluster of Guanine nucleotide-binding protein G(o) subunit alpha OS=Mus musculus OX=10090 GN=Gnao1 PE=1 SV=3 (P18872)	Guanine nucleotide-binding protein G(i) subunit alpha OS=Mus musculus OX=10090 GN=Gnai3 PE=1 SV=3	Q9DC51	Gnai3	SP_Mus_v20200224_17027ent.fasta	40539.3	0.076	0	0	3	4.25e-05	0.0904	354
Sonnenschein_GaO-IP_r58843	Ctrl_IP	Ctrl_IP_A	QEp21-0857_Sonnenschein_Ctrl_IP_A	Cluster of cAMP-specific 3',5'-cyclic phosphodiesterase 4D OS=Mus musculus OX=10090 GN=Pde4d PE=1 SV=2 (Q01063)	cAMP-specific 3',5'-cyclic phosphodiesterase 4D OS=Mus musculus OX=10090 GN=Pde4d PE=1 SV=2	Q01063	Pde4d	SP_Mus_v20200224_17027ent.fasta	84563.7	1	9	12	17	0.000241	0.257	747
Sonnenschein_GaO-IP_r58843	Ctrl_IP	Ctrl_IP_A	QEp21-0857_Sonnenschein_Ctrl_IP_A	Cluster of Tumor protein p63-regulated gene 1-like protein OS=Mus musculus OX=10090 GN=Tprg1l PE=1 SV=1 (Q9DBS2)	Tumor protein p63-regulated gene 1-like protein OS=Mus musculus OX=10090 GN=Tprg1l PE=1 SV=1	Q9DBS2	Tprg1l	SP_Mus_v20200224_17027ent.fasta	29814.3	0.996	1	1	1	1.42e-05	0.0489	266
Sonnenschein_GaO-IP_r58843	Ctrl_IP	Ctrl_IP_A	QEp21-0857_Sonnenschein_Ctrl_IP_A	Cluster of Phosphatidylinositol 5-phosphate 4-kinase type-2 alpha OS=Mus musculus OX=10090 GN=Pip4k2a PE=1 SV=1 (O70172)	Phosphatidylinositol 5-phosphate 4-kinase type-2 alpha OS=Mus musculus OX=10090 GN=Pip4k2a PE=1 SV=1	O70172	Pip4k2a	SP_Mus_v20200224_17027ent.fasta	46152.8	1	2	2	5	7.09e-05	0.138	405
Sonnenschein_GaO-IP_r58843	Ctrl_IP	Ctrl_IP_A	QEp21-0857_Sonnenschein_Ctrl_IP_A	Cluster of 5'-3' exoribonuclease 2 OS=Mus musculus OX=10090 GN=Xrn2 PE=1 SV=1 (Q9DBR1)	5'-3' exoribonuclease 2 OS=Mus musculus OX=10090 GN=Xrn2 PE=1 SV=1	Q9DBR1	Xrn2	SP_Mus_v20200224_17027ent.fasta	108690	0.064	0	0	0	0	0	951
Sonnenschein_GaO-IP_r58843	Ctrl_IP	Ctrl_IP_A	QEp21-0857_Sonnenschein_Ctrl_IP_A	Cluster of Stathmin-3 OS=Mus musculus OX=10090 GN=Stmn3 PE=1 SV=1 (O70166)	Stathmin-3 OS=Mus musculus OX=10090 GN=Stmn3 PE=1 SV=1	O70166	Stmn3	SP_Mus_v20200224_17027ent.fasta	20954.2	0.166	0	0	0	0	0	180
Sonnenschein_GaO-IP_r58843	Ctrl_IP	Ctrl_IP_A	QEp21-0857_Sonnenschein_Ctrl_IP_A	Cluster of Phosphatidylinositol 4-phosphate 5-kinase type-1 gamma OS=Mus musculus OX=10090 GN=Pip5k1c PE=1 SV=2 (O70161)	Phosphatidylinositol 4-phosphate 5-kinase type-1 gamma OS=Mus musculus OX=10090 GN=Pip5k1c PE=1 SV=2	O70161	Pip5k1c	SP_Mus_v20200224_17027ent.fasta	72409.7	1	1	2	3	4.25e-05	0.0363	661
Sonnenschein_GaO-IP_r58843	Ctrl_IP	Ctrl_IP_A	QEp21-0857_Sonnenschein_Ctrl_IP_A	Cluster of Casein kinase I isoform epsilon OS=Mus musculus OX=10090 GN=Csnk1e PE=1 SV=2 (Q9JMK2)	Casein kinase I isoform delta OS=Mus musculus OX=10090 GN=Csnk1d PE=1 SV=2	Q9DC28	Csnk1d	SP_Mus_v20200224_17027ent.fasta	47317.8	0.999	1	1	3	4.25e-05	0.0819	415
Sonnenschein_GaO-IP_r58843	Ctrl_IP	Ctrl_IP_A	QEp21-0857_Sonnenschein_Ctrl_IP_A	Cluster of Glutamate receptor ionotropic, NMDA 2B OS=Mus musculus OX=10090 GN=Grin2b PE=1 SV=3 (Q01097)	Glutamate receptor ionotropic, NMDA 2B OS=Mus musculus OX=10090 GN=Grin2b PE=1 SV=3	Q01097	Grin2b	SP_Mus_v20200224_17027ent.fasta	165962	1	3	3	4	5.67e-05	0.0243	1482
Sonnenschein_GaO-IP_r58843	Ctrl_IP	Ctrl_IP_A	QEp21-0857_Sonnenschein_Ctrl_IP_A	Cluster of Dolichol-phosphate mannosyltransferase subunit 1 OS=Mus musculus OX=10090 GN=Dpm1 PE=1 SV=1 (O70152)	Dolichol-phosphate mannosyltransferase subunit 1 OS=Mus musculus OX=10090 GN=Dpm1 PE=1 SV=1	O70152	Dpm1	SP_Mus_v20200224_17027ent.fasta	29176.3	1	3	3	3	4.25e-05	0.177	260
Sonnenschein_GaO-IP_r58843	Ctrl_IP	Ctrl_IP_A	QEp21-0857_Sonnenschein_Ctrl_IP_A	Cluster of Endoplasmic reticulum-Golgi intermediate compartment protein 1 OS=Mus musculus OX=10090 GN=Ergic1 PE=1 SV=1 (Q9DC16)	Endoplasmic reticulum-Golgi intermediate compartment protein 1 OS=Mus musculus OX=10090 GN=Ergic1 PE=1 SV=1	Q9DC16	Ergic1	SP_Mus_v20200224_17027ent.fasta	32563.2	0.999	2	2	2	2.84e-05	0.0655	290
Sonnenschein_GaO-IP_r58843	Ctrl_IP	Ctrl_IP_A	QEp21-0857_Sonnenschein_Ctrl_IP_A	Cluster of LIM zinc-binding domain-containing Nebulette OS=Mus musculus OX=10090 GN=Nebl PE=1 SV=1 (Q9DC07)	LIM zinc-binding domain-containing Nebulette OS=Mus musculus OX=10090 GN=Nebl PE=1 SV=1	Q9DC07	Nebl	SP_Mus_v20200224_17027ent.fasta	31112.2	1	7	8	9	0.000128	0.33	270
Sonnenschein_GaO-IP_r58843	Ctrl_IP	Ctrl_IP_A	QEp21-0857_Sonnenschein_Ctrl_IP_A	Cluster of Regulator of G-protein signaling 3 OS=Mus musculus OX=10090 GN=Rgs3 PE=1 SV=2 (Q9DC04)	Regulator of G-protein signaling 3 OS=Mus musculus OX=10090 GN=Rgs3 PE=1 SV=2	Q9DC04	Rgs3	SP_Mus_v20200224_17027ent.fasta	106222	0.164	0	0	0	0	0	966
Sonnenschein_GaO-IP_r58843	Ctrl_IP	Ctrl_IP_A	QEp21-0857_Sonnenschein_Ctrl_IP_A	Cluster of Neutral alpha-glucosidase AB OS=Mus musculus OX=10090 GN=Ganab PE=1 SV=1 (Q8BHN3)	Neutral alpha-glucosidase AB OS=Mus musculus OX=10090 GN=Ganab PE=1 SV=1	Q8BHN3	Ganab	SP_Mus_v20200224_17027ent.fasta	106913	0.082	0	0	0	0	0	944
Sonnenschein_GaO-IP_r58843	Ctrl_IP	Ctrl_IP_A	QEp21-0857_Sonnenschein_Ctrl_IP_A	Cluster of Neuralized-like protein 4 OS=Mus musculus OX=10090 GN=Neurl4 PE=1 SV=1 (Q5NCX5)	Neuralized-like protein 4 OS=Mus musculus OX=10090 GN=Neurl4 PE=1 SV=1	Q5NCX5	Neurl4	SP_Mus_v20200224_17027ent.fasta	167636	1	3	3	3	4.25e-05	0.025	1563
Sonnenschein_GaO-IP_r58843	Ctrl_IP	Ctrl_IP_A	QEp21-0857_Sonnenschein_Ctrl_IP_A	Cluster of Phosphoglycerate mutase 1 OS=Mus musculus OX=10090 GN=Pgam1 PE=1 SV=3 (Q9DBJ1)	Phosphoglycerate mutase 1 OS=Mus musculus OX=10090 GN=Pgam1 PE=1 SV=3	Q9DBJ1	Pgam1	SP_Mus_v20200224_17027ent.fasta	28832.8	1	8	10	15	0.000213	0.713	254
Sonnenschein_GaO-IP_r58843	Ctrl_IP	Ctrl_IP_A	QEp21-0857_Sonnenschein_Ctrl_IP_A	Cluster of Magnesium transporter NIPA1 OS=Mus musculus OX=10090 GN=Nipa1 PE=1 SV=1 (Q8BHK1)	Magnesium transporter NIPA1 OS=Mus musculus OX=10090 GN=Nipa1 PE=1 SV=1	Q8BHK1	Nipa1	SP_Mus_v20200224_17027ent.fasta	34106.2	0.064	0	0	0	0	0	323
Sonnenschein_GaO-IP_r58843	Ctrl_IP	Ctrl_IP_A	QEp21-0857_Sonnenschein_Ctrl_IP_A	Cluster of Dolichyl-diphosphooligosaccharide--protein glycosyltransferase subunit 2 OS=Mus musculus OX=10090 GN=Rpn2 PE=1 SV=1 (Q9DBG6)	Dolichyl-diphosphooligosaccharide--protein glycosyltransferase subunit 2 OS=Mus musculus OX=10090 GN=Rpn2 PE=1 SV=1	Q9DBG6	Rpn2	SP_Mus_v20200224_17027ent.fasta	69063.6	0.925	1	1	1	1.42e-05	0.0365	631
Sonnenschein_GaO-IP_r58843	Ctrl_IP	Ctrl_IP_A	QEp21-0857_Sonnenschein_Ctrl_IP_A	Cluster of AP-2 complex subunit beta OS=Mus musculus OX=10090 GN=Ap2b1 PE=1 SV=1 (Q9DBG3)	AP-2 complex subunit beta OS=Mus musculus OX=10090 GN=Ap2b1 PE=1 SV=1	Q9DBG3	Ap2b1	SP_Mus_v20200224_17027ent.fasta	104585	1	24	35	75	0.00106	0.541	937
Sonnenschein_GaO-IP_r58843	Ctrl_IP	Ctrl_IP_A	QEp21-0857_Sonnenschein_Ctrl_IP_A	Cluster of cAMP-dependent protein kinase type I-alpha regulatory subunit OS=Mus musculus OX=10090 GN=Prkar1a PE=1 SV=3 (Q9DBC7)	cAMP-dependent protein kinase type I-alpha regulatory subunit OS=Mus musculus OX=10090 GN=Prkar1a PE=1 SV=3	Q9DBC7	Prkar1a	SP_Mus_v20200224_17027ent.fasta	43185.8	0.999	2	2	2	2.84e-05	0.0604	381
Sonnenschein_GaO-IP_r58843	Ctrl_IP	Ctrl_IP_A	QEp21-0857_Sonnenschein_Ctrl_IP_A	Cluster of Protein-L-isoaspartate O-methyltransferase domain-containing protein 2 OS=Mus musculus OX=10090 GN=Pcmtd2 PE=2 SV=1 (Q8BHD8)	Protein-L-isoaspartate O-methyltransferase domain-containing protein 2 OS=Mus musculus OX=10090 GN=Pcmtd2 PE=2 SV=1	Q8BHD8	Pcmtd2	SP_Mus_v20200224_17027ent.fasta	40756.7	0.744	1	1	1	1.42e-05	0.0223	359
Sonnenschein_GaO-IP_r58843	Ctrl_IP	Ctrl_IP_A	QEp21-0857_Sonnenschein_Ctrl_IP_A	Cluster of Dephospho-CoA kinase domain-containing protein OS=Mus musculus OX=10090 GN=Dcakd PE=1 SV=1 (Q8BHC4)	Dephospho-CoA kinase domain-containing protein OS=Mus musculus OX=10090 GN=Dcakd PE=1 SV=1	Q8BHC4	Dcakd	SP_Mus_v20200224_17027ent.fasta	26477.4	0.999	2	2	2	2.84e-05	0.121	231
Sonnenschein_GaO-IP_r58843	Ctrl_IP	Ctrl_IP_A	QEp21-0857_Sonnenschein_Ctrl_IP_A	Cluster of 4F2 cell-surface antigen heavy chain OS=Mus musculus OX=10090 GN=Slc3a2 PE=1 SV=1 (P10852)	4F2 cell-surface antigen heavy chain OS=Mus musculus OX=10090 GN=Slc3a2 PE=1 SV=1	P10852	Slc3a2	SP_Mus_v20200224_17027ent.fasta	58339.2	1	10	11	11	0.000156	0.253	526
Sonnenschein_GaO-IP_r58843	Ctrl_IP	Ctrl_IP_A	QEp21-0857_Sonnenschein_Ctrl_IP_A	Cluster of Phosphatidylinositol 4-kinase alpha OS=Mus musculus OX=10090 GN=Pi4ka PE=1 SV=2 (E9Q3L2)	Phosphatidylinositol 4-kinase alpha OS=Mus musculus OX=10090 GN=Pi4ka PE=1 SV=2	E9Q3L2	Pi4ka	SP_Mus_v20200224_17027ent.fasta	237049	1	11	11	11	0.000156	0.0808	2105
Sonnenschein_GaO-IP_r58843	Ctrl_IP	Ctrl_IP_A	QEp21-0857_Sonnenschein_Ctrl_IP_A	Cluster of Sarcoplasmic/endoplasmic reticulum calcium ATPase 2 OS=Mus musculus OX=10090 GN=Atp2a2 PE=1 SV=2 (O55143)	Sarcoplasmic/endoplasmic reticulum calcium ATPase 2 OS=Mus musculus OX=10090 GN=Atp2a2 PE=1 SV=2	O55143	Atp2a2	SP_Mus_v20200224_17027ent.fasta	114860	1	17	21	33	0.000468	0.309	1044
Sonnenschein_GaO-IP_r58843	Ctrl_IP	Ctrl_IP_A	QEp21-0857_Sonnenschein_Ctrl_IP_A	Cluster of Keratin, type II cytoskeletal 5 OS=Mus musculus OX=10090 GN=Krt5 PE=1 SV=1 (Q922U2)	Keratin, type II cytoskeletal 75 OS=Mus musculus OX=10090 GN=Krt75 PE=1 SV=1	Q8BGZ7	Krt75	SP_Mus_v20200224_17027ent.fasta	59741.6	0.052	0	0	4	5.67e-05	0.0599	551
Sonnenschein_GaO-IP_r58843	Ctrl_IP	Ctrl_IP_A	QEp21-0857_Sonnenschein_Ctrl_IP_A	Cluster of Trafficking protein particle complex subunit 1 OS=Mus musculus OX=10090 GN=Trappc1 PE=1 SV=1 (Q5NCF2)	Trafficking protein particle complex subunit 1 OS=Mus musculus OX=10090 GN=Trappc1 PE=1 SV=1	Q5NCF2	Trappc1	SP_Mus_v20200224_17027ent.fasta	16882	1	3	3	3	4.25e-05	0.248	145
Sonnenschein_GaO-IP_r58843	Ctrl_IP	Ctrl_IP_A	QEp21-0857_Sonnenschein_Ctrl_IP_A	Cluster of Cell division cycle protein 23 homolog OS=Mus musculus OX=10090 GN=Cdc23 PE=1 SV=2 (Q8BGZ4)	Cell division cycle protein 23 homolog OS=Mus musculus OX=10090 GN=Cdc23 PE=1 SV=2	Q8BGZ4	Cdc23	SP_Mus_v20200224_17027ent.fasta	68563.9	0.058	0	0	0	0	0	597
Sonnenschein_GaO-IP_r58843	Ctrl_IP	Ctrl_IP_A	QEp21-0857_Sonnenschein_Ctrl_IP_A	Cluster of Septin-7 OS=Mus musculus OX=10090 GN=Septin7 PE=1 SV=1 (O55131)	Septin-7 OS=Mus musculus OX=10090 GN=Septin7 PE=1 SV=1	O55131	Septin7	SP_Mus_v20200224_17027ent.fasta	50550.2	1	8	10	14	0.000198	0.291	436
Sonnenschein_GaO-IP_r58843	Ctrl_IP	Ctrl_IP_A	QEp21-0857_Sonnenschein_Ctrl_IP_A	Cluster of Protein NipSnap homolog 2 OS=Mus musculus OX=10090 GN=Nipsnap2 PE=1 SV=1 (O55126)	Protein NipSnap homolog 2 OS=Mus musculus OX=10090 GN=Nipsnap2 PE=1 SV=1	O55126	Nipsnap2	SP_Mus_v20200224_17027ent.fasta	32933.6	1	12	17	18	0.000255	0.559	281
Sonnenschein_GaO-IP_r58843	Ctrl_IP	Ctrl_IP_A	QEp21-0857_Sonnenschein_Ctrl_IP_A	Cluster of Protein NipSnap homolog 1 OS=Mus musculus OX=10090 GN=Nipsnap1 PE=1 SV=1 (O55125)	Protein NipSnap homolog 1 OS=Mus musculus OX=10090 GN=Nipsnap1 PE=1 SV=1	O55125	Nipsnap1	SP_Mus_v20200224_17027ent.fasta	33364.3	1	10	13	15	0.000213	0.408	284
Sonnenschein_GaO-IP_r58843	Ctrl_IP	Ctrl_IP_A	QEp21-0857_Sonnenschein_Ctrl_IP_A	Cluster of Enoyl-CoA hydratase, mitochondrial OS=Mus musculus OX=10090 GN=Echs1 PE=1 SV=1 (Q8BH95)	Enoyl-CoA hydratase, mitochondrial OS=Mus musculus OX=10090 GN=Echs1 PE=1 SV=1	Q8BH95	Echs1	SP_Mus_v20200224_17027ent.fasta	31475.3	1	9	11	12	0.00017	0.4	290
Sonnenschein_GaO-IP_r58843	Ctrl_IP	Ctrl_IP_A	QEp21-0857_Sonnenschein_Ctrl_IP_A	Cluster of Exocyst complex component 7 OS=Mus musculus OX=10090 GN=Exoc7 PE=1 SV=2 (O35250)	Exocyst complex component 7 OS=Mus musculus OX=10090 GN=Exoc7 PE=1 SV=2	O35250	Exoc7	SP_Mus_v20200224_17027ent.fasta	79963.4	0.159	0	0	0	0	0	697
Sonnenschein_GaO-IP_r58843	Ctrl_IP	Ctrl_IP_A	QEp21-0857_Sonnenschein_Ctrl_IP_A	Cluster of Striatin OS=Mus musculus OX=10090 GN=Strn PE=1 SV=2 (O55106)	Striatin OS=Mus musculus OX=10090 GN=Strn PE=1 SV=2	O55106	Strn	SP_Mus_v20200224_17027ent.fasta	85967.3	1	8	10	10	0.000142	0.169	780
Sonnenschein_GaO-IP_r58843	Ctrl_IP	Ctrl_IP_A	QEp21-0857_Sonnenschein_Ctrl_IP_A	Cluster of Prostamide/prostaglandin F synthase OS=Mus musculus OX=10090 GN=Prxl2b PE=1 SV=1 (Q9DB60)	Prostamide/prostaglandin F synthase OS=Mus musculus OX=10090 GN=Prxl2b PE=1 SV=1	Q9DB60	Prxl2b	SP_Mus_v20200224_17027ent.fasta	21670	0.999	2	2	2	2.84e-05	0.0945	201
Sonnenschein_GaO-IP_r58843	Ctrl_IP	Ctrl_IP_A	QEp21-0857_Sonnenschein_Ctrl_IP_A	Cluster of Atlastin-1 OS=Mus musculus OX=10090 GN=Atl1 PE=1 SV=1 (Q8BH66)	Atlastin-1 OS=Mus musculus OX=10090 GN=Atl1 PE=1 SV=1	Q8BH66	Atl1	SP_Mus_v20200224_17027ent.fasta	63379.6	1	1	1	1	1.42e-05	0.0197	558
Sonnenschein_GaO-IP_r58843	Ctrl_IP	Ctrl_IP_A	QEp21-0857_Sonnenschein_Ctrl_IP_A	Cluster of Guanine nucleotide-binding protein G(I)/G(S)/G(O) subunit gamma-12 OS=Mus musculus OX=10090 GN=Gng12 PE=1 SV=3 (Q9DAS9)	Guanine nucleotide-binding protein G(I)/G(S)/G(O) subunit gamma-12 OS=Mus musculus OX=10090 GN=Gng12 PE=1 SV=3	Q9DAS9	Gng12	SP_Mus_v20200224_17027ent.fasta	7997.6	0.885	0	0	0	0	0	72
Sonnenschein_GaO-IP_r58843	Ctrl_IP	Ctrl_IP_A	QEp21-0857_Sonnenschein_Ctrl_IP_A	Cluster of Calcium-binding mitochondrial carrier protein Aralar1 OS=Mus musculus OX=10090 GN=Slc25a12 PE=1 SV=1 (Q8BH59)	Calcium-binding mitochondrial carrier protein Aralar1 OS=Mus musculus OX=10090 GN=Slc25a12 PE=1 SV=1	Q8BH59	Slc25a12	SP_Mus_v20200224_17027ent.fasta	74571.8	1	4	4	5	7.09e-05	0.0901	677
Sonnenschein_GaO-IP_r58843	Ctrl_IP	Ctrl_IP_A	QEp21-0857_Sonnenschein_Ctrl_IP_A	Cluster of Phytanoyl-CoA hydroxylase-interacting protein-like OS=Mus musculus OX=10090 GN=Phyhipl PE=1 SV=1 (Q8BGT8)	Phytanoyl-CoA hydroxylase-interacting protein-like OS=Mus musculus OX=10090 GN=Phyhipl PE=1 SV=1	Q8BGT8	Phyhipl	SP_Mus_v20200224_17027ent.fasta	42341.5	1	9	9	12	0.00017	0.397	375
Sonnenschein_GaO-IP_r58843	Ctrl_IP	Ctrl_IP_A	QEp21-0857_Sonnenschein_Ctrl_IP_A	Cluster of Serine racemase OS=Mus musculus OX=10090 GN=Srr PE=1 SV=1 (Q9QZX7)	Serine racemase OS=Mus musculus OX=10090 GN=Srr PE=1 SV=1	Q9QZX7	Srr	SP_Mus_v20200224_17027ent.fasta	36358.6	1	2	2	2	2.84e-05	0.103	339
Sonnenschein_GaO-IP_r58843	Ctrl_IP	Ctrl_IP_A	QEp21-0857_Sonnenschein_Ctrl_IP_A	Cluster of Hydroxyacylglutathione hydrolase-like protein OS=Mus musculus OX=10090 GN=Haghl PE=1 SV=1 (Q9DB32)	Hydroxyacylglutathione hydrolase-like protein OS=Mus musculus OX=10090 GN=Haghl PE=1 SV=1	Q9DB32	Haghl	SP_Mus_v20200224_17027ent.fasta	31489.3	0.958	1	1	1	1.42e-05	0.0601	283
Sonnenschein_GaO-IP_r58843	Ctrl_IP	Ctrl_IP_A	QEp21-0857_Sonnenschein_Ctrl_IP_A	Cluster of Coronin-2B OS=Mus musculus OX=10090 GN=Coro2b PE=1 SV=2 (Q8BH44)	Coronin-2B OS=Mus musculus OX=10090 GN=Coro2b PE=1 SV=2	Q8BH44	Coro2b	SP_Mus_v20200224_17027ent.fasta	54937.9	1	23	41	56	0.000794	0.577	480
Sonnenschein_GaO-IP_r58843	Ctrl_IP	Ctrl_IP_A	QEp21-0857_Sonnenschein_Ctrl_IP_A	Cluster of Breakpoint cluster region protein OS=Mus musculus OX=10090 GN=Bcr PE=1 SV=3 (Q6PAJ1)	Breakpoint cluster region protein OS=Mus musculus OX=10090 GN=Bcr PE=1 SV=3	Q6PAJ1	Bcr	SP_Mus_v20200224_17027ent.fasta	143075	1	7	7	8	0.000113	0.0866	1270
Sonnenschein_GaO-IP_r58843	Ctrl_IP	Ctrl_IP_A	QEp21-0857_Sonnenschein_Ctrl_IP_A	Cluster of ATP synthase subunit O, mitochondrial OS=Mus musculus OX=10090 GN=Atp5po PE=1 SV=1 (Q9DB20)	ATP synthase subunit O, mitochondrial OS=Mus musculus OX=10090 GN=Atp5po PE=1 SV=1	Q9DB20	Atp5po	SP_Mus_v20200224_17027ent.fasta	23364.4	0.968	1	1	1	1.42e-05	0.0516	213
Sonnenschein_GaO-IP_r58843	Ctrl_IP	Ctrl_IP_A	QEp21-0857_Sonnenschein_Ctrl_IP_A	Cluster of Spermatogenesis-defective protein 39 homolog OS=Mus musculus OX=10090 GN=Vipas39 PE=1 SV=1 (Q8BGQ1)	Spermatogenesis-defective protein 39 homolog OS=Mus musculus OX=10090 GN=Vipas39 PE=1 SV=1	Q8BGQ1	Vipas39	SP_Mus_v20200224_17027ent.fasta	56627.4	0.997	0	0	0	0	0	491
Sonnenschein_GaO-IP_r58843	Ctrl_IP	Ctrl_IP_A	QEp21-0857_Sonnenschein_Ctrl_IP_A	Cluster of Alpha-soluble NSF attachment protein OS=Mus musculus OX=10090 GN=Napa PE=1 SV=1 (Q9DB05)	Alpha-soluble NSF attachment protein OS=Mus musculus OX=10090 GN=Napa PE=1 SV=1	Q9DB05	Napa	SP_Mus_v20200224_17027ent.fasta	33190.8	1	2	2	4	5.67e-05	0.183	295
Sonnenschein_GaO-IP_r58843	Ctrl_IP	Ctrl_IP_A	QEp21-0857_Sonnenschein_Ctrl_IP_A	Cluster of Glycerophosphocholine cholinephosphodiesterase ENPP6 OS=Mus musculus OX=10090 GN=Enpp6 PE=1 SV=1 (Q8BGN3)	Glycerophosphocholine cholinephosphodiesterase ENPP6 OS=Mus musculus OX=10090 GN=Enpp6 PE=1 SV=1	Q8BGN3	Enpp6	SP_Mus_v20200224_17027ent.fasta	50619.8	1	2	2	2	2.84e-05	0.0455	440
Sonnenschein_GaO-IP_r58843	Ctrl_IP	Ctrl_IP_A	QEp21-0857_Sonnenschein_Ctrl_IP_A	Cluster of Protein cordon-bleu OS=Mus musculus OX=10090 GN=Cobl PE=1 SV=1 (Q5NBX1)	Protein cordon-bleu OS=Mus musculus OX=10090 GN=Cobl PE=1 SV=1	Q5NBX1	Cobl	SP_Mus_v20200224_17027ent.fasta	143866	1	18	19	19	0.000269	0.164	1337
Sonnenschein_GaO-IP_r58843	Ctrl_IP	Ctrl_IP_A	QEp21-0857_Sonnenschein_Ctrl_IP_A	Cluster of Afadin OS=Mus musculus OX=10090 GN=Afdn PE=1 SV=3 (Q9QZQ1)	Afadin OS=Mus musculus OX=10090 GN=Afdn PE=1 SV=3	Q9QZQ1	Afdn	SP_Mus_v20200224_17027ent.fasta	206502	1	26	27	27	0.000383	0.192	1820
Sonnenschein_GaO-IP_r58843	Ctrl_IP	Ctrl_IP_A	QEp21-0857_Sonnenschein_Ctrl_IP_A	Cluster of Isocitrate dehydrogenase [NADP], mitochondrial OS=Mus musculus OX=10090 GN=Idh2 PE=1 SV=3 (P54071)	Isocitrate dehydrogenase [NADP], mitochondrial OS=Mus musculus OX=10090 GN=Idh2 PE=1 SV=3	P54071	Idh2	SP_Mus_v20200224_17027ent.fasta	50907.2	1	4	4	5	7.09e-05	0.106	452
Sonnenschein_GaO-IP_r58843	Ctrl_IP	Ctrl_IP_A	QEp21-0857_Sonnenschein_Ctrl_IP_A	Cluster of Transcriptional activator protein Pur-alpha OS=Mus musculus OX=10090 GN=Pura PE=1 SV=1 (P42669)	Transcriptional activator protein Pur-alpha OS=Mus musculus OX=10090 GN=Pura PE=1 SV=1	P42669	Pura	SP_Mus_v20200224_17027ent.fasta	34884.1	1	5	5	5	7.09e-05	0.302	321
Sonnenschein_GaO-IP_r58843	Ctrl_IP	Ctrl_IP_A	QEp21-0857_Sonnenschein_Ctrl_IP_A	Cluster of Carnitine O-palmitoyltransferase 1, brain isoform OS=Mus musculus OX=10090 GN=Cpt1c PE=1 SV=1 (Q8BGD5)	Carnitine O-palmitoyltransferase 1, brain isoform OS=Mus musculus OX=10090 GN=Cpt1c PE=1 SV=1	Q8BGD5	Cpt1c	SP_Mus_v20200224_17027ent.fasta	90031.2	0.959	1	1	1	1.42e-05	0.015	798
Sonnenschein_GaO-IP_r58843	Ctrl_IP	Ctrl_IP_A	QEp21-0857_Sonnenschein_Ctrl_IP_A	Cluster of SH2 domain-containing protein 5 OS=Mus musculus OX=10090 GN=Sh2d5 PE=1 SV=3 (Q8JZW5)	SH2 domain-containing protein 5 OS=Mus musculus OX=10090 GN=Sh2d5 PE=1 SV=3	Q8JZW5	Sh2d5	SP_Mus_v20200224_17027ent.fasta	47380.8	1	4	4	4	5.67e-05	0.133	429
Sonnenschein_GaO-IP_r58843	Ctrl_IP	Ctrl_IP_A	QEp21-0857_Sonnenschein_Ctrl_IP_A	Cluster of Glypican-1 OS=Mus musculus OX=10090 GN=Gpc1 PE=1 SV=1 (Q9QZF2)	Glypican-1 OS=Mus musculus OX=10090 GN=Gpc1 PE=1 SV=1	Q9QZF2	Gpc1	SP_Mus_v20200224_17027ent.fasta	61360.8	1	2	2	2	2.84e-05	0.0377	557
Sonnenschein_GaO-IP_r58843	Ctrl_IP	Ctrl_IP_A	QEp21-0857_Sonnenschein_Ctrl_IP_A	Cluster of Protein IMPACT OS=Mus musculus OX=10090 GN=Impact PE=1 SV=2 (O55091)	Protein IMPACT OS=Mus musculus OX=10090 GN=Impact PE=1 SV=2	O55091	Impact	SP_Mus_v20200224_17027ent.fasta	36276.2	0.792	1	1	1	1.42e-05	0.0346	318
Sonnenschein_GaO-IP_r58843	Ctrl_IP	Ctrl_IP_A	QEp21-0857_Sonnenschein_Ctrl_IP_A	Cluster of Coatomer subunit gamma-1 OS=Mus musculus OX=10090 GN=Copg1 PE=1 SV=1 (Q9QZE5)	Coatomer subunit gamma-1 OS=Mus musculus OX=10090 GN=Copg1 PE=1 SV=1	Q9QZE5	Copg1	SP_Mus_v20200224_17027ent.fasta	97513.8	1	3	3	5	7.09e-05	0.0709	874
Sonnenschein_GaO-IP_r58843	Ctrl_IP	Ctrl_IP_A	QEp21-0857_Sonnenschein_Ctrl_IP_A	Cluster of ATP synthase subunit e, mitochondrial OS=Mus musculus OX=10090 GN=Atp5me PE=1 SV=2 (Q06185)	ATP synthase subunit e, mitochondrial OS=Mus musculus OX=10090 GN=Atp5me PE=1 SV=2	Q06185	Atp5me	SP_Mus_v20200224_17027ent.fasta	8236.2	0.077	0	0	0	0	0	71
Sonnenschein_GaO-IP_r58843	Ctrl_IP	Ctrl_IP_A	QEp21-0857_Sonnenschein_Ctrl_IP_A	Cluster of Actin-related protein 10 OS=Mus musculus OX=10090 GN=Actr10 PE=1 SV=2 (Q9QZB7)	Actin-related protein 10 OS=Mus musculus OX=10090 GN=Actr10 PE=1 SV=2	Q9QZB7	Actr10	SP_Mus_v20200224_17027ent.fasta	46209.4	1	8	10	10	0.000142	0.314	417
Sonnenschein_GaO-IP_r58843	Ctrl_IP	Ctrl_IP_A	QEp21-0857_Sonnenschein_Ctrl_IP_A	Cluster of AP-2 complex subunit alpha-2 OS=Mus musculus OX=10090 GN=Ap2a2 PE=1 SV=2 (P17427)	AP-2 complex subunit alpha-2 OS=Mus musculus OX=10090 GN=Ap2a2 PE=1 SV=2	P17427	Ap2a2	SP_Mus_v20200224_17027ent.fasta	104019	1	23	26	41	0.000581	0.435	938
Sonnenschein_GaO-IP_r58843	Ctrl_IP	Ctrl_IP_A	QEp21-0857_Sonnenschein_Ctrl_IP_A	Cluster of AP-2 complex subunit alpha-1 OS=Mus musculus OX=10090 GN=Ap2a1 PE=1 SV=1 (P17426)	AP-2 complex subunit alpha-1 OS=Mus musculus OX=10090 GN=Ap2a1 PE=1 SV=1	P17426	Ap2a1	SP_Mus_v20200224_17027ent.fasta	107667	1	25	33	48	0.000681	0.452	977
Sonnenschein_GaO-IP_r58843	Ctrl_IP	Ctrl_IP_A	QEp21-0857_Sonnenschein_Ctrl_IP_A	Cluster of Synapsin-3 OS=Mus musculus OX=10090 GN=Syn3 PE=1 SV=2 (Q8JZP2)	Synapsin-3 OS=Mus musculus OX=10090 GN=Syn3 PE=1 SV=2	Q8JZP2	Syn3	SP_Mus_v20200224_17027ent.fasta	63314.9	0.514	0	0	0	0	0	579
Sonnenschein_GaO-IP_r58843	Ctrl_IP	Ctrl_IP_A	QEp21-0857_Sonnenschein_Ctrl_IP_A	Cluster of Actin, cytoplasmic 1 OS=Mus musculus OX=10090 GN=Actb PE=1 SV=1 (P60710)	Beta-actin-like protein 2 OS=Mus musculus OX=10090 GN=Actbl2 PE=1 SV=1	Q8BFZ3	Actbl2	SP_Mus_v20200224_17027ent.fasta	42005.1	1	5	6	377	0.00535	0.431	376
Sonnenschein_GaO-IP_r58843	Ctrl_IP	Ctrl_IP_A	QEp21-0857_Sonnenschein_Ctrl_IP_A	Cluster of Phospholipid phosphatase-related protein type 1 OS=Mus musculus OX=10090 GN=Plppr1 PE=1 SV=1 (Q8BFZ2)	Phospholipid phosphatase-related protein type 1 OS=Mus musculus OX=10090 GN=Plppr1 PE=1 SV=1	Q8BFZ2	Plppr1	SP_Mus_v20200224_17027ent.fasta	35932.6	0.078	0	0	0	0	0	325
Sonnenschein_GaO-IP_r58843	Ctrl_IP	Ctrl_IP_A	QEp21-0857_Sonnenschein_Ctrl_IP_A	Cluster of Complex I assembly factor ACAD9, mitochondrial OS=Mus musculus OX=10090 GN=Acad9 PE=1 SV=2 (Q8JZN5)	Complex I assembly factor ACAD9, mitochondrial OS=Mus musculus OX=10090 GN=Acad9 PE=1 SV=2	Q8JZN5	Acad9	SP_Mus_v20200224_17027ent.fasta	68724.5	1	3	3	3	4.25e-05	0.08	625
Sonnenschein_GaO-IP_r58843	Ctrl_IP	Ctrl_IP_A	QEp21-0857_Sonnenschein_Ctrl_IP_A	Cluster of Coatomer subunit beta' OS=Mus musculus OX=10090 GN=Copb2 PE=1 SV=2 (O55029)	Coatomer subunit beta' OS=Mus musculus OX=10090 GN=Copb2 PE=1 SV=2	O55029	Copb2	SP_Mus_v20200224_17027ent.fasta	102451	1	8	8	8	0.000113	0.166	905
Sonnenschein_GaO-IP_r58843	Ctrl_IP	Ctrl_IP_A	QEp21-0857_Sonnenschein_Ctrl_IP_A	Cluster of Inositol monophosphatase 1 OS=Mus musculus OX=10090 GN=Impa1 PE=1 SV=1 (O55023)	Inositol monophosphatase 1 OS=Mus musculus OX=10090 GN=Impa1 PE=1 SV=1	O55023	Impa1	SP_Mus_v20200224_17027ent.fasta	30436.6	1	6	6	6	8.51e-05	0.242	277
Sonnenschein_GaO-IP_r58843	Ctrl_IP	Ctrl_IP_A	QEp21-0857_Sonnenschein_Ctrl_IP_A	Cluster of Calcium-binding protein 39 OS=Mus musculus OX=10090 GN=Cab39 PE=1 SV=2 (Q06138)	Calcium-binding protein 39 OS=Mus musculus OX=10090 GN=Cab39 PE=1 SV=2	Q06138	Cab39	SP_Mus_v20200224_17027ent.fasta	39845.1	1	2	2	2	2.84e-05	0.0704	341
Sonnenschein_GaO-IP_r58843	Ctrl_IP	Ctrl_IP_A	QEp21-0857_Sonnenschein_Ctrl_IP_A	Cluster of Glutaminase kidney isoform, mitochondrial OS=Mus musculus OX=10090 GN=Gls PE=1 SV=1 (D3Z7P3)	Glutaminase kidney isoform, mitochondrial OS=Mus musculus OX=10090 GN=Gls PE=1 SV=1	D3Z7P3	Gls	SP_Mus_v20200224_17027ent.fasta	73964.6	1	11	13	13	0.000184	0.228	674
Sonnenschein_GaO-IP_r58843	Ctrl_IP	Ctrl_IP_A	QEp21-0857_Sonnenschein_Ctrl_IP_A	Cluster of Trafficking protein particle complex subunit 3 OS=Mus musculus OX=10090 GN=Trappc3 PE=1 SV=1 (O55013)	Trafficking protein particle complex subunit 3 OS=Mus musculus OX=10090 GN=Trappc3 PE=1 SV=1	O55013	Trappc3	SP_Mus_v20200224_17027ent.fasta	20302.7	1	4	5	5	7.09e-05	0.267	180
Sonnenschein_GaO-IP_r58843	Ctrl_IP	Ctrl_IP_A	QEp21-0857_Sonnenschein_Ctrl_IP_A	Cluster of Polymerase delta-interacting protein 3 OS=Mus musculus OX=10090 GN=Poldip3 PE=1 SV=1 (Q8BG81)	Polymerase delta-interacting protein 3 OS=Mus musculus OX=10090 GN=Poldip3 PE=1 SV=1	Q8BG81	Poldip3	SP_Mus_v20200224_17027ent.fasta	46132.9	0.995	1	1	1	1.42e-05	0.0333	420
Sonnenschein_GaO-IP_r58843	Ctrl_IP	Ctrl_IP_A	QEp21-0857_Sonnenschein_Ctrl_IP_A	Cluster of Hydroxymethylglutaryl-CoA synthase, cytoplasmic OS=Mus musculus OX=10090 GN=Hmgcs1 PE=1 SV=1 (Q8JZK9)	Hydroxymethylglutaryl-CoA synthase, cytoplasmic OS=Mus musculus OX=10090 GN=Hmgcs1 PE=1 SV=1	Q8JZK9	Hmgcs1	SP_Mus_v20200224_17027ent.fasta	57570.2	1	2	2	2	2.84e-05	0.0596	520
Sonnenschein_GaO-IP_r58843	Ctrl_IP	Ctrl_IP_A	QEp21-0857_Sonnenschein_Ctrl_IP_A	Cluster of SH3 domain-binding glutamic acid-rich-like protein 2 OS=Mus musculus OX=10090 GN=Sh3bgrl2 PE=1 SV=1 (Q8BG73)	SH3 domain-binding glutamic acid-rich-like protein 2 OS=Mus musculus OX=10090 GN=Sh3bgrl2 PE=1 SV=1	Q8BG73	Sh3bgrl2	SP_Mus_v20200224_17027ent.fasta	12255	1	5	5	8	0.000113	0.72	107
Sonnenschein_GaO-IP_r58843	Ctrl_IP	Ctrl_IP_A	QEp21-0857_Sonnenschein_Ctrl_IP_A	Cluster of Glutamate receptor ionotropic, kainate 2 OS=Mus musculus OX=10090 GN=Grik2 PE=1 SV=4 (P39087)	Glutamate receptor ionotropic, kainate 2 OS=Mus musculus OX=10090 GN=Grik2 PE=1 SV=4	P39087	Grik2	SP_Mus_v20200224_17027ent.fasta	102490	0.999	1	1	2	2.84e-05	0.0253	908
Sonnenschein_GaO-IP_r58843	Ctrl_IP	Ctrl_IP_A	QEp21-0857_Sonnenschein_Ctrl_IP_A	Cluster of Protein piccolo OS=Mus musculus OX=10090 GN=Pclo PE=1 SV=4 (Q9QYX7)	Protein piccolo OS=Mus musculus OX=10090 GN=Pclo PE=1 SV=4	Q9QYX7	Pclo	SP_Mus_v20200224_17027ent.fasta	550832	1	2	3	3	4.25e-05	0.00572	5068
Sonnenschein_GaO-IP_r58843	Ctrl_IP	Ctrl_IP_A	QEp21-0857_Sonnenschein_Ctrl_IP_A	Cluster of Ras-specific guanine nucleotide-releasing factor 1 OS=Mus musculus OX=10090 GN=Rasgrf1 PE=1 SV=2 (P27671)	Ras-specific guanine nucleotide-releasing factor 1 OS=Mus musculus OX=10090 GN=Rasgrf1 PE=1 SV=2	P27671	Rasgrf1	SP_Mus_v20200224_17027ent.fasta	144108	1	3	3	3	4.25e-05	0.0444	1262
Sonnenschein_GaO-IP_r58843	Ctrl_IP	Ctrl_IP_A	QEp21-0857_Sonnenschein_Ctrl_IP_A	Cluster of Dynamin-1 OS=Mus musculus OX=10090 GN=Dnm1 PE=1 SV=2 (P39053)	Dynamin-2 OS=Mus musculus OX=10090 GN=Dnm2 PE=1 SV=2	P39054	Dnm2	SP_Mus_v20200224_17027ent.fasta	98148.9	1	1	1	13	0.000184	0.121	870
Sonnenschein_GaO-IP_r58843	Ctrl_IP	Ctrl_IP_A	QEp21-0857_Sonnenschein_Ctrl_IP_A	Cluster of Dynamin-1 OS=Mus musculus OX=10090 GN=Dnm1 PE=1 SV=2 (P39053)	Dynamin-1 OS=Mus musculus OX=10090 GN=Dnm1 PE=1 SV=2	P39053	Dnm1	SP_Mus_v20200224_17027ent.fasta	97805.5	1	28	41	62	0.000879	0.519	867
Sonnenschein_GaO-IP_r58843	Ctrl_IP	Ctrl_IP_A	QEp21-0857_Sonnenschein_Ctrl_IP_A	Cluster of Elongation factor Tu, mitochondrial OS=Mus musculus OX=10090 GN=Tufm PE=1 SV=1 (Q8BFR5)	Elongation factor Tu, mitochondrial OS=Mus musculus OX=10090 GN=Tufm PE=1 SV=1	Q8BFR5	Tufm	SP_Mus_v20200224_17027ent.fasta	49508.9	1	21	28	30	0.000425	0.615	452
Sonnenschein_GaO-IP_r58843	Ctrl_IP	Ctrl_IP_A	QEp21-0857_Sonnenschein_Ctrl_IP_A	Cluster of 26S proteasome non-ATPase regulatory subunit 11 OS=Mus musculus OX=10090 GN=Psmd11 PE=1 SV=3 (Q8BG32)	26S proteasome non-ATPase regulatory subunit 11 OS=Mus musculus OX=10090 GN=Psmd11 PE=1 SV=3	Q8BG32	Psmd11	SP_Mus_v20200224_17027ent.fasta	47439.3	1	3	3	3	4.25e-05	0.0829	422
Sonnenschein_GaO-IP_r58843	Ctrl_IP	Ctrl_IP_A	QEp21-0857_Sonnenschein_Ctrl_IP_A	Cluster of Myelin-associated glycoprotein OS=Mus musculus OX=10090 GN=Mag PE=1 SV=3 (P20917)	Myelin-associated glycoprotein OS=Mus musculus OX=10090 GN=Mag PE=1 SV=3	P20917	Mag	SP_Mus_v20200224_17027ent.fasta	69387.7	1	4	4	4	5.67e-05	0.0957	627
Sonnenschein_GaO-IP_r58843	Ctrl_IP	Ctrl_IP_A	QEp21-0857_Sonnenschein_Ctrl_IP_A	Cluster of [Pyruvate dehydrogenase (acetyl-transferring)] kinase isozyme 1, mitochondrial OS=Mus musculus OX=10090 GN=Pdk1 PE=1 SV=2 (Q8BFP9)	[Pyruvate dehydrogenase (acetyl-transferring)] kinase isozyme 1, mitochondrial OS=Mus musculus OX=10090 GN=Pdk1 PE=1 SV=2	Q8BFP9	Pdk1	SP_Mus_v20200224_17027ent.fasta	48995.9	1	2	3	4	5.67e-05	0.111	434
Sonnenschein_GaO-IP_r58843	Ctrl_IP	Ctrl_IP_A	QEp21-0857_Sonnenschein_Ctrl_IP_A	Cluster of Serine/threonine-protein phosphatase 2A 55 kDa regulatory subunit B alpha isoform OS=Mus musculus OX=10090 GN=Ppp2r2a PE=1 SV=1 (Q6P1F6)	Serine/threonine-protein phosphatase 2A 55 kDa regulatory subunit B gamma isoform OS=Mus musculus OX=10090 GN=Ppp2r2c PE=1 SV=1	Q8BG02	Ppp2r2c	SP_Mus_v20200224_17027ent.fasta	51463.1	1	2	3	4	5.67e-05	0.0805	447
Sonnenschein_GaO-IP_r58843	Ctrl_IP	Ctrl_IP_A	QEp21-0857_Sonnenschein_Ctrl_IP_A	Cluster of Mitogen-activated protein kinase 1 OS=Mus musculus OX=10090 GN=Mapk1 PE=1 SV=3 (P63085)	Mitogen-activated protein kinase 3 OS=Mus musculus OX=10090 GN=Mapk3 PE=1 SV=5	Q63844	Mapk3	SP_Mus_v20200224_17027ent.fasta	43068.2	1	4	4	13	0.000184	0.279	380
Sonnenschein_GaO-IP_r58843	Ctrl_IP	Ctrl_IP_A	QEp21-0857_Sonnenschein_Ctrl_IP_A	Cluster of Guanine nucleotide-binding protein subunit alpha-13 OS=Mus musculus OX=10090 GN=Gna13 PE=1 SV=1 (P27601)	Guanine nucleotide-binding protein subunit alpha-13 OS=Mus musculus OX=10090 GN=Gna13 PE=1 SV=1	P27601	Gna13	SP_Mus_v20200224_17027ent.fasta	44055.8	0.988	1	1	3	4.25e-05	0.0822	377
Sonnenschein_GaO-IP_r58843	Ctrl_IP	Ctrl_IP_A	QEp21-0857_Sonnenschein_Ctrl_IP_A	Cluster of Importin subunit beta-1 OS=Mus musculus OX=10090 GN=Kpnb1 PE=1 SV=2 (P70168)	Importin subunit beta-1 OS=Mus musculus OX=10090 GN=Kpnb1 PE=1 SV=2	P70168	Kpnb1	SP_Mus_v20200224_17027ent.fasta	97185.3	1	3	3	3	4.25e-05	0.0422	876
Sonnenschein_GaO-IP_r58843	Ctrl_IP	Ctrl_IP_A	QEp21-0857_Sonnenschein_Ctrl_IP_A	Cluster of Cytochrome c oxidase subunit 2 OS=Mus musculus OX=10090 GN=Mtco2 PE=1 SV=1 (P00405)	Cytochrome c oxidase subunit 2 OS=Mus musculus OX=10090 GN=Mtco2 PE=1 SV=1	P00405	Mtco2	SP_Mus_v20200224_17027ent.fasta	25977.5	0.382	0	0	0	0	0	227
Sonnenschein_GaO-IP_r58843	Ctrl_IP	Ctrl_IP_A	QEp21-0857_Sonnenschein_Ctrl_IP_A	Cluster of Toll-interacting protein OS=Mus musculus OX=10090 GN=Tollip PE=1 SV=1 (Q9QZ06)	Toll-interacting protein OS=Mus musculus OX=10090 GN=Tollip PE=1 SV=1	Q9QZ06	Tollip	SP_Mus_v20200224_17027ent.fasta	30344.5	1	3	3	3	4.25e-05	0.168	274
Sonnenschein_GaO-IP_r58843	Ctrl_IP	Ctrl_IP_A	QEp21-0857_Sonnenschein_Ctrl_IP_A	Cluster of NADP-dependent malic enzyme, mitochondrial OS=Mus musculus OX=10090 GN=Me3 PE=1 SV=2 (Q8BMF3)	NADP-dependent malic enzyme, mitochondrial OS=Mus musculus OX=10090 GN=Me3 PE=1 SV=2	Q8BMF3	Me3	SP_Mus_v20200224_17027ent.fasta	67100.1	1	2	2	3	4.25e-05	0.0861	604
Sonnenschein_GaO-IP_r58843	Ctrl_IP	Ctrl_IP_A	QEp21-0857_Sonnenschein_Ctrl_IP_A	Cluster of Epidermal growth factor receptor substrate 15 OS=Mus musculus OX=10090 GN=Eps15 PE=1 SV=1 (P42567)	Epidermal growth factor receptor substrate 15 OS=Mus musculus OX=10090 GN=Eps15 PE=1 SV=1	P42567	Eps15	SP_Mus_v20200224_17027ent.fasta	98473	0.847	1	1	1	1.42e-05	0.0123	897
Sonnenschein_GaO-IP_r58843	Ctrl_IP	Ctrl_IP_A	QEp21-0857_Sonnenschein_Ctrl_IP_A	Cluster of Vesicular glutamate transporter 1 OS=Mus musculus OX=10090 GN=Slc17a7 PE=1 SV=2 (Q3TXX4)	Vesicular glutamate transporter 1 OS=Mus musculus OX=10090 GN=Slc17a7 PE=1 SV=2	Q3TXX4	Slc17a7	SP_Mus_v20200224_17027ent.fasta	61637.5	0.728	0	0	0	0	0	560
Sonnenschein_GaO-IP_r58843	Ctrl_IP	Ctrl_IP_A	QEp21-0857_Sonnenschein_Ctrl_IP_A	Cluster of DnaJ homolog subfamily B member 1 OS=Mus musculus OX=10090 GN=Dnajb1 PE=1 SV=3 (Q9QYJ3)	DnaJ homolog subfamily B member 1 OS=Mus musculus OX=10090 GN=Dnajb1 PE=1 SV=3	Q9QYJ3	Dnajb1	SP_Mus_v20200224_17027ent.fasta	38168.7	0.985	1	1	1	1.42e-05	0.0294	340
Sonnenschein_GaO-IP_r58843	Ctrl_IP	Ctrl_IP_A	QEp21-0857_Sonnenschein_Ctrl_IP_A	Cluster of DnaJ homolog subfamily A member 2 OS=Mus musculus OX=10090 GN=Dnaja2 PE=1 SV=1 (Q9QYJ0)	DnaJ homolog subfamily A member 2 OS=Mus musculus OX=10090 GN=Dnaja2 PE=1 SV=1	Q9QYJ0	Dnaja2	SP_Mus_v20200224_17027ent.fasta	45745.6	1	6	7	7	9.92e-05	0.204	412
Sonnenschein_GaO-IP_r58843	Ctrl_IP	Ctrl_IP_A	QEp21-0857_Sonnenschein_Ctrl_IP_A	Cluster of Melanoma-associated antigen D1 OS=Mus musculus OX=10090 GN=Maged1 PE=1 SV=1 (Q9QYH6)	Melanoma-associated antigen D1 OS=Mus musculus OX=10090 GN=Maged1 PE=1 SV=1	Q9QYH6	Maged1	SP_Mus_v20200224_17027ent.fasta	85670.9	0.051	0	0	0	0	0	775
Sonnenschein_GaO-IP_r58843	Ctrl_IP	Ctrl_IP_A	QEp21-0857_Sonnenschein_Ctrl_IP_A	Cluster of Glutathione S-transferase Mu 1 OS=Mus musculus OX=10090 GN=Gstm1 PE=1 SV=2 (P10649)	Glutathione S-transferase Mu 1 OS=Mus musculus OX=10090 GN=Gstm1 PE=1 SV=2	P10649	Gstm1	SP_Mus_v20200224_17027ent.fasta	25971.9	1	4	4	7	9.92e-05	0.404	218
Sonnenschein_GaO-IP_r58843	Ctrl_IP	Ctrl_IP_A	QEp21-0857_Sonnenschein_Ctrl_IP_A	Cluster of Protein NDRG2 OS=Mus musculus OX=10090 GN=Ndrg2 PE=1 SV=1 (Q9QYG0)	Protein NDRG2 OS=Mus musculus OX=10090 GN=Ndrg2 PE=1 SV=1	Q9QYG0	Ndrg2	SP_Mus_v20200224_17027ent.fasta	40789.9	1	3	4	4	5.67e-05	0.0836	371
Sonnenschein_GaO-IP_r58843	Ctrl_IP	Ctrl_IP_A	QEp21-0857_Sonnenschein_Ctrl_IP_A	Cluster of 26S proteasome non-ATPase regulatory subunit 1 OS=Mus musculus OX=10090 GN=Psmd1 PE=1 SV=1 (Q3TXS7)	26S proteasome non-ATPase regulatory subunit 1 OS=Mus musculus OX=10090 GN=Psmd1 PE=1 SV=1	Q3TXS7	Psmd1	SP_Mus_v20200224_17027ent.fasta	105733	1	10	10	10	0.000142	0.139	953
Sonnenschein_GaO-IP_r58843	Ctrl_IP	Ctrl_IP_A	QEp21-0857_Sonnenschein_Ctrl_IP_A	Cluster of Protein NDRG3 OS=Mus musculus OX=10090 GN=Ndrg3 PE=1 SV=1 (Q9QYF9)	Protein NDRG3 OS=Mus musculus OX=10090 GN=Ndrg3 PE=1 SV=1	Q9QYF9	Ndrg3	SP_Mus_v20200224_17027ent.fasta	41555.4	0.997	1	1	1	1.42e-05	0.0267	375
Sonnenschein_GaO-IP_r58843	Ctrl_IP	Ctrl_IP_A	QEp21-0857_Sonnenschein_Ctrl_IP_A	Cluster of Thioredoxin OS=Mus musculus OX=10090 GN=Txn PE=1 SV=3 (P10639)	Thioredoxin OS=Mus musculus OX=10090 GN=Txn PE=1 SV=3	P10639	Txn	SP_Mus_v20200224_17027ent.fasta	11675.3	0.993	1	1	1	1.42e-05	0.0857	105
Sonnenschein_GaO-IP_r58843	Ctrl_IP	Ctrl_IP_A	QEp21-0857_Sonnenschein_Ctrl_IP_A	Cluster of Microtubule-associated protein tau OS=Mus musculus OX=10090 GN=Mapt PE=1 SV=3 (P10637)	Microtubule-associated protein tau OS=Mus musculus OX=10090 GN=Mapt PE=1 SV=3	P10637	Mapt	SP_Mus_v20200224_17027ent.fasta	76242.8	1	17	26	29	0.000411	0.255	733
Sonnenschein_GaO-IP_r58843	Ctrl_IP	Ctrl_IP_A	QEp21-0857_Sonnenschein_Ctrl_IP_A	Cluster of Eukaryotic initiation factor 4A-II OS=Mus musculus OX=10090 GN=Eif4a2 PE=1 SV=2 (P10630)	Eukaryotic initiation factor 4A-II OS=Mus musculus OX=10090 GN=Eif4a2 PE=1 SV=2	P10630	Eif4a2	SP_Mus_v20200224_17027ent.fasta	46403.6	0.857	0	0	3	4.25e-05	0.0786	407
Sonnenschein_GaO-IP_r58843	Ctrl_IP	Ctrl_IP_A	QEp21-0857_Sonnenschein_Ctrl_IP_A	Cluster of Alpha-adducin OS=Mus musculus OX=10090 GN=Add1 PE=1 SV=2 (Q9QYC0)	Alpha-adducin OS=Mus musculus OX=10090 GN=Add1 PE=1 SV=2	Q9QYC0	Add1	SP_Mus_v20200224_17027ent.fasta	80647.4	1	32	56	77	0.00109	0.566	735
Sonnenschein_GaO-IP_r58843	Ctrl_IP	Ctrl_IP_A	QEp21-0857_Sonnenschein_Ctrl_IP_A	Cluster of Cathepsin B OS=Mus musculus OX=10090 GN=Ctsb PE=1 SV=2 (P10605)	Cathepsin B OS=Mus musculus OX=10090 GN=Ctsb PE=1 SV=2	P10605	Ctsb	SP_Mus_v20200224_17027ent.fasta	37279.9	0.97	1	1	1	1.42e-05	0.0236	339
Sonnenschein_GaO-IP_r58843	Ctrl_IP	Ctrl_IP_A	QEp21-0857_Sonnenschein_Ctrl_IP_A	Cluster of Beta-adducin OS=Mus musculus OX=10090 GN=Add2 PE=1 SV=4 (Q9QYB8)	Beta-adducin OS=Mus musculus OX=10090 GN=Add2 PE=1 SV=4	Q9QYB8	Add2	SP_Mus_v20200224_17027ent.fasta	80642.1	1	30	48	51	0.000723	0.563	725
Sonnenschein_GaO-IP_r58843	Ctrl_IP	Ctrl_IP_A	QEp21-0857_Sonnenschein_Ctrl_IP_A	Cluster of Poly(rC)-binding protein 1 OS=Mus musculus OX=10090 GN=Pcbp1 PE=1 SV=1 (P60335)	Poly(rC)-binding protein 2 OS=Mus musculus OX=10090 GN=Pcbp2 PE=1 SV=1	Q61990	Pcbp2	SP_Mus_v20200224_17027ent.fasta	38222.5	0.891	0	0	3	4.25e-05	0.124	362
Sonnenschein_GaO-IP_r58843	Ctrl_IP	Ctrl_IP_A	QEp21-0857_Sonnenschein_Ctrl_IP_A	Cluster of 2-iminobutanoate/2-iminopropanoate deaminase OS=Mus musculus OX=10090 GN=Rida PE=1 SV=3 (P52760)	2-iminobutanoate/2-iminopropanoate deaminase OS=Mus musculus OX=10090 GN=Rida PE=1 SV=3	P52760	Rida	SP_Mus_v20200224_17027ent.fasta	14255.5	0.985	1	1	1	1.42e-05	0.119	135
Sonnenschein_GaO-IP_r58843	Ctrl_IP	Ctrl_IP_A	QEp21-0857_Sonnenschein_Ctrl_IP_A	Cluster of Microtubule-actin cross-linking factor 1 OS=Mus musculus OX=10090 GN=Macf1 PE=1 SV=2 (Q9QXZ0)	Microtubule-actin cross-linking factor 1 OS=Mus musculus OX=10090 GN=Macf1 PE=1 SV=2	Q9QXZ0	Macf1	SP_Mus_v20200224_17027ent.fasta	831886	1	58	58	62	0.000879	0.109	7354
Sonnenschein_GaO-IP_r58843	Ctrl_IP	Ctrl_IP_A	QEp21-0857_Sonnenschein_Ctrl_IP_A	Cluster of Vesicle-associated membrane protein-associated protein B OS=Mus musculus OX=10090 GN=Vapb PE=1 SV=3 (Q9QY76)	Vesicle-associated membrane protein-associated protein B OS=Mus musculus OX=10090 GN=Vapb PE=1 SV=3	Q9QY76	Vapb	SP_Mus_v20200224_17027ent.fasta	26946.3	1	6	7	8	0.000113	0.313	243
Sonnenschein_GaO-IP_r58843	Ctrl_IP	Ctrl_IP_A	QEp21-0857_Sonnenschein_Ctrl_IP_A	Cluster of Microtubule-associated protein 4 OS=Mus musculus OX=10090 GN=Map4 PE=1 SV=3 (P27546)	Microtubule-associated protein 4 OS=Mus musculus OX=10090 GN=Map4 PE=1 SV=3	P27546	Map4	SP_Mus_v20200224_17027ent.fasta	117429	1	4	5	5	7.09e-05	0.0462	1125
Sonnenschein_GaO-IP_r58843	Ctrl_IP	Ctrl_IP_A	QEp21-0857_Sonnenschein_Ctrl_IP_A	Cluster of C2 calcium-dependent domain-containing protein 4C OS=Mus musculus OX=10090 GN=C2cd4cC2CD4 family PE=1 SV=1 (Q5HZI2)	C2 calcium-dependent domain-containing protein 4C OS=Mus musculus OX=10090 GN=C2cd4cC2CD4 family PE=1 SV=1	Q5HZI2	C2cd4cC2CD4	SP_Mus_v20200224_17027ent.fasta	44615.5	0.989	1	1	1	1.42e-05	0.0334	419
Sonnenschein_GaO-IP_r58843	Ctrl_IP	Ctrl_IP_A	QEp21-0857_Sonnenschein_Ctrl_IP_A	Cluster of Cyclin-dependent-like kinase 5 OS=Mus musculus OX=10090 GN=Cdk5 PE=1 SV=1 (P49615)	Cyclin-dependent kinase 18 OS=Mus musculus OX=10090 GN=Cdk18 PE=1 SV=1	Q04899	Cdk18	SP_Mus_v20200224_17027ent.fasta	51850	1	2	2	3	4.25e-05	0.0843	451
Sonnenschein_GaO-IP_r58843	Ctrl_IP	Ctrl_IP_A	QEp21-0857_Sonnenschein_Ctrl_IP_A	Cluster of Drebrin OS=Mus musculus OX=10090 GN=Dbn1 PE=1 SV=4 (Q9QXS6)	Drebrin OS=Mus musculus OX=10090 GN=Dbn1 PE=1 SV=4	Q9QXS6	Dbn1	SP_Mus_v20200224_17027ent.fasta	77286	1	43	90	149	0.00211	0.578	706
Sonnenschein_GaO-IP_r58843	Ctrl_IP	Ctrl_IP_A	QEp21-0857_Sonnenschein_Ctrl_IP_A	Cluster of Plectin OS=Mus musculus OX=10090 GN=Plec PE=1 SV=3 (Q9QXS1)	Plectin OS=Mus musculus OX=10090 GN=Plec PE=1 SV=3	Q9QXS1	Plec	SP_Mus_v20200224_17027ent.fasta	534181	1	83	89	93	0.00132	0.22	4691
Sonnenschein_GaO-IP_r58843	Ctrl_IP	Ctrl_IP_A	QEp21-0857_Sonnenschein_Ctrl_IP_A	Cluster of Profilin-1 OS=Mus musculus OX=10090 GN=Pfn1 PE=1 SV=2 (P62962)	Profilin-1 OS=Mus musculus OX=10090 GN=Pfn1 PE=1 SV=2	P62962	Pfn1	SP_Mus_v20200224_17027ent.fasta	14957.3	0.845	1	1	1	1.42e-05	0.0571	140
Sonnenschein_GaO-IP_r58843	Ctrl_IP	Ctrl_IP_A	QEp21-0857_Sonnenschein_Ctrl_IP_A	Cluster of ATP synthase subunit f, mitochondrial OS=Mus musculus OX=10090 GN=Atp5mf PE=1 SV=3 (P56135)	ATP synthase subunit f, mitochondrial OS=Mus musculus OX=10090 GN=Atp5mf PE=1 SV=3	P56135	Atp5mf	SP_Mus_v20200224_17027ent.fasta	10344.8	1	2	2	3	4.25e-05	0.261	88
Sonnenschein_GaO-IP_r58843	Ctrl_IP	Ctrl_IP_A	QEp21-0857_Sonnenschein_Ctrl_IP_A	Cluster of Junction-mediating and -regulatory protein OS=Mus musculus OX=10090 GN=Jmy PE=1 SV=1 (Q9QXM1)	Junction-mediating and -regulatory protein OS=Mus musculus OX=10090 GN=Jmy PE=1 SV=1	Q9QXM1	Jmy	SP_Mus_v20200224_17027ent.fasta	110588	1	3	3	3	4.25e-05	0.0498	983
Sonnenschein_GaO-IP_r58843	Ctrl_IP	Ctrl_IP_A	QEp21-0857_Sonnenschein_Ctrl_IP_A	Cluster of Kinesin-like protein KIF21A OS=Mus musculus OX=10090 GN=Kif21a PE=1 SV=2 (Q9QXL2)	Kinesin-like protein KIF21A OS=Mus musculus OX=10090 GN=Kif21a PE=1 SV=2	Q9QXL2	Kif21a	SP_Mus_v20200224_17027ent.fasta	186539	1	3	3	8	0.000113	0.0461	1672
Sonnenschein_GaO-IP_r58843	Ctrl_IP	Ctrl_IP_A	QEp21-0857_Sonnenschein_Ctrl_IP_A	Cluster of Kinesin-like protein KIF21B OS=Mus musculus OX=10090 GN=Kif21b PE=1 SV=2 (Q9QXL1)	Kinesin-like protein KIF21B OS=Mus musculus OX=10090 GN=Kif21b PE=1 SV=2	Q9QXL1	Kif21b	SP_Mus_v20200224_17027ent.fasta	186184	1	39	49	57	0.000808	0.36	1668
Sonnenschein_GaO-IP_r58843	Ctrl_IP	Ctrl_IP_A	QEp21-0857_Sonnenschein_Ctrl_IP_A	Cluster of 40S ribosomal protein S3 OS=Mus musculus OX=10090 GN=Rps3 PE=1 SV=1 (P62908)	40S ribosomal protein S3 OS=Mus musculus OX=10090 GN=Rps3 PE=1 SV=1	P62908	Rps3	SP_Mus_v20200224_17027ent.fasta	26674.5	1	3	3	3	4.25e-05	0.156	243
Sonnenschein_GaO-IP_r58843	Ctrl_IP	Ctrl_IP_A	QEp21-0857_Sonnenschein_Ctrl_IP_A	Cluster of Coatomer subunit gamma-2 OS=Mus musculus OX=10090 GN=Copg2 PE=1 SV=1 (Q9QXK3)	Coatomer subunit gamma-2 OS=Mus musculus OX=10090 GN=Copg2 PE=1 SV=1	Q9QXK3	Copg2	SP_Mus_v20200224_17027ent.fasta	97682.5	1	2	2	4	5.67e-05	0.054	871
Sonnenschein_GaO-IP_r58843	Ctrl_IP	Ctrl_IP_A	QEp21-0857_Sonnenschein_Ctrl_IP_A	Cluster of Vacuolar protein sorting-associated protein 8 homolog OS=Mus musculus OX=10090 GN=Vps8 PE=1 SV=1 (Q0P5W1)	Vacuolar protein sorting-associated protein 8 homolog OS=Mus musculus OX=10090 GN=Vps8 PE=1 SV=1	Q0P5W1	Vps8	SP_Mus_v20200224_17027ent.fasta	161149	0.051	0	0	0	0	0	1427
Sonnenschein_GaO-IP_r58843	Ctrl_IP	Ctrl_IP_A	QEp21-0857_Sonnenschein_Ctrl_IP_A	Cluster of Developmentally-regulated GTP-binding protein 2 OS=Mus musculus OX=10090 GN=Drg2 PE=1 SV=1 (Q9QXB9)	Developmentally-regulated GTP-binding protein 2 OS=Mus musculus OX=10090 GN=Drg2 PE=1 SV=1	Q9QXB9	Drg2	SP_Mus_v20200224_17027ent.fasta	40719.6	0.997	1	1	1	1.42e-05	0.0549	364
Sonnenschein_GaO-IP_r58843	Ctrl_IP	Ctrl_IP_A	QEp21-0857_Sonnenschein_Ctrl_IP_A	Cluster of Myosin-10 OS=Mus musculus OX=10090 GN=Myh10 PE=1 SV=2 (Q61879)	Myosin-10 OS=Mus musculus OX=10090 GN=Myh10 PE=1 SV=2	Q61879	Myh10	SP_Mus_v20200224_17027ent.fasta	229002	1	183	455	1051	0.0149	0.742	1976
Sonnenschein_GaO-IP_r58843	Ctrl_IP	Ctrl_IP_A	QEp21-0857_Sonnenschein_Ctrl_IP_A	Cluster of Neutral cholesterol ester hydrolase 1 OS=Mus musculus OX=10090 GN=Nceh1 PE=1 SV=1 (Q8BLF1)	Neutral cholesterol ester hydrolase 1 OS=Mus musculus OX=10090 GN=Nceh1 PE=1 SV=1	Q8BLF1	Nceh1	SP_Mus_v20200224_17027ent.fasta	45740.9	0.307	0	0	0	0	0	408
Sonnenschein_GaO-IP_r58843	Ctrl_IP	Ctrl_IP_A	QEp21-0857_Sonnenschein_Ctrl_IP_A	Cluster of Armadillo repeat-containing protein 6 OS=Mus musculus OX=10090 GN=Armc6 PE=1 SV=1 (Q8BNU0)	Armadillo repeat-containing protein 6 OS=Mus musculus OX=10090 GN=Armc6 PE=1 SV=1	Q8BNU0	Armc6	SP_Mus_v20200224_17027ent.fasta	50683	0.538	0	0	0	0	0	468
Sonnenschein_GaO-IP_r58843	Ctrl_IP	Ctrl_IP_A	QEp21-0857_Sonnenschein_Ctrl_IP_A	Cluster of Kelch repeat and BTB domain-containing protein 11 OS=Mus musculus OX=10090 GN=Kbtbd11 PE=1 SV=3 (Q8BNW9)	Kelch repeat and BTB domain-containing protein 11 OS=Mus musculus OX=10090 GN=Kbtbd11 PE=1 SV=3	Q8BNW9	Kbtbd11	SP_Mus_v20200224_17027ent.fasta	67945.6	1	3	3	3	4.25e-05	0.0885	633
Sonnenschein_GaO-IP_r58843	Ctrl_IP	Ctrl_IP_A	QEp21-0857_Sonnenschein_Ctrl_IP_A	Cluster of Mitogen-activated protein kinase 10 OS=Mus musculus OX=10090 GN=Mapk10 PE=1 SV=2 (Q61831)	Mitogen-activated protein kinase 10 OS=Mus musculus OX=10090 GN=Mapk10 PE=1 SV=2	Q61831	Mapk10	SP_Mus_v20200224_17027ent.fasta	52533.1	0.866	0	0	3	4.25e-05	0.0668	464
Sonnenschein_GaO-IP_r58843	Ctrl_IP	Ctrl_IP_A	QEp21-0857_Sonnenschein_Ctrl_IP_A	Cluster of Arf-GAP with SH3 domain, ANK repeat and PH domain-containing protein 1 OS=Mus musculus OX=10090 GN=Asap1 PE=1 SV=2 (Q9QWY8)	Arf-GAP with SH3 domain, ANK repeat and PH domain-containing protein 1 OS=Mus musculus OX=10090 GN=Asap1 PE=1 SV=2	Q9QWY8	Asap1	SP_Mus_v20200224_17027ent.fasta	127426	1	20	24	25	0.000354	0.243	1147
Sonnenschein_GaO-IP_r58843	Ctrl_IP	Ctrl_IP_A	QEp21-0857_Sonnenschein_Ctrl_IP_A	Cluster of Cytochrome c, somatic OS=Mus musculus OX=10090 GN=Cycs PE=1 SV=2 (P62897)	Cytochrome c, somatic OS=Mus musculus OX=10090 GN=Cycs PE=1 SV=2	P62897	Cycs	SP_Mus_v20200224_17027ent.fasta	11606	1	5	5	5	7.09e-05	0.495	105
Sonnenschein_GaO-IP_r58843	Ctrl_IP	Ctrl_IP_A	QEp21-0857_Sonnenschein_Ctrl_IP_A	Cluster of Guanine nucleotide-binding protein subunit beta-5 OS=Mus musculus OX=10090 GN=Gnb5 PE=1 SV=1 (P62881)	Guanine nucleotide-binding protein subunit beta-5 OS=Mus musculus OX=10090 GN=Gnb5 PE=1 SV=1	P62881	Gnb5	SP_Mus_v20200224_17027ent.fasta	43564.9	1	9	12	14	0.000198	0.296	395
Sonnenschein_GaO-IP_r58843	Ctrl_IP	Ctrl_IP_A	QEp21-0857_Sonnenschein_Ctrl_IP_A	Cluster of Guanine nucleotide-binding protein G(I)/G(S)/G(T) subunit beta-2 OS=Mus musculus OX=10090 GN=Gnb2 PE=1 SV=3 (P62880)	Guanine nucleotide-binding protein G(I)/G(S)/G(T) subunit beta-2 OS=Mus musculus OX=10090 GN=Gnb2 PE=1 SV=3	P62880	Gnb2	SP_Mus_v20200224_17027ent.fasta	37331.8	1	5	6	16	0.000227	0.488	340
Sonnenschein_GaO-IP_r58843	Ctrl_IP	Ctrl_IP_A	QEp21-0857_Sonnenschein_Ctrl_IP_A	Cluster of Guanine nucleotide-binding protein G(I)/G(S)/G(T) subunit beta-1 OS=Mus musculus OX=10090 GN=Gnb1 PE=1 SV=3 (P62874)	Guanine nucleotide-binding protein G(I)/G(S)/G(T) subunit beta-1 OS=Mus musculus OX=10090 GN=Gnb1 PE=1 SV=3	P62874	Gnb1	SP_Mus_v20200224_17027ent.fasta	37377.5	1	6	8	17	0.000241	0.538	340
Sonnenschein_GaO-IP_r58843	Ctrl_IP	Ctrl_IP_A	QEp21-0857_Sonnenschein_Ctrl_IP_A	Cluster of Alpha-N-acetylgalactosaminidase OS=Mus musculus OX=10090 GN=Naga PE=1 SV=2 (Q9QWR8)	Alpha-N-acetylgalactosaminidase OS=Mus musculus OX=10090 GN=Naga PE=1 SV=2	Q9QWR8	Naga	SP_Mus_v20200224_17027ent.fasta	47236.5	0.961	1	1	1	1.42e-05	0.0265	415
Sonnenschein_GaO-IP_r58843	Ctrl_IP	Ctrl_IP_A	QEp21-0857_Sonnenschein_Ctrl_IP_A	Cluster of Elongin-B OS=Mus musculus OX=10090 GN=Elob PE=1 SV=1 (P62869)	Elongin-B OS=Mus musculus OX=10090 GN=Elob PE=1 SV=1	P62869	Elob	SP_Mus_v20200224_17027ent.fasta	13170.2	1	3	3	3	4.25e-05	0.254	118
Sonnenschein_GaO-IP_r58843	Ctrl_IP	Ctrl_IP_A	QEp21-0857_Sonnenschein_Ctrl_IP_A	Cluster of Cytohesin-2 OS=Mus musculus OX=10090 GN=Cyth2 PE=1 SV=2 (P63034)	Cytohesin-1 OS=Mus musculus OX=10090 GN=Cyth1 PE=1 SV=2	Q9QX11	Cyth1	SP_Mus_v20200224_17027ent.fasta	46275.4	1	2	2	4	5.67e-05	0.136	398
Sonnenschein_GaO-IP_r58843	Ctrl_IP	Ctrl_IP_A	QEp21-0857_Sonnenschein_Ctrl_IP_A	Cluster of Vacuolar protein sorting-associated protein 26B OS=Mus musculus OX=10090 GN=Vps26b PE=1 SV=1 (Q8C0E2)	Vacuolar protein sorting-associated protein 26B OS=Mus musculus OX=10090 GN=Vps26b PE=1 SV=1	Q8C0E2	Vps26b	SP_Mus_v20200224_17027ent.fasta	39125.7	1	2	3	3	4.25e-05	0.0863	336
Sonnenschein_GaO-IP_r58843	Ctrl_IP	Ctrl_IP_A	QEp21-0857_Sonnenschein_Ctrl_IP_A	Cluster of Coatomer subunit delta OS=Mus musculus OX=10090 GN=Arcn1 PE=1 SV=2 (Q5XJY5)	Coatomer subunit delta OS=Mus musculus OX=10090 GN=Arcn1 PE=1 SV=2	Q5XJY5	Arcn1	SP_Mus_v20200224_17027ent.fasta	57230.2	1	4	4	4	5.67e-05	0.092	511
Sonnenschein_GaO-IP_r58843	Ctrl_IP	Ctrl_IP_A	QEp21-0857_Sonnenschein_Ctrl_IP_A	Cluster of Ras-related protein Rap-1A OS=Mus musculus OX=10090 GN=Rap1a PE=1 SV=1 (P62835)	Ras-related protein Rap-1A OS=Mus musculus OX=10090 GN=Rap1a PE=1 SV=1	P62835	Rap1a	SP_Mus_v20200224_17027ent.fasta	20987.3	0.821	0	0	2	2.84e-05	0.109	184
Sonnenschein_GaO-IP_r58843	Ctrl_IP	Ctrl_IP_A	QEp21-0857_Sonnenschein_Ctrl_IP_A	Cluster of Cyclin-dependent-like kinase 5 OS=Mus musculus OX=10090 GN=Cdk5 PE=1 SV=1 (P49615)	Cyclin-dependent kinase 16 OS=Mus musculus OX=10090 GN=Cdk16 PE=1 SV=1	Q04735	Cdk16	SP_Mus_v20200224_17027ent.fasta	55916.9	0.332	0	0	4	5.67e-05	0.0766	496
Sonnenschein_GaO-IP_r58843	Ctrl_IP	Ctrl_IP_A	QEp21-0857_Sonnenschein_Ctrl_IP_A	Cluster of GTP-binding nuclear protein Ran OS=Mus musculus OX=10090 GN=Ran PE=1 SV=3 (P62827)	GTP-binding nuclear protein Ran OS=Mus musculus OX=10090 GN=Ran PE=1 SV=3	P62827	Ran	SP_Mus_v20200224_17027ent.fasta	24423.1	0.841	0	0	0	0	0	216
Sonnenschein_GaO-IP_r58843	Ctrl_IP	Ctrl_IP_A	QEp21-0857_Sonnenschein_Ctrl_IP_A	Cluster of Ras-related protein Rab-1A OS=Mus musculus OX=10090 GN=Rab1A PE=1 SV=3 (P62821)	Ras-related protein Rab-3C OS=Mus musculus OX=10090 GN=Rab3c PE=1 SV=1	P62823	Rab3c	SP_Mus_v20200224_17027ent.fasta	25872.7	0.999	1	1	7	9.92e-05	0.22	227
Sonnenschein_GaO-IP_r58843	Ctrl_IP	Ctrl_IP_A	QEp21-0857_Sonnenschein_Ctrl_IP_A	Cluster of Ras-related protein Rab-1A OS=Mus musculus OX=10090 GN=Rab1A PE=1 SV=3 (P62821)	Ras-related protein Rab-1A OS=Mus musculus OX=10090 GN=Rab1A PE=1 SV=3	P62821	Rab1A	SP_Mus_v20200224_17027ent.fasta	22678.5	1	2	2	9	0.000128	0.283	205
Sonnenschein_GaO-IP_r58843	Ctrl_IP	Ctrl_IP_A	QEp21-0857_Sonnenschein_Ctrl_IP_A	Cluster of V-type proton ATPase subunit B, brain isoform OS=Mus musculus OX=10090 GN=Atp6v1b2 PE=1 SV=1 (P62814)	V-type proton ATPase subunit B, brain isoform OS=Mus musculus OX=10090 GN=Atp6v1b2 PE=1 SV=1	P62814	Atp6v1b2	SP_Mus_v20200224_17027ent.fasta	56552.3	1	26	39	45	0.000638	0.72	511
Sonnenschein_GaO-IP_r58843	Ctrl_IP	Ctrl_IP_A	QEp21-0857_Sonnenschein_Ctrl_IP_A	Cluster of Keratin, type I cytoskeletal 10 OS=Mus musculus OX=10090 GN=Krt10 PE=1 SV=3 (P02535)	Keratin, type I cytoskeletal 17 OS=Mus musculus OX=10090 GN=Krt17 PE=1 SV=3	Q9QWL7	Krt17	SP_Mus_v20200224_17027ent.fasta	48162.9	0.839	0	0	5	7.09e-05	0.097	433
Sonnenschein_GaO-IP_r58843	Ctrl_IP	Ctrl_IP_A	QEp21-0857_Sonnenschein_Ctrl_IP_A	Cluster of SRC kinase signaling inhibitor 1 OS=Mus musculus OX=10090 GN=Srcin1 PE=1 SV=2 (Q9QWI6)	SRC kinase signaling inhibitor 1 OS=Mus musculus OX=10090 GN=Srcin1 PE=1 SV=2	Q9QWI6	Srcin1	SP_Mus_v20200224_17027ent.fasta	134861	1	42	56	60	0.000851	0.44	1250
Sonnenschein_GaO-IP_r58843	Ctrl_IP	Ctrl_IP_A	QEp21-0857_Sonnenschein_Ctrl_IP_A	Cluster of Alpha-enolase OS=Mus musculus OX=10090 GN=Eno1 PE=1 SV=3 (P17182)	Gamma-enolase OS=Mus musculus OX=10090 GN=Eno2 PE=1 SV=2	P17183	Eno2	SP_Mus_v20200224_17027ent.fasta	47297.8	1	10	13	21	0.000298	0.5	434
Sonnenschein_GaO-IP_r58843	Ctrl_IP	Ctrl_IP_A	QEp21-0857_Sonnenschein_Ctrl_IP_A	Cluster of Alpha-enolase OS=Mus musculus OX=10090 GN=Eno1 PE=1 SV=3 (P17182)	Alpha-enolase OS=Mus musculus OX=10090 GN=Eno1 PE=1 SV=3	P17182	Eno1	SP_Mus_v20200224_17027ent.fasta	47141.7	1	13	19	31	0.00044	0.59	434
Sonnenschein_GaO-IP_r58843	Ctrl_IP	Ctrl_IP_A	QEp21-0857_Sonnenschein_Ctrl_IP_A	Cluster of Citron Rho-interacting kinase OS=Mus musculus OX=10090 GN=Cit PE=1 SV=3 (P49025)	Citron Rho-interacting kinase OS=Mus musculus OX=10090 GN=Cit PE=1 SV=3	P49025	Cit	SP_Mus_v20200224_17027ent.fasta	235394	0.999	1	1	1	1.42e-05	0.0127	2055
Sonnenschein_GaO-IP_r58843	Ctrl_IP	Ctrl_IP_A	QEp21-0857_Sonnenschein_Ctrl_IP_A	Cluster of Neurexin-3 OS=Mus musculus OX=10090 GN=Nrxn3 PE=1 SV=2 (Q6P9K9)	Neurexin-3 OS=Mus musculus OX=10090 GN=Nrxn3 PE=1 SV=2	Q6P9K9	Nrxn3	SP_Mus_v20200224_17027ent.fasta	173432	0.399	0	0	0	0	0	1571
Sonnenschein_GaO-IP_r58843	Ctrl_IP	Ctrl_IP_A	QEp21-0857_Sonnenschein_Ctrl_IP_A	Cluster of Caskin-1 OS=Mus musculus OX=10090 GN=Caskin1 PE=1 SV=2 (Q6P9K8)	Caskin-1 OS=Mus musculus OX=10090 GN=Caskin1 PE=1 SV=2	Q6P9K8	Caskin1	SP_Mus_v20200224_17027ent.fasta	150496	1	14	15	16	0.000227	0.166	1431
Sonnenschein_GaO-IP_r58843	Ctrl_IP	Ctrl_IP_A	QEp21-0857_Sonnenschein_Ctrl_IP_A	Cluster of Heat shock cognate 71 kDa protein OS=Mus musculus OX=10090 GN=Hspa8 PE=1 SV=1 (P63017)	Heat shock-related 70 kDa protein 2 OS=Mus musculus OX=10090 GN=Hspa2 PE=1 SV=2	P17156	Hspa2	SP_Mus_v20200224_17027ent.fasta	69643.6	1	4	5	21	0.000298	0.215	633
Sonnenschein_GaO-IP_r58843	Ctrl_IP	Ctrl_IP_A	QEp21-0857_Sonnenschein_Ctrl_IP_A	Cluster of RAB11-binding protein RELCH OS=Mus musculus OX=10090 GN=Relch PE=1 SV=1 (Q148V7)	RAB11-binding protein RELCH OS=Mus musculus OX=10090 GN=Relch PE=1 SV=1	Q148V7	Relch	SP_Mus_v20200224_17027ent.fasta	134591	1	2	2	2	2.84e-05	0.0271	1216
Sonnenschein_GaO-IP_r58843	Ctrl_IP	Ctrl_IP_A	QEp21-0857_Sonnenschein_Ctrl_IP_A	Cluster of LIM and SH3 domain protein 1 OS=Mus musculus OX=10090 GN=Lasp1 PE=1 SV=1 (Q61792)	LIM and SH3 domain protein 1 OS=Mus musculus OX=10090 GN=Lasp1 PE=1 SV=1	Q61792	Lasp1	SP_Mus_v20200224_17027ent.fasta	29993.9	1	4	4	5	7.09e-05	0.205	263
Sonnenschein_GaO-IP_r58843	Ctrl_IP	Ctrl_IP_A	QEp21-0857_Sonnenschein_Ctrl_IP_A	Cluster of Keratin, type I cytoskeletal 10 OS=Mus musculus OX=10090 GN=Krt10 PE=1 SV=3 (P02535)	Keratin, type I cytoskeletal 14 OS=Mus musculus OX=10090 GN=Krt14 PE=1 SV=2	Q61781	Krt14	SP_Mus_v20200224_17027ent.fasta	52868.1	0.318	0	0	4	5.67e-05	0.0868	484
Sonnenschein_GaO-IP_r58843	Ctrl_IP	Ctrl_IP_A	QEp21-0857_Sonnenschein_Ctrl_IP_A	Cluster of MOB-like protein phocein OS=Mus musculus OX=10090 GN=Mob4 PE=1 SV=1 (Q6PEB6)	MOB-like protein phocein OS=Mus musculus OX=10090 GN=Mob4 PE=1 SV=1	Q6PEB6	Mob4	SP_Mus_v20200224_17027ent.fasta	26032.5	1	2	2	2	2.84e-05	0.107	225
Sonnenschein_GaO-IP_r58843	Ctrl_IP	Ctrl_IP_A	QEp21-0857_Sonnenschein_Ctrl_IP_A	Cluster of Kinesin heavy chain isoform 5C OS=Mus musculus OX=10090 GN=Kif5c PE=1 SV=3 (P28738)	Kinesin-1 heavy chain OS=Mus musculus OX=10090 GN=Kif5b PE=1 SV=3	Q61768	Kif5b	SP_Mus_v20200224_17027ent.fasta	109553	1	5	5	8	0.000113	0.108	963
Sonnenschein_GaO-IP_r58843	Ctrl_IP	Ctrl_IP_A	QEp21-0857_Sonnenschein_Ctrl_IP_A	Cluster of Rho GTPase-activating protein 39 OS=Mus musculus OX=10090 GN=Arhgap39 PE=1 SV=2 (P59281)	Rho GTPase-activating protein 39 OS=Mus musculus OX=10090 GN=Arhgap39 PE=1 SV=2	P59281	Arhgap39	SP_Mus_v20200224_17027ent.fasta	125208	1	3	3	3	4.25e-05	0.028	1107
Sonnenschein_GaO-IP_r58843	Ctrl_IP	Ctrl_IP_A	QEp21-0857_Sonnenschein_Ctrl_IP_A	Cluster of Ras-related protein Rab-2B OS=Mus musculus OX=10090 GN=Rab2b PE=1 SV=1 (P59279)	Ras-related protein Rab-2B OS=Mus musculus OX=10090 GN=Rab2b PE=1 SV=1	P59279	Rab2b	SP_Mus_v20200224_17027ent.fasta	24198.9	0.994	1	1	2	2.84e-05	0.116	216
Sonnenschein_GaO-IP_r58843	Ctrl_IP	Ctrl_IP_A	QEp21-0857_Sonnenschein_Ctrl_IP_A	Cluster of D-3-phosphoglycerate dehydrogenase OS=Mus musculus OX=10090 GN=Phgdh PE=1 SV=3 (Q61753)	D-3-phosphoglycerate dehydrogenase OS=Mus musculus OX=10090 GN=Phgdh PE=1 SV=3	Q61753	Phgdh	SP_Mus_v20200224_17027ent.fasta	56585.2	1	4	4	4	5.67e-05	0.0901	533
Sonnenschein_GaO-IP_r58843	Ctrl_IP	Ctrl_IP_A	QEp21-0857_Sonnenschein_Ctrl_IP_A	Cluster of Glutamate receptor ionotropic, kainate 3 OS=Mus musculus OX=10090 GN=Grik3 PE=1 SV=1 (B1AS29)	Glutamate receptor ionotropic, kainate 3 OS=Mus musculus OX=10090 GN=Grik3 PE=1 SV=1	B1AS29	Grik3	SP_Mus_v20200224_17027ent.fasta	104055	1	11	15	17	0.000241	0.178	919
Sonnenschein_GaO-IP_r58843	Ctrl_IP	Ctrl_IP_A	QEp21-0857_Sonnenschein_Ctrl_IP_A	Cluster of ATP-dependent 6-phosphofructokinase, muscle type OS=Mus musculus OX=10090 GN=Pfkm PE=1 SV=3 (P47857)	ATP-dependent 6-phosphofructokinase, muscle type OS=Mus musculus OX=10090 GN=Pfkm PE=1 SV=3	P47857	Pfkm	SP_Mus_v20200224_17027ent.fasta	85269.5	1	13	13	15	0.000213	0.246	780
Sonnenschein_GaO-IP_r58843	Ctrl_IP	Ctrl_IP_A	QEp21-0857_Sonnenschein_Ctrl_IP_A	Cluster of Cingulin OS=Mus musculus OX=10090 GN=Cgn PE=1 SV=1 (P59242)	Cingulin OS=Mus musculus OX=10090 GN=Cgn PE=1 SV=1	P59242	Cgn	SP_Mus_v20200224_17027ent.fasta	136449	1	7	7	7	9.92e-05	0.0915	1191
Sonnenschein_GaO-IP_r58843	Ctrl_IP	Ctrl_IP_A	QEp21-0857_Sonnenschein_Ctrl_IP_A	Cluster of Non-specific lipid-transfer protein OS=Mus musculus OX=10090 GN=Scp2 PE=1 SV=3 (P32020)	Non-specific lipid-transfer protein OS=Mus musculus OX=10090 GN=Scp2 PE=1 SV=3	P32020	Scp2	SP_Mus_v20200224_17027ent.fasta	59126.3	0.996	1	1	1	1.42e-05	0.0146	547
Sonnenschein_GaO-IP_r58843	Ctrl_IP	Ctrl_IP_A	QEp21-0857_Sonnenschein_Ctrl_IP_A	Cluster of Protein zer-1 homolog OS=Mus musculus OX=10090 GN=Zer1 PE=1 SV=1 (Q80ZJ6)	Protein zer-1 homolog OS=Mus musculus OX=10090 GN=Zer1 PE=1 SV=1	Q80ZJ6	Zer1	SP_Mus_v20200224_17027ent.fasta	89078.9	0.95	1	1	1	1.42e-05	0.0167	779
Sonnenschein_GaO-IP_r58843	Ctrl_IP	Ctrl_IP_A	QEp21-0857_Sonnenschein_Ctrl_IP_A	Cluster of Ras-related protein Rap-2b OS=Mus musculus OX=10090 GN=Rap2b PE=1 SV=1 (P61226)	Ras-related protein Rap-2a OS=Mus musculus OX=10090 GN=Rap2a PE=1 SV=2	Q80ZJ1	Rap2a	SP_Mus_v20200224_17027ent.fasta	20642.5	0.982	1	1	2	2.84e-05	0.126	183
Sonnenschein_GaO-IP_r58843	Ctrl_IP	Ctrl_IP_A	QEp21-0857_Sonnenschein_Ctrl_IP_A	Cluster of Wiskott-Aldrich syndrome protein family member 1 OS=Mus musculus OX=10090 GN=Wasf1 PE=1 SV=2 (Q8R5H6)	Wiskott-Aldrich syndrome protein family member 1 OS=Mus musculus OX=10090 GN=Wasf1 PE=1 SV=2	Q8R5H6	Wasf1	SP_Mus_v20200224_17027ent.fasta	61509.8	1	7	9	10	0.000142	0.213	559
Sonnenschein_GaO-IP_r58843	Ctrl_IP	Ctrl_IP_A	QEp21-0857_Sonnenschein_Ctrl_IP_A	Cluster of Ubiquitin carboxyl-terminal hydrolase 15 OS=Mus musculus OX=10090 GN=Usp15 PE=1 SV=1 (Q8R5H1)	Ubiquitin carboxyl-terminal hydrolase 15 OS=Mus musculus OX=10090 GN=Usp15 PE=1 SV=1	Q8R5H1	Usp15	SP_Mus_v20200224_17027ent.fasta	112329	1	4	4	4	5.67e-05	0.0724	981
Sonnenschein_GaO-IP_r58843	Ctrl_IP	Ctrl_IP_A	QEp21-0857_Sonnenschein_Ctrl_IP_A	Cluster of Dual specificity mitogen-activated protein kinase kinase 4 OS=Mus musculus OX=10090 GN=Map2k4 PE=1 SV=2 (P47809)	Dual specificity mitogen-activated protein kinase kinase 4 OS=Mus musculus OX=10090 GN=Map2k4 PE=1 SV=2	P47809	Map2k4	SP_Mus_v20200224_17027ent.fasta	44114.8	1	3	3	3	4.25e-05	0.101	397
Sonnenschein_GaO-IP_r58843	Ctrl_IP	Ctrl_IP_A	QEp21-0857_Sonnenschein_Ctrl_IP_A	Cluster of Neurofibromin OS=Mus musculus OX=10090 GN=Nf1 PE=1 SV=1 (Q04690)	Neurofibromin OS=Mus musculus OX=10090 GN=Nf1 PE=1 SV=1	Q04690	Nf1	SP_Mus_v20200224_17027ent.fasta	319601	1	4	4	4	5.67e-05	0.0194	2841
Sonnenschein_GaO-IP_r58843	Ctrl_IP	Ctrl_IP_A	QEp21-0857_Sonnenschein_Ctrl_IP_A	Cluster of 40S ribosomal protein SA OS=Mus musculus OX=10090 GN=Rpsa PE=1 SV=4 (P14206)	40S ribosomal protein SA OS=Mus musculus OX=10090 GN=Rpsa PE=1 SV=4	P14206	Rpsa	SP_Mus_v20200224_17027ent.fasta	32838.1	0.233	0	0	0	0	0	295
Sonnenschein_GaO-IP_r58843	Ctrl_IP	Ctrl_IP_A	QEp21-0857_Sonnenschein_Ctrl_IP_A	Cluster of Coiled-coil domain-containing protein 136 OS=Mus musculus OX=10090 GN=Ccdc136 PE=1 SV=2 (Q3TVA9)	Coiled-coil domain-containing protein 136 OS=Mus musculus OX=10090 GN=Ccdc136 PE=1 SV=2	Q3TVA9	Ccdc136	SP_Mus_v20200224_17027ent.fasta	131931	0.681	0	0	0	0	0	1136
Sonnenschein_GaO-IP_r58843	Ctrl_IP	Ctrl_IP_A	QEp21-0857_Sonnenschein_Ctrl_IP_A	Cluster of Sorting nexin-6 OS=Mus musculus OX=10090 GN=Snx6 PE=1 SV=2 (Q6P8X1)	Sorting nexin-6 OS=Mus musculus OX=10090 GN=Snx6 PE=1 SV=2	Q6P8X1	Snx6	SP_Mus_v20200224_17027ent.fasta	46650.4	0.998	1	1	1	1.42e-05	0.0271	406
Sonnenschein_GaO-IP_r58843	Ctrl_IP	Ctrl_IP_A	QEp21-0857_Sonnenschein_Ctrl_IP_A	Cluster of Cullin-associated NEDD8-dissociated protein 1 OS=Mus musculus OX=10090 GN=Cand1 PE=1 SV=2 (Q6ZQ38)	Cullin-associated NEDD8-dissociated protein 1 OS=Mus musculus OX=10090 GN=Cand1 PE=1 SV=2	Q6ZQ38	Cand1	SP_Mus_v20200224_17027ent.fasta	136337	1	22	23	24	0.00034	0.259	1230
Sonnenschein_GaO-IP_r58843	Ctrl_IP	Ctrl_IP_A	QEp21-0857_Sonnenschein_Ctrl_IP_A	Cluster of Thimet oligopeptidase OS=Mus musculus OX=10090 GN=Thop1 PE=1 SV=1 (Q8C1A5)	Thimet oligopeptidase OS=Mus musculus OX=10090 GN=Thop1 PE=1 SV=1	Q8C1A5	Thop1	SP_Mus_v20200224_17027ent.fasta	78027.2	0.406	0	0	0	0	0	687
Sonnenschein_GaO-IP_r58843	Ctrl_IP	Ctrl_IP_A	QEp21-0857_Sonnenschein_Ctrl_IP_A	Cluster of Arf-GAP with SH3 domain, ANK repeat and PH domain-containing protein 2 OS=Mus musculus OX=10090 GN=Asap2 PE=1 SV=3 (Q7SIG6)	Arf-GAP with SH3 domain, ANK repeat and PH domain-containing protein 2 OS=Mus musculus OX=10090 GN=Asap2 PE=1 SV=3	Q7SIG6	Asap2	SP_Mus_v20200224_17027ent.fasta	106808	1	3	3	4	5.67e-05	0.0668	958
Sonnenschein_GaO-IP_r58843	Ctrl_IP	Ctrl_IP_A	QEp21-0857_Sonnenschein_Ctrl_IP_A	Cluster of Guanine nucleotide-binding protein G(s) subunit alpha isoforms XLas OS=Mus musculus OX=10090 GN=Gnas PE=1 SV=1 (Q6R0H7)	Guanine nucleotide-binding protein G(s) subunit alpha isoforms XLas OS=Mus musculus OX=10090 GN=Gnas PE=1 SV=1	Q6R0H7	Gnas	SP_Mus_v20200224_17027ent.fasta	121506	1	3	3	4	5.67e-05	0.0432	1133
Sonnenschein_GaO-IP_r58843	Ctrl_IP	Ctrl_IP_A	QEp21-0857_Sonnenschein_Ctrl_IP_A	Cluster of Visinin-like protein 1 OS=Mus musculus OX=10090 GN=Vsnl1 PE=1 SV=2 (P62761)	Visinin-like protein 1 OS=Mus musculus OX=10090 GN=Vsnl1 PE=1 SV=2	P62761	Vsnl1	SP_Mus_v20200224_17027ent.fasta	22143.4	0.961	1	1	1	1.42e-05	0.0576	191
Sonnenschein_GaO-IP_r58843	Ctrl_IP	Ctrl_IP_A	QEp21-0857_Sonnenschein_Ctrl_IP_A	Cluster of Alpha-centractin OS=Mus musculus OX=10090 GN=Actr1a PE=1 SV=1 (P61164)	Beta-centractin OS=Mus musculus OX=10090 GN=Actr1b PE=1 SV=1	Q8R5C5	Actr1b	SP_Mus_v20200224_17027ent.fasta	42282.4	1	4	4	13	0.000184	0.388	376
Sonnenschein_GaO-IP_r58843	Ctrl_IP	Ctrl_IP_A	QEp21-0857_Sonnenschein_Ctrl_IP_A	Cluster of Protein-tyrosine kinase 2-beta OS=Mus musculus OX=10090 GN=Ptk2b PE=1 SV=2 (Q9QVP9)	Protein-tyrosine kinase 2-beta OS=Mus musculus OX=10090 GN=Ptk2b PE=1 SV=2	Q9QVP9	Ptk2b	SP_Mus_v20200224_17027ent.fasta	115797	0.971	0	0	1	1.42e-05	0.00793	1009
Sonnenschein_GaO-IP_r58843	Ctrl_IP	Ctrl_IP_A	QEp21-0857_Sonnenschein_Ctrl_IP_A	Cluster of General transcription factor II-I OS=Mus musculus OX=10090 GN=Gtf2i PE=1 SV=3 (Q9ESZ8)	General transcription factor II-I OS=Mus musculus OX=10090 GN=Gtf2i PE=1 SV=3	Q9ESZ8	Gtf2i	SP_Mus_v20200224_17027ent.fasta	112267	1	4	4	5	7.09e-05	0.0762	998
Sonnenschein_GaO-IP_r58843	Ctrl_IP	Ctrl_IP_A	QEp21-0857_Sonnenschein_Ctrl_IP_A	Cluster of Rho-related GTP-binding protein RhoB OS=Mus musculus OX=10090 GN=Rhob PE=1 SV=1 (P62746)	Rho-related GTP-binding protein RhoB OS=Mus musculus OX=10090 GN=Rhob PE=1 SV=1	P62746	Rhob	SP_Mus_v20200224_17027ent.fasta	22123.1	1	2	2	2	2.84e-05	0.102	196
Sonnenschein_GaO-IP_r58843	Ctrl_IP	Ctrl_IP_A	QEp21-0857_Sonnenschein_Ctrl_IP_A	Cluster of AP-2 complex subunit sigma OS=Mus musculus OX=10090 GN=Ap2s1 PE=1 SV=1 (P62743)	AP-2 complex subunit sigma OS=Mus musculus OX=10090 GN=Ap2s1 PE=1 SV=1	P62743	Ap2s1	SP_Mus_v20200224_17027ent.fasta	17017.9	1	3	5	6	8.51e-05	0.246	142
Sonnenschein_GaO-IP_r58843	Ctrl_IP	Ctrl_IP_A	QEp21-0857_Sonnenschein_Ctrl_IP_A	Cluster of TBC1 domain family member 22A OS=Mus musculus OX=10090 GN=Tbc1d22a PE=1 SV=3 (Q8R5A6)	TBC1 domain family member 22A OS=Mus musculus OX=10090 GN=Tbc1d22a PE=1 SV=3	Q8R5A6	Tbc1d22a	SP_Mus_v20200224_17027ent.fasta	59363.1	0.999	2	2	2	2.84e-05	0.031	516
Sonnenschein_GaO-IP_r58843	Ctrl_IP	Ctrl_IP_A	QEp21-0857_Sonnenschein_Ctrl_IP_A	Cluster of Actin, cytoplasmic 1 OS=Mus musculus OX=10090 GN=Actb PE=1 SV=1 (P60710)	Actin, aortic smooth muscle OS=Mus musculus OX=10090 GN=Acta2 PE=1 SV=1	P62737	Acta2	SP_Mus_v20200224_17027ent.fasta	42010.1	1	3	6	502	0.00712	0.772	377
Sonnenschein_GaO-IP_r58843	Ctrl_IP	Ctrl_IP_A	QEp21-0857_Sonnenschein_Ctrl_IP_A	Cluster of Acylglycerol kinase, mitochondrial OS=Mus musculus OX=10090 GN=Agk PE=1 SV=1 (Q9ESW4)	Acylglycerol kinase, mitochondrial OS=Mus musculus OX=10090 GN=Agk PE=1 SV=1	Q9ESW4	Agk	SP_Mus_v20200224_17027ent.fasta	46976.9	1	2	2	2	2.84e-05	0.119	421
Sonnenschein_GaO-IP_r58843	Ctrl_IP	Ctrl_IP_A	QEp21-0857_Sonnenschein_Ctrl_IP_A	Cluster of Serine/threonine-protein phosphatase 2A catalytic subunit alpha isoform OS=Mus musculus OX=10090 GN=Ppp2ca PE=1 SV=1 (P63330)	Serine/threonine-protein phosphatase 2A catalytic subunit beta isoform OS=Mus musculus OX=10090 GN=Ppp2cb PE=1 SV=1	P62715	Ppp2cb	SP_Mus_v20200224_17027ent.fasta	35575.4	1	1	1	13	0.000184	0.524	309
Sonnenschein_GaO-IP_r58843	Ctrl_IP	Ctrl_IP_A	QEp21-0857_Sonnenschein_Ctrl_IP_A	Cluster of Phosphoribosyl pyrophosphate synthase-associated protein 2 OS=Mus musculus OX=10090 GN=Prpsap2 PE=1 SV=1 (Q8R574)	Phosphoribosyl pyrophosphate synthase-associated protein 2 OS=Mus musculus OX=10090 GN=Prpsap2 PE=1 SV=1	Q8R574	Prpsap2	SP_Mus_v20200224_17027ent.fasta	40881.9	0.483	0	0	0	0	0	369
Sonnenschein_GaO-IP_r58843	Ctrl_IP	Ctrl_IP_A	QEp21-0857_Sonnenschein_Ctrl_IP_A	Cluster of Synaptosomal-associated protein 47 OS=Mus musculus OX=10090 GN=Snap47 PE=1 SV=1 (Q8R570)	Synaptosomal-associated protein 47 OS=Mus musculus OX=10090 GN=Snap47 PE=1 SV=1	Q8R570	Snap47	SP_Mus_v20200224_17027ent.fasta	46525.2	1	11	15	15	0.000213	0.375	413
Sonnenschein_GaO-IP_r58843	Ctrl_IP	Ctrl_IP_A	QEp21-0857_Sonnenschein_Ctrl_IP_A	Cluster of C-Jun-amino-terminal kinase-interacting protein 3 OS=Mus musculus OX=10090 GN=Mapk8ip3 PE=1 SV=1 (Q9ESN9)	C-Jun-amino-terminal kinase-interacting protein 3 OS=Mus musculus OX=10090 GN=Mapk8ip3 PE=1 SV=1	Q9ESN9	Mapk8ip3	SP_Mus_v20200224_17027ent.fasta	147559	1	24	26	28	0.000397	0.26	1337
Sonnenschein_GaO-IP_r58843	Ctrl_IP	Ctrl_IP_A	QEp21-0857_Sonnenschein_Ctrl_IP_A	Cluster of Tripartite motif-containing protein 2 OS=Mus musculus OX=10090 GN=Trim2 PE=1 SV=1 (Q9ESN6)	Tripartite motif-containing protein 2 OS=Mus musculus OX=10090 GN=Trim2 PE=1 SV=1	Q9ESN6	Trim2	SP_Mus_v20200224_17027ent.fasta	81445.5	1	17	20	24	0.00034	0.344	744
Sonnenschein_GaO-IP_r58843	Ctrl_IP	Ctrl_IP_A	QEp21-0857_Sonnenschein_Ctrl_IP_A	Cluster of Leucine zipper protein 1 OS=Mus musculus OX=10090 GN=Luzp1 PE=1 SV=2 (Q8R4U7)	Leucine zipper protein 1 OS=Mus musculus OX=10090 GN=Luzp1 PE=1 SV=2	Q8R4U7	Luzp1	SP_Mus_v20200224_17027ent.fasta	119314	1	3	3	3	4.25e-05	0.0328	1068
Sonnenschein_GaO-IP_r58843	Ctrl_IP	Ctrl_IP_A	QEp21-0857_Sonnenschein_Ctrl_IP_A	Cluster of SH3 domain-containing kinase-binding protein 1 OS=Mus musculus OX=10090 GN=Sh3kbp1 PE=1 SV=1 (Q8R550)	SH3 domain-containing kinase-binding protein 1 OS=Mus musculus OX=10090 GN=Sh3kbp1 PE=1 SV=1	Q8R550	Sh3kbp1	SP_Mus_v20200224_17027ent.fasta	78173.2	1	1	1	1	1.42e-05	0.0183	709
Sonnenschein_GaO-IP_r58843	Ctrl_IP	Ctrl_IP_A	QEp21-0857_Sonnenschein_Ctrl_IP_A	Cluster of Heat shock protein 105 kDa OS=Mus musculus OX=10090 GN=Hsph1 PE=1 SV=2 (Q61699)	Heat shock protein 105 kDa OS=Mus musculus OX=10090 GN=Hsph1 PE=1 SV=2	Q61699	Hsph1	SP_Mus_v20200224_17027ent.fasta	96407.4	1	15	15	16	0.000227	0.248	858
Sonnenschein_GaO-IP_r58843	Ctrl_IP	Ctrl_IP_A	QEp21-0857_Sonnenschein_Ctrl_IP_A	Cluster of Long-chain-fatty-acid--CoA ligase ACSBG1 OS=Mus musculus OX=10090 GN=Acsbg1 PE=1 SV=1 (Q99PU5)	Long-chain-fatty-acid--CoA ligase ACSBG1 OS=Mus musculus OX=10090 GN=Acsbg1 PE=1 SV=1	Q99PU5	Acsbg1	SP_Mus_v20200224_17027ent.fasta	80427.3	1	5	5	5	7.09e-05	0.0832	721
Sonnenschein_GaO-IP_r58843	Ctrl_IP	Ctrl_IP_A	QEp21-0857_Sonnenschein_Ctrl_IP_A	Cluster of Actin filament-associated protein 1 OS=Mus musculus OX=10090 GN=Afap1 PE=1 SV=1 (Q80YS6)	Actin filament-associated protein 1 OS=Mus musculus OX=10090 GN=Afap1 PE=1 SV=1	Q80YS6	Afap1	SP_Mus_v20200224_17027ent.fasta	80616.3	1	4	4	4	5.67e-05	0.0616	731
Sonnenschein_GaO-IP_r58843	Ctrl_IP	Ctrl_IP_A	QEp21-0857_Sonnenschein_Ctrl_IP_A	Cluster of Calretinin OS=Mus musculus OX=10090 GN=Calb2 PE=1 SV=3 (Q08331)	Calretinin OS=Mus musculus OX=10090 GN=Calb2 PE=1 SV=3	Q08331	Calb2	SP_Mus_v20200224_17027ent.fasta	31374.6	1	3	3	4	5.67e-05	0.114	271
Sonnenschein_GaO-IP_r58843	Ctrl_IP	Ctrl_IP_A	QEp21-0857_Sonnenschein_Ctrl_IP_A	Cluster of NCK-interacting protein with SH3 domain OS=Mus musculus OX=10090 GN=Nckipsd PE=1 SV=2 (Q9ESJ4)	NCK-interacting protein with SH3 domain OS=Mus musculus OX=10090 GN=Nckipsd PE=1 SV=2	Q9ESJ4	Nckipsd	SP_Mus_v20200224_17027ent.fasta	78572.9	1	7	7	7	9.92e-05	0.133	714
Sonnenschein_GaO-IP_r58843	Ctrl_IP	Ctrl_IP_A	QEp21-0857_Sonnenschein_Ctrl_IP_A	Cluster of SH3 and multiple ankyrin repeat domains protein 2 OS=Mus musculus OX=10090 GN=Shank2 PE=1 SV=2 (Q80Z38)	SH3 and multiple ankyrin repeat domains protein 2 OS=Mus musculus OX=10090 GN=Shank2 PE=1 SV=2	Q80Z38	Shank2	SP_Mus_v20200224_17027ent.fasta	158971	0.95	1	1	1	1.42e-05	0.0108	1476
Sonnenschein_GaO-IP_r58843	Ctrl_IP	Ctrl_IP_A	QEp21-0857_Sonnenschein_Ctrl_IP_A	Cluster of Rho GDP-dissociation inhibitor 1 OS=Mus musculus OX=10090 GN=Arhgdia PE=1 SV=3 (Q99PT1)	Rho GDP-dissociation inhibitor 1 OS=Mus musculus OX=10090 GN=Arhgdia PE=1 SV=3	Q99PT1	Arhgdia	SP_Mus_v20200224_17027ent.fasta	23408	1	4	6	6	8.51e-05	0.225	204
Sonnenschein_GaO-IP_r58843	Ctrl_IP	Ctrl_IP_A	QEp21-0857_Sonnenschein_Ctrl_IP_A	Cluster of Adenylate cyclase type 5 OS=Mus musculus OX=10090 GN=Adcy5 PE=1 SV=2 (P84309)	Adenylate cyclase type 5 OS=Mus musculus OX=10090 GN=Adcy5 PE=1 SV=2	P84309	Adcy5	SP_Mus_v20200224_17027ent.fasta	139124	0.495	0	0	0	0	0	1262
Sonnenschein_GaO-IP_r58843	Ctrl_IP	Ctrl_IP_A	QEp21-0857_Sonnenschein_Ctrl_IP_A	Cluster of Glutathione reductase, mitochondrial OS=Mus musculus OX=10090 GN=Gsr PE=1 SV=3 (P47791)	Glutathione reductase, mitochondrial OS=Mus musculus OX=10090 GN=Gsr PE=1 SV=3	P47791	Gsr	SP_Mus_v20200224_17027ent.fasta	53662.2	1	1	1	1	1.42e-05	0.026	500
Sonnenschein_GaO-IP_r58843	Ctrl_IP	Ctrl_IP_A	QEp21-0857_Sonnenschein_Ctrl_IP_A	Cluster of Neuronal growth regulator 1 OS=Mus musculus OX=10090 GN=Negr1 PE=1 SV=1 (Q80Z24)	Neuronal growth regulator 1 OS=Mus musculus OX=10090 GN=Negr1 PE=1 SV=1	Q80Z24	Negr1	SP_Mus_v20200224_17027ent.fasta	37900.2	1	1	1	1	1.42e-05	0.0374	348
Sonnenschein_GaO-IP_r58843	Ctrl_IP	Ctrl_IP_A	QEp21-0857_Sonnenschein_Ctrl_IP_A	Cluster of Probable ATP-dependent RNA helicase DDX5 OS=Mus musculus OX=10090 GN=Ddx5 PE=1 SV=2 (Q61656)	Probable ATP-dependent RNA helicase DDX5 OS=Mus musculus OX=10090 GN=Ddx5 PE=1 SV=2	Q61656	Ddx5	SP_Mus_v20200224_17027ent.fasta	69291.9	1	6	6	8	0.000113	0.163	614
Sonnenschein_GaO-IP_r58843	Ctrl_IP	Ctrl_IP_A	QEp21-0857_Sonnenschein_Ctrl_IP_A	Cluster of Protein kinase C and casein kinase substrate in neurons protein 1 OS=Mus musculus OX=10090 GN=Pacsin1 PE=1 SV=1 (Q61644)	Protein kinase C and casein kinase substrate in neurons protein 1 OS=Mus musculus OX=10090 GN=Pacsin1 PE=1 SV=1	Q61644	Pacsin1	SP_Mus_v20200224_17027ent.fasta	50575.4	1	13	14	14	0.000198	0.34	441
Sonnenschein_GaO-IP_r58843	Ctrl_IP	Ctrl_IP_A	QEp21-0857_Sonnenschein_Ctrl_IP_A	Cluster of Breast carcinoma-amplified sequence 1 homolog OS=Mus musculus OX=10090 GN=Bcas1 PE=1 SV=3 (Q80YN3)	Breast carcinoma-amplified sequence 1 homolog OS=Mus musculus OX=10090 GN=Bcas1 PE=1 SV=3	Q80YN3	Bcas1	SP_Mus_v20200224_17027ent.fasta	67376.9	1	2	2	2	2.84e-05	0.0332	633
Sonnenschein_GaO-IP_r58843	Ctrl_IP	Ctrl_IP_A	QEp21-0857_Sonnenschein_Ctrl_IP_A	Cluster of Signal recognition particle receptor subunit beta OS=Mus musculus OX=10090 GN=Srprb PE=1 SV=1 (P47758)	Signal recognition particle receptor subunit beta OS=Mus musculus OX=10090 GN=Srprb PE=1 SV=1	P47758	Srprb	SP_Mus_v20200224_17027ent.fasta	29580.1	0.961	1	1	1	1.42e-05	0.0706	269
Sonnenschein_GaO-IP_r58843	Ctrl_IP	Ctrl_IP_A	QEp21-0857_Sonnenschein_Ctrl_IP_A	Cluster of Glutamate receptor ionotropic, delta-2 OS=Mus musculus OX=10090 GN=Grid2 PE=1 SV=1 (Q61625)	Glutamate receptor ionotropic, delta-2 OS=Mus musculus OX=10090 GN=Grid2 PE=1 SV=1	Q61625	Grid2	SP_Mus_v20200224_17027ent.fasta	113085	1	2	2	2	2.84e-05	0.0308	1007
Sonnenschein_GaO-IP_r58843	Ctrl_IP	Ctrl_IP_A	QEp21-0857_Sonnenschein_Ctrl_IP_A	Cluster of F-actin-capping protein subunit alpha-1 OS=Mus musculus OX=10090 GN=Capza1 PE=1 SV=4 (P47753)	F-actin-capping protein subunit alpha-1 OS=Mus musculus OX=10090 GN=Capza1 PE=1 SV=4	P47753	Capza1	SP_Mus_v20200224_17027ent.fasta	32939.9	1	7	8	16	0.000227	0.497	286
Sonnenschein_GaO-IP_r58843	Ctrl_IP	Ctrl_IP_A	QEp21-0857_Sonnenschein_Ctrl_IP_A	Cluster of Aldehyde dehydrogenase family 3 member A2 OS=Mus musculus OX=10090 GN=Aldh3a2 PE=1 SV=2 (P47740)	Aldehyde dehydrogenase family 3 member A2 OS=Mus musculus OX=10090 GN=Aldh3a2 PE=1 SV=2	P47740	Aldh3a2	SP_Mus_v20200224_17027ent.fasta	53972.7	0.939	1	1	1	1.42e-05	0.0248	484
Sonnenschein_GaO-IP_r58843	Ctrl_IP	Ctrl_IP_A	QEp21-0857_Sonnenschein_Ctrl_IP_A	Cluster of Aldehyde dehydrogenase, mitochondrial OS=Mus musculus OX=10090 GN=Aldh2 PE=1 SV=1 (P47738)	Aldehyde dehydrogenase, mitochondrial OS=Mus musculus OX=10090 GN=Aldh2 PE=1 SV=1	P47738	Aldh2	SP_Mus_v20200224_17027ent.fasta	56537.6	1	11	12	14	0.000198	0.274	519
Sonnenschein_GaO-IP_r58843	Ctrl_IP	Ctrl_IP_A	QEp21-0857_Sonnenschein_Ctrl_IP_A	Cluster of Rho guanine nucleotide exchange factor 12 OS=Mus musculus OX=10090 GN=Arhgef12 PE=1 SV=2 (Q8R4H2)	Rho guanine nucleotide exchange factor 12 OS=Mus musculus OX=10090 GN=Arhgef12 PE=1 SV=2	Q8R4H2	Arhgef12	SP_Mus_v20200224_17027ent.fasta	172350	0.127	0	0	0	0	0	1543
Sonnenschein_GaO-IP_r58843	Ctrl_IP	Ctrl_IP_A	QEp21-0857_Sonnenschein_Ctrl_IP_A	Cluster of Rabphilin-3A OS=Mus musculus OX=10090 GN=Rph3a PE=1 SV=2 (P47708)	Rabphilin-3A OS=Mus musculus OX=10090 GN=Rph3a PE=1 SV=2	P47708	Rph3a	SP_Mus_v20200224_17027ent.fasta	75490	1	8	8	9	0.000128	0.186	681
Sonnenschein_GaO-IP_r58843	Ctrl_IP	Ctrl_IP_A	QEp21-0857_Sonnenschein_Ctrl_IP_A	Cluster of Neurotrimin OS=Mus musculus OX=10090 GN=Ntm PE=1 SV=2 (Q99PJ0)	Neurotrimin OS=Mus musculus OX=10090 GN=Ntm PE=1 SV=2	Q99PJ0	Ntm	SP_Mus_v20200224_17027ent.fasta	37983.7	1	1	1	1	1.42e-05	0.0233	344
Sonnenschein_GaO-IP_r58843	Ctrl_IP	Ctrl_IP_A	QEp21-0857_Sonnenschein_Ctrl_IP_A	Cluster of Death-associated protein kinase 1 OS=Mus musculus OX=10090 GN=Dapk1 PE=1 SV=3 (Q80YE7)	Death-associated protein kinase 1 OS=Mus musculus OX=10090 GN=Dapk1 PE=1 SV=3	Q80YE7	Dapk1	SP_Mus_v20200224_17027ent.fasta	161445	1	7	8	8	0.000113	0.0624	1442
Sonnenschein_GaO-IP_r58843	Ctrl_IP	Ctrl_IP_A	QEp21-0857_Sonnenschein_Ctrl_IP_A	Cluster of Elongation factor 1-alpha 1 OS=Mus musculus OX=10090 GN=Eef1a1 PE=1 SV=3 (P10126)	Elongation factor 1-alpha 2 OS=Mus musculus OX=10090 GN=Eef1a2 PE=1 SV=1	P62631	Eef1a2	SP_Mus_v20200224_17027ent.fasta	50454.6	1	4	7	30	0.000425	0.462	463
Sonnenschein_GaO-IP_r58843	Ctrl_IP	Ctrl_IP_A	QEp21-0857_Sonnenschein_Ctrl_IP_A	Cluster of Reticulon-3 OS=Mus musculus OX=10090 GN=Rtn3 PE=1 SV=2 (Q9ES97)	Reticulon-3 OS=Mus musculus OX=10090 GN=Rtn3 PE=1 SV=2	Q9ES97	Rtn3	SP_Mus_v20200224_17027ent.fasta	103881	1	6	6	7	9.92e-05	0.0747	964
Sonnenschein_GaO-IP_r58843	Ctrl_IP	Ctrl_IP_A	QEp21-0857_Sonnenschein_Ctrl_IP_A	Cluster of Connector enhancer of kinase suppressor of ras 2 OS=Mus musculus OX=10090 GN=Cnksr2 PE=1 SV=1 (Q80YA9)	Connector enhancer of kinase suppressor of ras 2 OS=Mus musculus OX=10090 GN=Cnksr2 PE=1 SV=1	Q80YA9	Cnksr2	SP_Mus_v20200224_17027ent.fasta	117400	1	9	9	10	0.000142	0.105	1032
Sonnenschein_GaO-IP_r58843	Ctrl_IP	Ctrl_IP_A	QEp21-0857_Sonnenschein_Ctrl_IP_A	Cluster of Proteasome subunit alpha type-6 OS=Mus musculus OX=10090 GN=Psma6 PE=1 SV=1 (Q9QUM9)	Proteasome subunit alpha type-6 OS=Mus musculus OX=10090 GN=Psma6 PE=1 SV=1	Q9QUM9	Psma6	SP_Mus_v20200224_17027ent.fasta	27372.5	1	2	3	4	5.67e-05	0.0894	246
Sonnenschein_GaO-IP_r58843	Ctrl_IP	Ctrl_IP_A	QEp21-0857_Sonnenschein_Ctrl_IP_A	Cluster of Keratin, type II cytoskeletal 5 OS=Mus musculus OX=10090 GN=Krt5 PE=1 SV=1 (Q922U2)	Keratin, type II cytoskeletal 2 epidermal OS=Mus musculus OX=10090 GN=Krt2 PE=1 SV=1	Q3TTY5	Krt2	SP_Mus_v20200224_17027ent.fasta	70923.6	1	4	9	11	0.000156	0.0552	707
Sonnenschein_GaO-IP_r58843	Ctrl_IP	Ctrl_IP_A	QEp21-0857_Sonnenschein_Ctrl_IP_A	Cluster of Long-chain-fatty-acid--CoA ligase 4 OS=Mus musculus OX=10090 GN=Acsl4 PE=1 SV=2 (Q9QUJ7)	Long-chain-fatty-acid--CoA ligase 4 OS=Mus musculus OX=10090 GN=Acsl4 PE=1 SV=2	Q9QUJ7	Acsl4	SP_Mus_v20200224_17027ent.fasta	79080	0.179	0	0	0	0	0	711
Sonnenschein_GaO-IP_r58843	Ctrl_IP	Ctrl_IP_A	QEp21-0857_Sonnenschein_Ctrl_IP_A	Cluster of Trafficking protein particle complex subunit 4 OS=Mus musculus OX=10090 GN=Trappc4 PE=1 SV=1 (Q9ES56)	Trafficking protein particle complex subunit 4 OS=Mus musculus OX=10090 GN=Trappc4 PE=1 SV=1	Q9ES56	Trappc4	SP_Mus_v20200224_17027ent.fasta	24386.2	1	1	1	1	1.42e-05	0.0502	219
Sonnenschein_GaO-IP_r58843	Ctrl_IP	Ctrl_IP_A	QEp21-0857_Sonnenschein_Ctrl_IP_A	Cluster of Transforming protein RhoA OS=Mus musculus OX=10090 GN=Rhoa PE=1 SV=1 (Q9QUI0)	Transforming protein RhoA OS=Mus musculus OX=10090 GN=Rhoa PE=1 SV=1	Q9QUI0	Rhoa	SP_Mus_v20200224_17027ent.fasta	21782.5	1	3	3	4	5.67e-05	0.29	193
Sonnenschein_GaO-IP_r58843	Ctrl_IP	Ctrl_IP_A	QEp21-0857_Sonnenschein_Ctrl_IP_A	Cluster of Nuclear distribution protein nudE-like 1 OS=Mus musculus OX=10090 GN=Ndel1 PE=1 SV=2 (Q9ERR1)	Nuclear distribution protein nudE-like 1 OS=Mus musculus OX=10090 GN=Ndel1 PE=1 SV=2	Q9ERR1	Ndel1	SP_Mus_v20200224_17027ent.fasta	38366.4	1	8	10	14	0.000198	0.313	345
Sonnenschein_GaO-IP_r58843	Ctrl_IP	Ctrl_IP_A	QEp21-0857_Sonnenschein_Ctrl_IP_A	Cluster of RAS guanyl-releasing protein 2 OS=Mus musculus OX=10090 GN=Rasgrp2 PE=1 SV=2 (Q9QUG9)	RAS guanyl-releasing protein 2 OS=Mus musculus OX=10090 GN=Rasgrp2 PE=1 SV=2	Q9QUG9	Rasgrp2	SP_Mus_v20200224_17027ent.fasta	69446.3	1	1	1	1	1.42e-05	0.0214	608
Sonnenschein_GaO-IP_r58843	Ctrl_IP	Ctrl_IP_A	QEp21-0857_Sonnenschein_Ctrl_IP_A	Cluster of Endophilin-B2 OS=Mus musculus OX=10090 GN=Sh3glb2 PE=1 SV=2 (Q8R3V5)	Endophilin-B2 OS=Mus musculus OX=10090 GN=Sh3glb2 PE=1 SV=2	Q8R3V5	Sh3glb2	SP_Mus_v20200224_17027ent.fasta	44504.7	1	8	8	8	0.000113	0.27	400
Sonnenschein_GaO-IP_r58843	Ctrl_IP	Ctrl_IP_A	QEp21-0857_Sonnenschein_Ctrl_IP_A	Cluster of Exocyst complex component 1 OS=Mus musculus OX=10090 GN=Exoc1 PE=1 SV=4 (Q8R3S6)	Exocyst complex component 1 OS=Mus musculus OX=10090 GN=Exoc1 PE=1 SV=4	Q8R3S6	Exoc1	SP_Mus_v20200224_17027ent.fasta	101891	1	5	5	5	7.09e-05	0.0604	894
Sonnenschein_GaO-IP_r58843	Ctrl_IP	Ctrl_IP_A	QEp21-0857_Sonnenschein_Ctrl_IP_A	Cluster of Reticulon-4 OS=Mus musculus OX=10090 GN=Rtn4 PE=1 SV=2 (Q99P72)	Reticulon-4 OS=Mus musculus OX=10090 GN=Rtn4 PE=1 SV=2	Q99P72	Rtn4	SP_Mus_v20200224_17027ent.fasta	126616	1	5	5	5	7.09e-05	0.0792	1162
Sonnenschein_GaO-IP_r58843	Ctrl_IP	Ctrl_IP_A	QEp21-0857_Sonnenschein_Ctrl_IP_A	Cluster of Exportin-2 OS=Mus musculus OX=10090 GN=Cse1l PE=1 SV=1 (Q9ERK4)	Exportin-2 OS=Mus musculus OX=10090 GN=Cse1l PE=1 SV=1	Q9ERK4	Cse1l	SP_Mus_v20200224_17027ent.fasta	110460	0.961	1	1	1	1.42e-05	0.0154	971
Sonnenschein_GaO-IP_r58843	Ctrl_IP	Ctrl_IP_A	QEp21-0857_Sonnenschein_Ctrl_IP_A	Cluster of Gamma-aminobutyric acid receptor-associated protein-like 1 OS=Mus musculus OX=10090 GN=Gabarapl1 PE=1 SV=2 (Q8R3R8)	Gamma-aminobutyric acid receptor-associated protein-like 1 OS=Mus musculus OX=10090 GN=Gabarapl1 PE=1 SV=2	Q8R3R8	Gabarapl1	SP_Mus_v20200224_17027ent.fasta	14044.6	1	3	6	10	0.000142	0.436	117
Sonnenschein_GaO-IP_r58843	Ctrl_IP	Ctrl_IP_A	QEp21-0857_Sonnenschein_Ctrl_IP_A	Cluster of Ubiquitin-conjugating enzyme E2 variant 1 OS=Mus musculus OX=10090 GN=Ube2v1 PE=1 SV=1 (Q9CZY3)	Ubiquitin-conjugating enzyme E2 variant 1 OS=Mus musculus OX=10090 GN=Ube2v1 PE=1 SV=1	Q9CZY3	Ube2v1	SP_Mus_v20200224_17027ent.fasta	16354.8	0.813	0	0	1	1.42e-05	0.068	147
Sonnenschein_GaO-IP_r58843	Ctrl_IP	Ctrl_IP_A	QEp21-0857_Sonnenschein_Ctrl_IP_A	Cluster of Elongator complex protein 3 OS=Mus musculus OX=10090 GN=Elp3 PE=1 SV=1 (Q9CZX0)	Elongator complex protein 3 OS=Mus musculus OX=10090 GN=Elp3 PE=1 SV=1	Q9CZX0	Elp3	SP_Mus_v20200224_17027ent.fasta	62386.1	1	2	2	2	2.84e-05	0.0548	547
Sonnenschein_GaO-IP_r58843	Ctrl_IP	Ctrl_IP_A	QEp21-0857_Sonnenschein_Ctrl_IP_A	Cluster of Prickle-like protein 2 OS=Mus musculus OX=10090 GN=Prickle2 PE=1 SV=3 (Q80Y24)	Prickle-like protein 2 OS=Mus musculus OX=10090 GN=Prickle2 PE=1 SV=3	Q80Y24	Prickle2	SP_Mus_v20200224_17027ent.fasta	95781.9	0.997	1	1	1	1.42e-05	0.0178	845
Sonnenschein_GaO-IP_r58843	Ctrl_IP	Ctrl_IP_A	QEp21-0857_Sonnenschein_Ctrl_IP_A	Cluster of TBC1 domain family member 5 OS=Mus musculus OX=10090 GN=Tbc1d5 PE=1 SV=2 (Q80XQ2)	TBC1 domain family member 5 OS=Mus musculus OX=10090 GN=Tbc1d5 PE=1 SV=2	Q80XQ2	Tbc1d5	SP_Mus_v20200224_17027ent.fasta	91839.3	0.987	1	1	1	1.42e-05	0.0184	815
Sonnenschein_GaO-IP_r58843	Ctrl_IP	Ctrl_IP_A	QEp21-0857_Sonnenschein_Ctrl_IP_A	Cluster of Long-chain-fatty-acid--CoA ligase 3 OS=Mus musculus OX=10090 GN=Acsl3 PE=1 SV=2 (Q9CZW4)	Long-chain-fatty-acid--CoA ligase 3 OS=Mus musculus OX=10090 GN=Acsl3 PE=1 SV=2	Q9CZW4	Acsl3	SP_Mus_v20200224_17027ent.fasta	80495.6	1	1	1	1	1.42e-05	0.0208	720
Sonnenschein_GaO-IP_r58843	Ctrl_IP	Ctrl_IP_A	QEp21-0857_Sonnenschein_Ctrl_IP_A	Cluster of Fascin OS=Mus musculus OX=10090 GN=Fscn1 PE=1 SV=4 (Q61553)	Fascin OS=Mus musculus OX=10090 GN=Fscn1 PE=1 SV=4	Q61553	Fscn1	SP_Mus_v20200224_17027ent.fasta	54508.2	1	33	54	99	0.0014	0.722	493
Sonnenschein_GaO-IP_r58843	Ctrl_IP	Ctrl_IP_A	QEp21-0857_Sonnenschein_Ctrl_IP_A	Cluster of Lethal(2) giant larvae protein homolog 1 OS=Mus musculus OX=10090 GN=Llgl1 PE=1 SV=1 (Q80Y17)	Lethal(2) giant larvae protein homolog 1 OS=Mus musculus OX=10090 GN=Llgl1 PE=1 SV=1	Q80Y17	Llgl1	SP_Mus_v20200224_17027ent.fasta	112618	1	3	3	3	4.25e-05	0.0473	1036
Sonnenschein_GaO-IP_r58843	Ctrl_IP	Ctrl_IP_A	QEp21-0857_Sonnenschein_Ctrl_IP_A	Cluster of Clathrin coat assembly protein AP180 OS=Mus musculus OX=10090 GN=Snap91 PE=1 SV=1 (Q61548)	Clathrin coat assembly protein AP180 OS=Mus musculus OX=10090 GN=Snap91 PE=1 SV=1	Q61548	Snap91	SP_Mus_v20200224_17027ent.fasta	91852.9	1	9	16	18	0.000255	0.189	901
Sonnenschein_GaO-IP_r58843	Ctrl_IP	Ctrl_IP_A	QEp21-0857_Sonnenschein_Ctrl_IP_A	Cluster of Golgi apparatus protein 1 OS=Mus musculus OX=10090 GN=Glg1 PE=1 SV=1 (Q61543)	Golgi apparatus protein 1 OS=Mus musculus OX=10090 GN=Glg1 PE=1 SV=1	Q61543	Glg1	SP_Mus_v20200224_17027ent.fasta	133736	0.907	1	1	1	1.42e-05	0.0153	1175
Sonnenschein_GaO-IP_r58843	Ctrl_IP	Ctrl_IP_A	QEp21-0857_Sonnenschein_Ctrl_IP_A	Cluster of Striatin-3 OS=Mus musculus OX=10090 GN=Strn3 PE=1 SV=1 (Q9ERG2)	Striatin-3 OS=Mus musculus OX=10090 GN=Strn3 PE=1 SV=1	Q9ERG2	Strn3	SP_Mus_v20200224_17027ent.fasta	87152.3	1	7	8	10	0.000142	0.162	796
Sonnenschein_GaO-IP_r58843	Ctrl_IP	Ctrl_IP_A	QEp21-0857_Sonnenschein_Ctrl_IP_A	Cluster of LIM domain and actin-binding protein 1 OS=Mus musculus OX=10090 GN=Lima1 PE=1 SV=3 (Q9ERG0)	LIM domain and actin-binding protein 1 OS=Mus musculus OX=10090 GN=Lima1 PE=1 SV=3	Q9ERG0	Lima1	SP_Mus_v20200224_17027ent.fasta	84059.9	1	11	13	14	0.000198	0.195	753
Sonnenschein_GaO-IP_r58843	Ctrl_IP	Ctrl_IP_A	QEp21-0857_Sonnenschein_Ctrl_IP_A	Cluster of Citrate synthase, mitochondrial OS=Mus musculus OX=10090 GN=Cs PE=1 SV=1 (Q9CZU6)	Citrate synthase, mitochondrial OS=Mus musculus OX=10090 GN=Cs PE=1 SV=1	Q9CZU6	Cs	SP_Mus_v20200224_17027ent.fasta	51738.1	1	14	19	19	0.000269	0.42	464
Sonnenschein_GaO-IP_r58843	Ctrl_IP	Ctrl_IP_A	QEp21-0857_Sonnenschein_Ctrl_IP_A	Cluster of Exocyst complex component 8 OS=Mus musculus OX=10090 GN=Exoc8 PE=1 SV=1 (Q6PGF7)	Exocyst complex component 8 OS=Mus musculus OX=10090 GN=Exoc8 PE=1 SV=1	Q6PGF7	Exoc8	SP_Mus_v20200224_17027ent.fasta	81036.3	0.471	0	0	0	0	0	716
Sonnenschein_GaO-IP_r58843	Ctrl_IP	Ctrl_IP_A	QEp21-0857_Sonnenschein_Ctrl_IP_A	Cluster of D-beta-hydroxybutyrate dehydrogenase, mitochondrial OS=Mus musculus OX=10090 GN=Bdh1 PE=1 SV=2 (Q80XN0)	D-beta-hydroxybutyrate dehydrogenase, mitochondrial OS=Mus musculus OX=10090 GN=Bdh1 PE=1 SV=2	Q80XN0	Bdh1	SP_Mus_v20200224_17027ent.fasta	38300.2	1	7	8	9	0.000128	0.324	343
Sonnenschein_GaO-IP_r58843	Ctrl_IP	Ctrl_IP_A	QEp21-0857_Sonnenschein_Ctrl_IP_A	Cluster of Ras-related protein Rab-1A OS=Mus musculus OX=10090 GN=Rab1A PE=1 SV=3 (P62821)	Ras-related protein Rab-3B OS=Mus musculus OX=10090 GN=Rab3b PE=1 SV=1	Q9CZT8	Rab3b	SP_Mus_v20200224_17027ent.fasta	24757.5	1	2	3	8	0.000113	0.247	219
Sonnenschein_GaO-IP_r58843	Ctrl_IP	Ctrl_IP_A	QEp21-0857_Sonnenschein_Ctrl_IP_A	Cluster of C-Jun-amino-terminal kinase-interacting protein 2 OS=Mus musculus OX=10090 GN=Mapk8ip2 PE=1 SV=1 (Q9ERE9)	C-Jun-amino-terminal kinase-interacting protein 2 OS=Mus musculus OX=10090 GN=Mapk8ip2 PE=1 SV=1	Q9ERE9	Mapk8ip2	SP_Mus_v20200224_17027ent.fasta	89900.2	1	3	3	4	5.67e-05	0.0735	830
Sonnenschein_GaO-IP_r58843	Ctrl_IP	Ctrl_IP_A	QEp21-0857_Sonnenschein_Ctrl_IP_A	Cluster of Aldehyde dehydrogenase X, mitochondrial OS=Mus musculus OX=10090 GN=Aldh1b1 PE=1 SV=1 (Q9CZS1)	Aldehyde dehydrogenase X, mitochondrial OS=Mus musculus OX=10090 GN=Aldh1b1 PE=1 SV=1	Q9CZS1	Aldh1b1	SP_Mus_v20200224_17027ent.fasta	57553.5	1	4	4	6	8.51e-05	0.127	519
Sonnenschein_GaO-IP_r58843	Ctrl_IP	Ctrl_IP_A	QEp21-0857_Sonnenschein_Ctrl_IP_A	Cluster of Tubulin beta-2A chain OS=Mus musculus OX=10090 GN=Tubb2a PE=1 SV=1 (Q7TMM9)	Tubulin beta-3 chain OS=Mus musculus OX=10090 GN=Tubb3 PE=1 SV=1	Q9ERD7	Tubb3	SP_Mus_v20200224_17027ent.fasta	50418.7	1	7	15	160	0.00227	0.724	450
Sonnenschein_GaO-IP_r58843	Ctrl_IP	Ctrl_IP_A	QEp21-0857_Sonnenschein_Ctrl_IP_A	Cluster of Vacuolar protein sorting-associated protein 33B OS=Mus musculus OX=10090 GN=Vps33b PE=1 SV=1 (P59016)	Vacuolar protein sorting-associated protein 33B OS=Mus musculus OX=10090 GN=Vps33b PE=1 SV=1	P59016	Vps33b	SP_Mus_v20200224_17027ent.fasta	70529.6	1	3	3	3	4.25e-05	0.0551	617
Sonnenschein_GaO-IP_r58843	Ctrl_IP	Ctrl_IP_A	QEp21-0857_Sonnenschein_Ctrl_IP_A	Cluster of Phosphatidylinositol 5-phosphate 4-kinase type-2 beta OS=Mus musculus OX=10090 GN=Pip4k2b PE=1 SV=1 (Q80XI4)	Phosphatidylinositol 5-phosphate 4-kinase type-2 beta OS=Mus musculus OX=10090 GN=Pip4k2b PE=1 SV=1	Q80XI4	Pip4k2b	SP_Mus_v20200224_17027ent.fasta	47319.4	1	3	3	6	8.51e-05	0.19	416
Sonnenschein_GaO-IP_r58843	Ctrl_IP	Ctrl_IP_A	QEp21-0857_Sonnenschein_Ctrl_IP_A	Cluster of Glutamyl-tRNA(Gln) amidotransferase subunit A, mitochondrial OS=Mus musculus OX=10090 GN=Qrsl1 PE=1 SV=1 (Q9CZN8)	Glutamyl-tRNA(Gln) amidotransferase subunit A, mitochondrial OS=Mus musculus OX=10090 GN=Qrsl1 PE=1 SV=1	Q9CZN8	Qrsl1	SP_Mus_v20200224_17027ent.fasta	56782.6	0.525	0	0	0	0	0	525
Sonnenschein_GaO-IP_r58843	Ctrl_IP	Ctrl_IP_A	QEp21-0857_Sonnenschein_Ctrl_IP_A	Cluster of Rap guanine nucleotide exchange factor 4 OS=Mus musculus OX=10090 GN=Rapgef4 PE=1 SV=1 (Q9EQZ6)	Rap guanine nucleotide exchange factor 4 OS=Mus musculus OX=10090 GN=Rapgef4 PE=1 SV=1	Q9EQZ6	Rapgef4	SP_Mus_v20200224_17027ent.fasta	115494	0.996	1	1	1	1.42e-05	0.0158	1011
Sonnenschein_GaO-IP_r58843	Ctrl_IP	Ctrl_IP_A	QEp21-0857_Sonnenschein_Ctrl_IP_A	Cluster of Creatine kinase B-type OS=Mus musculus OX=10090 GN=Ckb PE=1 SV=1 (Q04447)	Creatine kinase B-type OS=Mus musculus OX=10090 GN=Ckb PE=1 SV=1	Q04447	Ckb	SP_Mus_v20200224_17027ent.fasta	42714.1	1	15	28	34	0.000482	0.609	381
Sonnenschein_GaO-IP_r58843	Ctrl_IP	Ctrl_IP_A	QEp21-0857_Sonnenschein_Ctrl_IP_A	Cluster of Excitatory amino acid transporter 1 OS=Mus musculus OX=10090 GN=Slc1a3 PE=1 SV=2 (P56564)	Excitatory amino acid transporter 1 OS=Mus musculus OX=10090 GN=Slc1a3 PE=1 SV=2	P56564	Slc1a3	SP_Mus_v20200224_17027ent.fasta	59624.2	1	5	11	15	0.000213	0.177	543
Sonnenschein_GaO-IP_r58843	Ctrl_IP	Ctrl_IP_A	QEp21-0857_Sonnenschein_Ctrl_IP_A	Cluster of ADP-ribosylation factor-like protein 1 OS=Mus musculus OX=10090 GN=Arl1 PE=1 SV=1 (P61211)	ADP-ribosylation factor-like protein 1 OS=Mus musculus OX=10090 GN=Arl1 PE=1 SV=1	P61211	Arl1	SP_Mus_v20200224_17027ent.fasta	20412.2	1	2	2	2	2.84e-05	0.138	181
Sonnenschein_GaO-IP_r58843	Ctrl_IP	Ctrl_IP_A	QEp21-0857_Sonnenschein_Ctrl_IP_A	Cluster of Cysteine--tRNA ligase, cytoplasmic OS=Mus musculus OX=10090 GN=Cars PE=1 SV=2 (Q9ER72)	Cysteine--tRNA ligase, cytoplasmic OS=Mus musculus OX=10090 GN=Cars PE=1 SV=2	Q9ER72	Cars	SP_Mus_v20200224_17027ent.fasta	94862.7	0.962	1	1	1	1.42e-05	0.012	831
Sonnenschein_GaO-IP_r58843	Ctrl_IP	Ctrl_IP_A	QEp21-0857_Sonnenschein_Ctrl_IP_A	Cluster of Glycine--tRNA ligase OS=Mus musculus OX=10090 GN=Gars1 PE=1 SV=1 (Q9CZD3)	Glycine--tRNA ligase OS=Mus musculus OX=10090 GN=Gars1 PE=1 SV=1	Q9CZD3	Gars1	SP_Mus_v20200224_17027ent.fasta	81879.1	1	2	2	2	2.84e-05	0.0288	729
Sonnenschein_GaO-IP_r58843	Ctrl_IP	Ctrl_IP_A	QEp21-0857_Sonnenschein_Ctrl_IP_A	Cluster of Fructosamine-3-kinase OS=Mus musculus OX=10090 GN=Fn3k PE=1 SV=1 (Q9ER35)	Fructosamine-3-kinase OS=Mus musculus OX=10090 GN=Fn3k PE=1 SV=1	Q9ER35	Fn3k	SP_Mus_v20200224_17027ent.fasta	35032.7	0.968	1	1	1	1.42e-05	0.055	309
Sonnenschein_GaO-IP_r58843	Ctrl_IP	Ctrl_IP_A	QEp21-0857_Sonnenschein_Ctrl_IP_A	Cluster of Monoacylglycerol lipase ABHD6 OS=Mus musculus OX=10090 GN=Abhd6 PE=1 SV=1 (Q8R2Y0)	Monoacylglycerol lipase ABHD6 OS=Mus musculus OX=10090 GN=Abhd6 PE=1 SV=1	Q8R2Y0	Abhd6	SP_Mus_v20200224_17027ent.fasta	38204.9	0.927	1	1	1	1.42e-05	0.0446	336
Sonnenschein_GaO-IP_r58843	Ctrl_IP	Ctrl_IP_A	QEp21-0857_Sonnenschein_Ctrl_IP_A	Cluster of Nuclear distribution protein nudE homolog 1 OS=Mus musculus OX=10090 GN=Nde1 PE=1 SV=1 (Q9CZA6)	Nuclear distribution protein nudE homolog 1 OS=Mus musculus OX=10090 GN=Nde1 PE=1 SV=1	Q9CZA6	Nde1	SP_Mus_v20200224_17027ent.fasta	38523.8	1	4	4	8	0.000113	0.233	344
Sonnenschein_GaO-IP_r58843	Ctrl_IP	Ctrl_IP_A	QEp21-0857_Sonnenschein_Ctrl_IP_A	Cluster of Protein O-GlcNAcase OS=Mus musculus OX=10090 GN=Oga PE=1 SV=2 (Q9EQQ9)	Protein O-GlcNAcase OS=Mus musculus OX=10090 GN=Oga PE=1 SV=2	Q9EQQ9	Oga	SP_Mus_v20200224_17027ent.fasta	103164	0.361	0	0	0	0	0	916
Sonnenschein_GaO-IP_r58843	Ctrl_IP	Ctrl_IP_A	QEp21-0857_Sonnenschein_Ctrl_IP_A	Cluster of Elongation factor 1-alpha 1 OS=Mus musculus OX=10090 GN=Eef1a1 PE=1 SV=3 (P10126)	Elongation factor 1-alpha 1 OS=Mus musculus OX=10090 GN=Eef1a1 PE=1 SV=3	P10126	Eef1a1	SP_Mus_v20200224_17027ent.fasta	50114.2	1	9	16	41	0.000581	0.532	462
Sonnenschein_GaO-IP_r58843	Ctrl_IP	Ctrl_IP_A	QEp21-0857_Sonnenschein_Ctrl_IP_A	Cluster of Phospholipid transfer protein C2CD2L OS=Mus musculus OX=10090 GN=C2cd2l PE=1 SV=3 (Q80X80)	Phospholipid transfer protein C2CD2L OS=Mus musculus OX=10090 GN=C2cd2l PE=1 SV=3	Q80X80	C2cd2l	SP_Mus_v20200224_17027ent.fasta	76330.1	1	1	1	1	1.42e-05	0.0142	706
Sonnenschein_GaO-IP_r58843	Ctrl_IP	Ctrl_IP_A	QEp21-0857_Sonnenschein_Ctrl_IP_A	Cluster of TSC22 domain family protein 4 OS=Mus musculus OX=10090 GN=Tsc22d4 PE=1 SV=2 (Q9EQN3)	TSC22 domain family protein 4 OS=Mus musculus OX=10090 GN=Tsc22d4 PE=1 SV=2	Q9EQN3	Tsc22d4	SP_Mus_v20200224_17027ent.fasta	39980	1	2	3	4	5.67e-05	0.106	387
Sonnenschein_GaO-IP_r58843	Ctrl_IP	Ctrl_IP_A	QEp21-0857_Sonnenschein_Ctrl_IP_A	Cluster of Immunoglobulin superfamily member 8 OS=Mus musculus OX=10090 GN=Igsf8 PE=1 SV=2 (Q8R366)	Immunoglobulin superfamily member 8 OS=Mus musculus OX=10090 GN=Igsf8 PE=1 SV=2	Q8R366	Igsf8	SP_Mus_v20200224_17027ent.fasta	65009.7	0.817	1	1	1	1.42e-05	0.0147	611
Sonnenschein_GaO-IP_r58843	Ctrl_IP	Ctrl_IP_A	QEp21-0857_Sonnenschein_Ctrl_IP_A	Cluster of Rab11 family-interacting protein 5 OS=Mus musculus OX=10090 GN=Rab11fip5 PE=1 SV=2 (Q8R361)	Rab11 family-interacting protein 5 OS=Mus musculus OX=10090 GN=Rab11fip5 PE=1 SV=2	Q8R361	Rab11fip5	SP_Mus_v20200224_17027ent.fasta	69553.7	1	7	7	7	9.92e-05	0.157	645
Sonnenschein_GaO-IP_r58843	Ctrl_IP	Ctrl_IP_A	QEp21-0857_Sonnenschein_Ctrl_IP_A	Cluster of Tumor protein D54 OS=Mus musculus OX=10090 GN=Tpd52l2 PE=1 SV=1 (Q9CYZ2)	Tumor protein D54 OS=Mus musculus OX=10090 GN=Tpd52l2 PE=1 SV=1	Q9CYZ2	Tpd52l2	SP_Mus_v20200224_17027ent.fasta	24042.8	0.947	1	1	1	1.42e-05	0.0455	220
Sonnenschein_GaO-IP_r58843	Ctrl_IP	Ctrl_IP_A	QEp21-0857_Sonnenschein_Ctrl_IP_A	Cluster of AP-3 complex subunit mu-2 OS=Mus musculus OX=10090 GN=Ap3m2 PE=1 SV=1 (Q8R2R9)	AP-3 complex subunit mu-2 OS=Mus musculus OX=10090 GN=Ap3m2 PE=1 SV=1	Q8R2R9	Ap3m2	SP_Mus_v20200224_17027ent.fasta	46916.5	1	6	6	10	0.000142	0.299	418
Sonnenschein_GaO-IP_r58843	Ctrl_IP	Ctrl_IP_A	QEp21-0857_Sonnenschein_Ctrl_IP_A	Cluster of Paraspeckle component 1 OS=Mus musculus OX=10090 GN=Pspc1 PE=1 SV=1 (Q8R326)	Paraspeckle component 1 OS=Mus musculus OX=10090 GN=Pspc1 PE=1 SV=1	Q8R326	Pspc1	SP_Mus_v20200224_17027ent.fasta	58759.4	1	3	3	3	4.25e-05	0.0688	523
Sonnenschein_GaO-IP_r58843	Ctrl_IP	Ctrl_IP_A	QEp21-0857_Sonnenschein_Ctrl_IP_A	Cluster of Protein VAC14 homolog OS=Mus musculus OX=10090 GN=Vac14 PE=1 SV=1 (Q80WQ2)	Protein VAC14 homolog OS=Mus musculus OX=10090 GN=Vac14 PE=1 SV=1	Q80WQ2	Vac14	SP_Mus_v20200224_17027ent.fasta	88051.3	1	2	2	2	2.84e-05	0.0307	782
Sonnenschein_GaO-IP_r58843	Ctrl_IP	Ctrl_IP_A	QEp21-0857_Sonnenschein_Ctrl_IP_A	Cluster of Vacuolar protein sorting-associated protein 35 OS=Mus musculus OX=10090 GN=Vps35 PE=1 SV=1 (Q9EQH3)	Vacuolar protein sorting-associated protein 35 OS=Mus musculus OX=10090 GN=Vps35 PE=1 SV=1	Q9EQH3	Vps35	SP_Mus_v20200224_17027ent.fasta	91715.9	1	21	25	25	0.000354	0.315	796
Sonnenschein_GaO-IP_r58843	Ctrl_IP	Ctrl_IP_A	QEp21-0857_Sonnenschein_Ctrl_IP_A	Cluster of Vacuolar protein sorting-associated protein 18 homolog OS=Mus musculus OX=10090 GN=Vps18 PE=1 SV=2 (Q8R307)	Vacuolar protein sorting-associated protein 18 homolog OS=Mus musculus OX=10090 GN=Vps18 PE=1 SV=2	Q8R307	Vps18	SP_Mus_v20200224_17027ent.fasta	110221	1	3	3	3	4.25e-05	0.0349	973
Sonnenschein_GaO-IP_r58843	Ctrl_IP	Ctrl_IP_A	QEp21-0857_Sonnenschein_Ctrl_IP_A	Cluster of Dihydropyrimidinase-related protein 5 OS=Mus musculus OX=10090 GN=Dpysl5 PE=1 SV=1 (Q9EQF6)	Dihydropyrimidinase-related protein 5 OS=Mus musculus OX=10090 GN=Dpysl5 PE=1 SV=1	Q9EQF6	Dpysl5	SP_Mus_v20200224_17027ent.fasta	61516	1	24	33	35	0.000496	0.567	564
Sonnenschein_GaO-IP_r58843	Ctrl_IP	Ctrl_IP_A	QEp21-0857_Sonnenschein_Ctrl_IP_A	Cluster of Adenylyl cyclase-associated protein 2 OS=Mus musculus OX=10090 GN=Cap2 PE=1 SV=1 (Q9CYT6)	Adenylyl cyclase-associated protein 2 OS=Mus musculus OX=10090 GN=Cap2 PE=1 SV=1	Q9CYT6	Cap2	SP_Mus_v20200224_17027ent.fasta	52862.2	1	7	7	8	0.000113	0.242	476
Sonnenschein_GaO-IP_r58843	Ctrl_IP	Ctrl_IP_A	QEp21-0857_Sonnenschein_Ctrl_IP_A	Cluster of Hydroxyacyl-coenzyme A dehydrogenase, mitochondrial OS=Mus musculus OX=10090 GN=Hadh PE=1 SV=2 (Q61425)	Hydroxyacyl-coenzyme A dehydrogenase, mitochondrial OS=Mus musculus OX=10090 GN=Hadh PE=1 SV=2	Q61425	Hadh	SP_Mus_v20200224_17027ent.fasta	34464.7	1	7	9	9	0.000128	0.404	314
Sonnenschein_GaO-IP_r58843	Ctrl_IP	Ctrl_IP_A	QEp21-0857_Sonnenschein_Ctrl_IP_A	Cluster of Microtubule-associated protein 2 OS=Mus musculus OX=10090 GN=Map2 PE=1 SV=2 (P20357)	Microtubule-associated protein 2 OS=Mus musculus OX=10090 GN=Map2 PE=1 SV=2	P20357	Map2	SP_Mus_v20200224_17027ent.fasta	199134	1	31	34	34	0.000482	0.22	1828
Sonnenschein_GaO-IP_r58843	Ctrl_IP	Ctrl_IP_A	QEp21-0857_Sonnenschein_Ctrl_IP_A	Cluster of ATP-dependent (S)-NAD(P)H-hydrate dehydratase OS=Mus musculus OX=10090 GN=Naxd PE=1 SV=1 (Q9CZ42)	ATP-dependent (S)-NAD(P)H-hydrate dehydratase OS=Mus musculus OX=10090 GN=Naxd PE=1 SV=1	Q9CZ42	Naxd	SP_Mus_v20200224_17027ent.fasta	36717	1	5	6	6	8.51e-05	0.251	343
Sonnenschein_GaO-IP_r58843	Ctrl_IP	Ctrl_IP_A	QEp21-0857_Sonnenschein_Ctrl_IP_A	Cluster of GTPase HRas OS=Mus musculus OX=10090 GN=Hras PE=1 SV=2 (Q61411)	GTPase HRas OS=Mus musculus OX=10090 GN=Hras PE=1 SV=2	Q61411	Hras	SP_Mus_v20200224_17027ent.fasta	21298.1	0.9	1	1	1	1.42e-05	0.0476	189
Sonnenschein_GaO-IP_r58843	Ctrl_IP	Ctrl_IP_A	QEp21-0857_Sonnenschein_Ctrl_IP_A	Cluster of Obg-like ATPase 1 OS=Mus musculus OX=10090 GN=Ola1 PE=1 SV=1 (Q9CZ30)	Obg-like ATPase 1 OS=Mus musculus OX=10090 GN=Ola1 PE=1 SV=1	Q9CZ30	Ola1	SP_Mus_v20200224_17027ent.fasta	44731.4	0.102	0	0	0	0	0	396
Sonnenschein_GaO-IP_r58843	Ctrl_IP	Ctrl_IP_A	QEp21-0857_Sonnenschein_Ctrl_IP_A	Cluster of Abl interactor 2 OS=Mus musculus OX=10090 GN=Abi2 PE=1 SV=1 (P62484)	Abl interactor 2 OS=Mus musculus OX=10090 GN=Abi2 PE=1 SV=1	P62484	Abi2	SP_Mus_v20200224_17027ent.fasta	49387.4	1	3	4	7	9.92e-05	0.152	446
Sonnenschein_GaO-IP_r58843	Ctrl_IP	Ctrl_IP_A	QEp21-0857_Sonnenschein_Ctrl_IP_A	Cluster of Voltage-gated potassium channel subunit beta-2 OS=Mus musculus OX=10090 GN=Kcnab2 PE=1 SV=1 (P62482)	Voltage-gated potassium channel subunit beta-2 OS=Mus musculus OX=10090 GN=Kcnab2 PE=1 SV=1	P62482	Kcnab2	SP_Mus_v20200224_17027ent.fasta	41022.4	1	9	12	14	0.000198	0.452	367
Sonnenschein_GaO-IP_r58843	Ctrl_IP	Ctrl_IP_A	QEp21-0857_Sonnenschein_Ctrl_IP_A	Cluster of NACHT and WD repeat domain-containing protein 2 OS=Mus musculus OX=10090 GN=Nwd2 PE=1 SV=2 (Q6P5U7)	NACHT and WD repeat domain-containing protein 2 OS=Mus musculus OX=10090 GN=Nwd2 PE=1 SV=2	Q6P5U7	Nwd2	SP_Mus_v20200224_17027ent.fasta	197419	0.878	1	1	1	1.42e-05	0.00976	1742
Sonnenschein_GaO-IP_r58843	Ctrl_IP	Ctrl_IP_A	QEp21-0857_Sonnenschein_Ctrl_IP_A	Cluster of Regulating synaptic membrane exocytosis protein 1 OS=Mus musculus OX=10090 GN=Rims1 PE=1 SV=2 (Q99NE5)	Regulating synaptic membrane exocytosis protein 1 OS=Mus musculus OX=10090 GN=Rims1 PE=1 SV=2	Q99NE5	Rims1	SP_Mus_v20200224_17027ent.fasta	163162	1	6	6	7	9.92e-05	0.0772	1463
Sonnenschein_GaO-IP_r58843	Ctrl_IP	Ctrl_IP_A	QEp21-0857_Sonnenschein_Ctrl_IP_A	Cluster of Protein Njmu-R1 OS=Mus musculus OX=10090 PE=1 SV=2 (Q9CYI0)	Protein Njmu-R1 OS=Mus musculus OX=10090 PE=1 SV=2	Q9CYI0		SP_Mus_v20200224_17027ent.fasta	44423.1	1	3	3	3	4.25e-05	0.0891	393
Sonnenschein_GaO-IP_r58843	Ctrl_IP	Ctrl_IP_A	QEp21-0857_Sonnenschein_Ctrl_IP_A	Cluster of Elongation factor 1-delta OS=Mus musculus OX=10090 GN=Eef1d PE=1 SV=3 (P57776)	Elongation factor 1-delta OS=Mus musculus OX=10090 GN=Eef1d PE=1 SV=3	P57776	Eef1d	SP_Mus_v20200224_17027ent.fasta	31293.4	0.995	1	1	1	1.42e-05	0.0854	281
Sonnenschein_GaO-IP_r58843	Ctrl_IP	Ctrl_IP_A	QEp21-0857_Sonnenschein_Ctrl_IP_A	Cluster of Peroxiredoxin-like 2A OS=Mus musculus OX=10090 GN=Prxl2a PE=1 SV=2 (Q9CYH2)	Peroxiredoxin-like 2A OS=Mus musculus OX=10090 GN=Prxl2a PE=1 SV=2	Q9CYH2	Prxl2a	SP_Mus_v20200224_17027ent.fasta	24395.6	1	4	4	4	5.67e-05	0.193	218
Sonnenschein_GaO-IP_r58843	Ctrl_IP	Ctrl_IP_A	QEp21-0857_Sonnenschein_Ctrl_IP_A	Cluster of Inositol polyphosphate-4-phosphatase type I A OS=Mus musculus OX=10090 GN=Inpp4a PE=1 SV=1 (Q9EPW0)	Inositol polyphosphate-4-phosphatase type I A OS=Mus musculus OX=10090 GN=Inpp4a PE=1 SV=1	Q9EPW0	Inpp4a	SP_Mus_v20200224_17027ent.fasta	105542	1	16	18	18	0.000255	0.263	939
Sonnenschein_GaO-IP_r58843	Ctrl_IP	Ctrl_IP_A	QEp21-0857_Sonnenschein_Ctrl_IP_A	Cluster of Acetyl-coenzyme A synthetase 2-like, mitochondrial OS=Mus musculus OX=10090 GN=Acss1 PE=1 SV=1 (Q99NB1)	Acetyl-coenzyme A synthetase 2-like, mitochondrial OS=Mus musculus OX=10090 GN=Acss1 PE=1 SV=1	Q99NB1	Acss1	SP_Mus_v20200224_17027ent.fasta	74623.5	0.962	1	1	1	1.42e-05	0.0367	682
Sonnenschein_GaO-IP_r58843	Ctrl_IP	Ctrl_IP_A	QEp21-0857_Sonnenschein_Ctrl_IP_A	Cluster of Endoplasmic reticulum resident protein 29 OS=Mus musculus OX=10090 GN=Erp29 PE=1 SV=2 (P57759)	Endoplasmic reticulum resident protein 29 OS=Mus musculus OX=10090 GN=Erp29 PE=1 SV=2	P57759	Erp29	SP_Mus_v20200224_17027ent.fasta	28824.9	1	3	3	3	4.25e-05	0.164	262
Sonnenschein_GaO-IP_r58843	Ctrl_IP	Ctrl_IP_A	QEp21-0857_Sonnenschein_Ctrl_IP_A	Cluster of V-type proton ATPase subunit D OS=Mus musculus OX=10090 GN=Atp6v1d PE=1 SV=1 (P57746)	V-type proton ATPase subunit D OS=Mus musculus OX=10090 GN=Atp6v1d PE=1 SV=1	P57746	Atp6v1d	SP_Mus_v20200224_17027ent.fasta	28370.6	1	4	4	4	5.67e-05	0.227	247
Sonnenschein_GaO-IP_r58843	Ctrl_IP	Ctrl_IP_A	QEp21-0857_Sonnenschein_Ctrl_IP_A	Cluster of Regulator of nonsense transcripts 1 OS=Mus musculus OX=10090 GN=Upf1 PE=1 SV=2 (Q9EPU0)	Regulator of nonsense transcripts 1 OS=Mus musculus OX=10090 GN=Upf1 PE=1 SV=2	Q9EPU0	Upf1	SP_Mus_v20200224_17027ent.fasta	123968	1	2	2	2	2.84e-05	0.032	1124
Sonnenschein_GaO-IP_r58843	Ctrl_IP	Ctrl_IP_A	QEp21-0857_Sonnenschein_Ctrl_IP_A	Cluster of 1-acyl-sn-glycerol-3-phosphate acyltransferase delta OS=Mus musculus OX=10090 GN=Agpat4 PE=1 SV=1 (Q8K4X7)	1-acyl-sn-glycerol-3-phosphate acyltransferase delta OS=Mus musculus OX=10090 GN=Agpat4 PE=1 SV=1	Q8K4X7	Agpat4	SP_Mus_v20200224_17027ent.fasta	43811.4	0.887	1	1	1	1.42e-05	0.0212	378
Sonnenschein_GaO-IP_r58843	Ctrl_IP	Ctrl_IP_A	QEp21-0857_Sonnenschein_Ctrl_IP_A	Cluster of Sodium/calcium exchanger 2 OS=Mus musculus OX=10090 GN=Slc8a2 PE=1 SV=1 (Q8K596)	Sodium/calcium exchanger 2 OS=Mus musculus OX=10090 GN=Slc8a2 PE=1 SV=1	Q8K596	Slc8a2	SP_Mus_v20200224_17027ent.fasta	100712	1	9	10	10	0.000142	0.191	921
Sonnenschein_GaO-IP_r58843	Ctrl_IP	Ctrl_IP_A	QEp21-0857_Sonnenschein_Ctrl_IP_A	Cluster of AP-2 complex subunit mu OS=Mus musculus OX=10090 GN=Ap2m1 PE=1 SV=1 (P84091)	AP-2 complex subunit mu OS=Mus musculus OX=10090 GN=Ap2m1 PE=1 SV=1	P84091	Ap2m1	SP_Mus_v20200224_17027ent.fasta	49655.7	1	11	13	15	0.000213	0.264	435
Sonnenschein_GaO-IP_r58843	Ctrl_IP	Ctrl_IP_A	QEp21-0857_Sonnenschein_Ctrl_IP_A	Cluster of Complexin-2 OS=Mus musculus OX=10090 GN=Cplx2 PE=1 SV=1 (P84086)	Complexin-2 OS=Mus musculus OX=10090 GN=Cplx2 PE=1 SV=1	P84086	Cplx2	SP_Mus_v20200224_17027ent.fasta	15394.8	0.941	1	1	1	1.42e-05	0.112	134
Sonnenschein_GaO-IP_r58843	Ctrl_IP	Ctrl_IP_A	QEp21-0857_Sonnenschein_Ctrl_IP_A	Cluster of ADP-ribosylation factor 3 OS=Mus musculus OX=10090 GN=Arf3 PE=2 SV=2 (P61205)	ADP-ribosylation factor 5 OS=Mus musculus OX=10090 GN=Arf5 PE=1 SV=2	P84084	Arf5	SP_Mus_v20200224_17027ent.fasta	20530.1	1	2	2	8	0.000113	0.433	180
Sonnenschein_GaO-IP_r58843	Ctrl_IP	Ctrl_IP_A	QEp21-0857_Sonnenschein_Ctrl_IP_A	Cluster of Methylmalonate-semialdehyde dehydrogenase [acylating], mitochondrial OS=Mus musculus OX=10090 GN=Aldh6a1 PE=1 SV=1 (Q9EQ20)	Methylmalonate-semialdehyde dehydrogenase [acylating], mitochondrial OS=Mus musculus OX=10090 GN=Aldh6a1 PE=1 SV=1	Q9EQ20	Aldh6a1	SP_Mus_v20200224_17027ent.fasta	57916.3	0.959	1	1	1	1.42e-05	0.015	535
Sonnenschein_GaO-IP_r58843	Ctrl_IP	Ctrl_IP_A	QEp21-0857_Sonnenschein_Ctrl_IP_A	Cluster of Estradiol 17-beta-dehydrogenase 11 OS=Mus musculus OX=10090 GN=Hsd17b11 PE=1 SV=1 (Q9EQ06)	Estradiol 17-beta-dehydrogenase 11 OS=Mus musculus OX=10090 GN=Hsd17b11 PE=1 SV=1	Q9EQ06	Hsd17b11	SP_Mus_v20200224_17027ent.fasta	32881.1	0.998	1	1	1	1.42e-05	0.0268	298
Sonnenschein_GaO-IP_r58843	Ctrl_IP	Ctrl_IP_A	QEp21-0857_Sonnenschein_Ctrl_IP_A	Cluster of Neurobeachin OS=Mus musculus OX=10090 GN=Nbea PE=1 SV=1 (Q9EPN1)	Neurobeachin OS=Mus musculus OX=10090 GN=Nbea PE=1 SV=1	Q9EPN1	Nbea	SP_Mus_v20200224_17027ent.fasta	326743	1	7	7	7	9.92e-05	0.0313	2936
Sonnenschein_GaO-IP_r58843	Ctrl_IP	Ctrl_IP_A	QEp21-0857_Sonnenschein_Ctrl_IP_A	Cluster of Conserved oligomeric Golgi complex subunit 4 OS=Mus musculus OX=10090 GN=Cog4 PE=1 SV=1 (Q8R1U1)	Conserved oligomeric Golgi complex subunit 4 OS=Mus musculus OX=10090 GN=Cog4 PE=1 SV=1	Q8R1U1	Cog4	SP_Mus_v20200224_17027ent.fasta	88663.5	0.057	0	0	0	0	0	785
Sonnenschein_GaO-IP_r58843	Ctrl_IP	Ctrl_IP_A	QEp21-0857_Sonnenschein_Ctrl_IP_A	Cluster of Thiosulfate sulfurtransferase OS=Mus musculus OX=10090 GN=Tst PE=1 SV=3 (P52196)	Thiosulfate sulfurtransferase OS=Mus musculus OX=10090 GN=Tst PE=1 SV=3	P52196	Tst	SP_Mus_v20200224_17027ent.fasta	33465.9	1	2	2	2	2.84e-05	0.0741	297
Sonnenschein_GaO-IP_r58843	Ctrl_IP	Ctrl_IP_A	QEp21-0857_Sonnenschein_Ctrl_IP_A	Cluster of Regulatory-associated protein of mTOR OS=Mus musculus OX=10090 GN=Rptor PE=1 SV=1 (Q8K4Q0)	Regulatory-associated protein of mTOR OS=Mus musculus OX=10090 GN=Rptor PE=1 SV=1	Q8K4Q0	Rptor	SP_Mus_v20200224_17027ent.fasta	149473	1	5	5	5	7.09e-05	0.0449	1335
Sonnenschein_GaO-IP_r58843	Ctrl_IP	Ctrl_IP_A	QEp21-0857_Sonnenschein_Ctrl_IP_A	Cluster of Hydroxysteroid dehydrogenase-like protein 2 OS=Mus musculus OX=10090 GN=Hsdl2 PE=1 SV=1 (Q2TPA8)	Hydroxysteroid dehydrogenase-like protein 2 OS=Mus musculus OX=10090 GN=Hsdl2 PE=1 SV=1	Q2TPA8	Hsdl2	SP_Mus_v20200224_17027ent.fasta	54209.3	0.986	1	1	1	1.42e-05	0.0286	490
Sonnenschein_GaO-IP_r58843	Ctrl_IP	Ctrl_IP_A	QEp21-0857_Sonnenschein_Ctrl_IP_A	Cluster of Importin-7 OS=Mus musculus OX=10090 GN=Ipo7 PE=1 SV=2 (Q9EPL8)	Importin-7 OS=Mus musculus OX=10090 GN=Ipo7 PE=1 SV=2	Q9EPL8	Ipo7	SP_Mus_v20200224_17027ent.fasta	119489	0.989	1	1	1	1.42e-05	0.0145	1038
Sonnenschein_GaO-IP_r58843	Ctrl_IP	Ctrl_IP_A	QEp21-0857_Sonnenschein_Ctrl_IP_A	Cluster of Vesicle-fusing ATPase OS=Mus musculus OX=10090 GN=Nsf PE=1 SV=2 (P46460)	Vesicle-fusing ATPase OS=Mus musculus OX=10090 GN=Nsf PE=1 SV=2	P46460	Nsf	SP_Mus_v20200224_17027ent.fasta	82616.5	1	24	28	30	0.000425	0.376	744
Sonnenschein_GaO-IP_r58843	Ctrl_IP	Ctrl_IP_A	QEp21-0857_Sonnenschein_Ctrl_IP_A	Cluster of E3 ubiquitin-protein ligase HECW1 OS=Mus musculus OX=10090 GN=Hecw1 PE=1 SV=3 (Q8K4P8)	E3 ubiquitin-protein ligase HECW1 OS=Mus musculus OX=10090 GN=Hecw1 PE=1 SV=3	Q8K4P8	Hecw1	SP_Mus_v20200224_17027ent.fasta	179470	0.106	0	0	0	0	0	1604
Sonnenschein_GaO-IP_r58843	Ctrl_IP	Ctrl_IP_A	QEp21-0857_Sonnenschein_Ctrl_IP_A	Cluster of Protein MTSS 1 OS=Mus musculus OX=10090 GN=Mtss1 PE=1 SV=1 (Q8R1S4)	Protein MTSS 1 OS=Mus musculus OX=10090 GN=Mtss1 PE=1 SV=1	Q8R1S4	Mtss1	SP_Mus_v20200224_17027ent.fasta	82409.3	0.08	0	0	0	0	0	759
Sonnenschein_GaO-IP_r58843	Ctrl_IP	Ctrl_IP_A	QEp21-0857_Sonnenschein_Ctrl_IP_A	Cluster of Exportin-1 OS=Mus musculus OX=10090 GN=Xpo1 PE=1 SV=1 (Q6P5F9)	Exportin-1 OS=Mus musculus OX=10090 GN=Xpo1 PE=1 SV=1	Q6P5F9	Xpo1	SP_Mus_v20200224_17027ent.fasta	123096	1	2	2	2	2.84e-05	0.0317	1071
Sonnenschein_GaO-IP_r58843	Ctrl_IP	Ctrl_IP_A	QEp21-0857_Sonnenschein_Ctrl_IP_A	Cluster of Interleukin enhancer-binding factor 2 OS=Mus musculus OX=10090 GN=Ilf2 PE=1 SV=1 (Q9CXY6)	Interleukin enhancer-binding factor 2 OS=Mus musculus OX=10090 GN=Ilf2 PE=1 SV=1	Q9CXY6	Ilf2	SP_Mus_v20200224_17027ent.fasta	43062.7	0.088	0	0	0	0	0	390
Sonnenschein_GaO-IP_r58843	Ctrl_IP	Ctrl_IP_A	QEp21-0857_Sonnenschein_Ctrl_IP_A	Cluster of ADP-ribosylation factor GTPase-activating protein 1 OS=Mus musculus OX=10090 GN=Arfgap1 PE=1 SV=2 (Q9EPJ9)	ADP-ribosylation factor GTPase-activating protein 1 OS=Mus musculus OX=10090 GN=Arfgap1 PE=1 SV=2	Q9EPJ9	Arfgap1	SP_Mus_v20200224_17027ent.fasta	45288.2	0.972	1	1	1	1.42e-05	0.0193	414
Sonnenschein_GaO-IP_r58843	Ctrl_IP	Ctrl_IP_A	QEp21-0857_Sonnenschein_Ctrl_IP_A	Cluster of Cytoplasmic dynein 1 light intermediate chain 1 OS=Mus musculus OX=10090 GN=Dync1li1 PE=1 SV=1 (Q8R1Q8)	Cytoplasmic dynein 1 light intermediate chain 1 OS=Mus musculus OX=10090 GN=Dync1li1 PE=1 SV=1	Q8R1Q8	Dync1li1	SP_Mus_v20200224_17027ent.fasta	56615.4	1	10	10	11	0.000156	0.285	523
Sonnenschein_GaO-IP_r58843	Ctrl_IP	Ctrl_IP_A	QEp21-0857_Sonnenschein_Ctrl_IP_A	Cluster of Brevican core protein OS=Mus musculus OX=10090 GN=Bcan PE=1 SV=2 (Q61361)	Brevican core protein OS=Mus musculus OX=10090 GN=Bcan PE=1 SV=2	Q61361	Bcan	SP_Mus_v20200224_17027ent.fasta	95815.1	0.988	1	1	1	1.42e-05	0.00906	883
Sonnenschein_GaO-IP_r58843	Ctrl_IP	Ctrl_IP_A	QEp21-0857_Sonnenschein_Ctrl_IP_A	Cluster of Calcyclin-binding protein OS=Mus musculus OX=10090 GN=Cacybp PE=1 SV=1 (Q9CXW3)	Calcyclin-binding protein OS=Mus musculus OX=10090 GN=Cacybp PE=1 SV=1	Q9CXW3	Cacybp	SP_Mus_v20200224_17027ent.fasta	26510.7	1	4	6	7	9.92e-05	0.275	229
Sonnenschein_GaO-IP_r58843	Ctrl_IP	Ctrl_IP_A	QEp21-0857_Sonnenschein_Ctrl_IP_A	Cluster of Supervillin OS=Mus musculus OX=10090 GN=Svil PE=1 SV=1 (Q8K4L3)	Supervillin OS=Mus musculus OX=10090 GN=Svil PE=1 SV=1	Q8K4L3	Svil	SP_Mus_v20200224_17027ent.fasta	243163	1	17	17	17	0.000241	0.112	2170
Sonnenschein_GaO-IP_r58843	Ctrl_IP	Ctrl_IP_A	QEp21-0857_Sonnenschein_Ctrl_IP_A	Cluster of Tectonin beta-propeller repeat-containing protein 1 OS=Mus musculus OX=10090 GN=Tecpr1 PE=1 SV=1 (Q80VP0)	Tectonin beta-propeller repeat-containing protein 1 OS=Mus musculus OX=10090 GN=Tecpr1 PE=1 SV=1	Q80VP0	Tecpr1	SP_Mus_v20200224_17027ent.fasta	130263	1	1	1	1	1.42e-05	0.0163	1166
Sonnenschein_GaO-IP_r58843	Ctrl_IP	Ctrl_IP_A	QEp21-0857_Sonnenschein_Ctrl_IP_A	Cluster of Cell adhesion molecule 3 OS=Mus musculus OX=10090 GN=Cadm3 PE=1 SV=1 (Q99N28)	Cell adhesion molecule 3 OS=Mus musculus OX=10090 GN=Cadm3 PE=1 SV=1	Q99N28	Cadm3	SP_Mus_v20200224_17027ent.fasta	42964.9	0.695	1	1	1	1.42e-05	0.0455	396
Sonnenschein_GaO-IP_r58843	Ctrl_IP	Ctrl_IP_A	QEp21-0857_Sonnenschein_Ctrl_IP_A	Cluster of Mitochondrial-processing peptidase subunit beta OS=Mus musculus OX=10090 GN=Pmpcb PE=1 SV=1 (Q9CXT8)	Mitochondrial-processing peptidase subunit beta OS=Mus musculus OX=10090 GN=Pmpcb PE=1 SV=1	Q9CXT8	Pmpcb	SP_Mus_v20200224_17027ent.fasta	54615.4	1	2	2	2	2.84e-05	0.0429	489
Sonnenschein_GaO-IP_r58843	Ctrl_IP	Ctrl_IP_A	QEp21-0857_Sonnenschein_Ctrl_IP_A	Cluster of Rho guanine nucleotide exchange factor 6 OS=Mus musculus OX=10090 GN=Arhgef6 PE=1 SV=1 (Q8K4I3)	Rho guanine nucleotide exchange factor 6 OS=Mus musculus OX=10090 GN=Arhgef6 PE=1 SV=1	Q8K4I3	Arhgef6	SP_Mus_v20200224_17027ent.fasta	87053.3	0.514	0	0	1	1.42e-05	0.0169	771
Sonnenschein_GaO-IP_r58843	Ctrl_IP	Ctrl_IP_A	QEp21-0857_Sonnenschein_Ctrl_IP_A	Cluster of Heat shock 70 kDa protein 4 OS=Mus musculus OX=10090 GN=Hspa4 PE=1 SV=1 (Q61316)	Heat shock 70 kDa protein 4 OS=Mus musculus OX=10090 GN=Hspa4 PE=1 SV=1	Q61316	Hspa4	SP_Mus_v20200224_17027ent.fasta	94133.4	1	13	14	17	0.000241	0.244	841
Sonnenschein_GaO-IP_r58843	Ctrl_IP	Ctrl_IP_A	QEp21-0857_Sonnenschein_Ctrl_IP_A	Cluster of Adenomatous polyposis coli protein OS=Mus musculus OX=10090 GN=Apc PE=1 SV=1 (Q61315)	Adenomatous polyposis coli protein OS=Mus musculus OX=10090 GN=Apc PE=1 SV=1	Q61315	Apc	SP_Mus_v20200224_17027ent.fasta	311092	1	36	38	39	0.000553	0.191	2845
Sonnenschein_GaO-IP_r58843	Ctrl_IP	Ctrl_IP_A	QEp21-0857_Sonnenschein_Ctrl_IP_A	Cluster of Propionyl-CoA carboxylase beta chain, mitochondrial OS=Mus musculus OX=10090 GN=Pccb PE=1 SV=2 (Q99MN9)	Propionyl-CoA carboxylase beta chain, mitochondrial OS=Mus musculus OX=10090 GN=Pccb PE=1 SV=2	Q99MN9	Pccb	SP_Mus_v20200224_17027ent.fasta	58409.5	0.063	0	0	0	0	0	541
Sonnenschein_GaO-IP_r58843	Ctrl_IP	Ctrl_IP_A	QEp21-0857_Sonnenschein_Ctrl_IP_A	Cluster of Lysine--tRNA ligase OS=Mus musculus OX=10090 GN=Kars1 PE=1 SV=1 (Q99MN1)	Lysine--tRNA ligase OS=Mus musculus OX=10090 GN=Kars1 PE=1 SV=1	Q99MN1	Kars1	SP_Mus_v20200224_17027ent.fasta	67841.9	1	1	1	1	1.42e-05	0.0235	595
Sonnenschein_GaO-IP_r58843	Ctrl_IP	Ctrl_IP_A	QEp21-0857_Sonnenschein_Ctrl_IP_A	Cluster of Tudor and KH domain-containing protein OS=Mus musculus OX=10090 GN=Tdrkh PE=1 SV=1 (Q80VL1)	Tudor and KH domain-containing protein OS=Mus musculus OX=10090 GN=Tdrkh PE=1 SV=1	Q80VL1	Tdrkh	SP_Mus_v20200224_17027ent.fasta	62135.5	0.065	0	0	0	0	0	560
Sonnenschein_GaO-IP_r58843	Ctrl_IP	Ctrl_IP_A	QEp21-0857_Sonnenschein_Ctrl_IP_A	Cluster of Catenin alpha-2 OS=Mus musculus OX=10090 GN=Ctnna2 PE=1 SV=3 (Q61301)	Catenin alpha-2 OS=Mus musculus OX=10090 GN=Ctnna2 PE=1 SV=3	Q61301	Ctnna2	SP_Mus_v20200224_17027ent.fasta	105287	1	23	26	33	0.000468	0.368	953
Sonnenschein_GaO-IP_r58843	Ctrl_IP	Ctrl_IP_A	QEp21-0857_Sonnenschein_Ctrl_IP_A	Cluster of Very-long-chain enoyl-CoA reductase OS=Mus musculus OX=10090 GN=Tecr PE=1 SV=1 (Q9CY27)	Very-long-chain enoyl-CoA reductase OS=Mus musculus OX=10090 GN=Tecr PE=1 SV=1	Q9CY27	Tecr	SP_Mus_v20200224_17027ent.fasta	36091.9	0.998	1	1	1	1.42e-05	0.0292	308
Sonnenschein_GaO-IP_r58843	Ctrl_IP	Ctrl_IP_A	QEp21-0857_Sonnenschein_Ctrl_IP_A	Cluster of Tyrosine-protein kinase ABL2 OS=Mus musculus OX=10090 GN=Abl2 PE=1 SV=1 (Q4JIM5)	Tyrosine-protein kinase ABL2 OS=Mus musculus OX=10090 GN=Abl2 PE=1 SV=1	Q4JIM5	Abl2	SP_Mus_v20200224_17027ent.fasta	128198	0.996	1	1	1	1.42e-05	0.011	1182
Sonnenschein_GaO-IP_r58843	Ctrl_IP	Ctrl_IP_A	QEp21-0857_Sonnenschein_Ctrl_IP_A	Cluster of Beta-adrenergic receptor kinase 1 OS=Mus musculus OX=10090 GN=Grk2 PE=1 SV=2 (Q99MK8)	Beta-adrenergic receptor kinase 1 OS=Mus musculus OX=10090 GN=Grk2 PE=1 SV=2	Q99MK8	Grk2	SP_Mus_v20200224_17027ent.fasta	79641.2	1	16	17	19	0.000269	0.347	689
Sonnenschein_GaO-IP_r58843	Ctrl_IP	Ctrl_IP_A	QEp21-0857_Sonnenschein_Ctrl_IP_A	Cluster of ELKS/Rab6-interacting/CAST family member 1 OS=Mus musculus OX=10090 GN=Erc1 PE=1 SV=1 (Q99MI1)	ELKS/Rab6-interacting/CAST family member 1 OS=Mus musculus OX=10090 GN=Erc1 PE=1 SV=1	Q99MI1	Erc1	SP_Mus_v20200224_17027ent.fasta	128335	1	7	7	8	0.000113	0.0911	1120
Sonnenschein_GaO-IP_r58843	Ctrl_IP	Ctrl_IP_A	QEp21-0857_Sonnenschein_Ctrl_IP_A	Cluster of Nucleoside diphosphate kinase A OS=Mus musculus OX=10090 GN=Nme1 PE=1 SV=1 (P15532)	Nucleoside diphosphate kinase A OS=Mus musculus OX=10090 GN=Nme1 PE=1 SV=1	P15532	Nme1	SP_Mus_v20200224_17027ent.fasta	17208	1	6	6	15	0.000213	0.803	152
Sonnenschein_GaO-IP_r58843	Ctrl_IP	Ctrl_IP_A	QEp21-0857_Sonnenschein_Ctrl_IP_A	Cluster of Protein FAM98B OS=Mus musculus OX=10090 GN=Fam98b PE=1 SV=1 (Q80VD1)	Protein FAM98B OS=Mus musculus OX=10090 GN=Fam98b PE=1 SV=1	Q80VD1	Fam98b	SP_Mus_v20200224_17027ent.fasta	45350.8	1	5	6	6	8.51e-05	0.168	429
Sonnenschein_GaO-IP_r58843	Ctrl_IP	Ctrl_IP_A	QEp21-0857_Sonnenschein_Ctrl_IP_A	Cluster of Spectrin beta chain, erythrocytic OS=Mus musculus OX=10090 GN=Sptb PE=1 SV=4 (P15508)	Spectrin beta chain, erythrocytic OS=Mus musculus OX=10090 GN=Sptb PE=1 SV=4	P15508	Sptb	SP_Mus_v20200224_17027ent.fasta	245254	1	36	38	62	0.000879	0.254	2128
Sonnenschein_GaO-IP_r58843	Ctrl_IP	Ctrl_IP_A	QEp21-0857_Sonnenschein_Ctrl_IP_A	Cluster of Calmodulin-regulated spectrin-associated protein 3 OS=Mus musculus OX=10090 GN=Camsap3 PE=1 SV=1 (Q80VC9)	Calmodulin-regulated spectrin-associated protein 3 OS=Mus musculus OX=10090 GN=Camsap3 PE=1 SV=1	Q80VC9	Camsap3	SP_Mus_v20200224_17027ent.fasta	135178	1	12	12	12	0.00017	0.125	1252
Sonnenschein_GaO-IP_r58843	Ctrl_IP	Ctrl_IP_A	QEp21-0857_Sonnenschein_Ctrl_IP_A	Cluster of U5 small nuclear ribonucleoprotein 200 kDa helicase OS=Mus musculus OX=10090 GN=Snrnp200 PE=1 SV=1 (Q6P4T2)	U5 small nuclear ribonucleoprotein 200 kDa helicase OS=Mus musculus OX=10090 GN=Snrnp200 PE=1 SV=1	Q6P4T2	Snrnp200	SP_Mus_v20200224_17027ent.fasta	244552	1	2	2	2	2.84e-05	0.0173	2136
Sonnenschein_GaO-IP_r58843	Ctrl_IP	Ctrl_IP_A	QEp21-0857_Sonnenschein_Ctrl_IP_A	Cluster of Dedicator of cytokinesis protein 7 OS=Mus musculus OX=10090 GN=Dock7 PE=1 SV=3 (Q8R1A4)	Dedicator of cytokinesis protein 7 OS=Mus musculus OX=10090 GN=Dock7 PE=1 SV=3	Q8R1A4	Dock7	SP_Mus_v20200224_17027ent.fasta	241443	1	21	23	24	0.00034	0.135	2130
Sonnenschein_GaO-IP_r58843	Ctrl_IP	Ctrl_IP_A	QEp21-0857_Sonnenschein_Ctrl_IP_A	Cluster of Serine/threonine-protein kinase SIK3 OS=Mus musculus OX=10090 GN=Sik3 PE=1 SV=3 (Q6P4S6)	Serine/threonine-protein kinase SIK3 OS=Mus musculus OX=10090 GN=Sik3 PE=1 SV=3	Q6P4S6	Sik3	SP_Mus_v20200224_17027ent.fasta	145784	1	2	2	2	2.84e-05	0.0175	1311
Sonnenschein_GaO-IP_r58843	Ctrl_IP	Ctrl_IP_A	QEp21-0857_Sonnenschein_Ctrl_IP_A	Cluster of Arf-GAP with GTPase, ANK repeat and PH domain-containing protein 2 OS=Mus musculus OX=10090 GN=Agap2 PE=1 SV=1 (Q3UHD9)	Arf-GAP with GTPase, ANK repeat and PH domain-containing protein 2 OS=Mus musculus OX=10090 GN=Agap2 PE=1 SV=1	Q3UHD9	Agap2	SP_Mus_v20200224_17027ent.fasta	124514	1	12	13	13	0.000184	0.129	1186
Sonnenschein_GaO-IP_r58843	Ctrl_IP	Ctrl_IP_A	QEp21-0857_Sonnenschein_Ctrl_IP_A	Cluster of Ankycorbin OS=Mus musculus OX=10090 GN=Rai14 PE=1 SV=1 (Q9EP71)	Ankycorbin OS=Mus musculus OX=10090 GN=Rai14 PE=1 SV=1	Q9EP71	Rai14	SP_Mus_v20200224_17027ent.fasta	108854	1	12	12	12	0.00017	0.166	979
Sonnenschein_GaO-IP_r58843	Ctrl_IP	Ctrl_IP_A	QEp21-0857_Sonnenschein_Ctrl_IP_A	Cluster of Cytosolic 10-formyltetrahydrofolate dehydrogenase OS=Mus musculus OX=10090 GN=Aldh1l1 PE=1 SV=1 (Q8R0Y6)	Cytosolic 10-formyltetrahydrofolate dehydrogenase OS=Mus musculus OX=10090 GN=Aldh1l1 PE=1 SV=1	Q8R0Y6	Aldh1l1	SP_Mus_v20200224_17027ent.fasta	98710.5	1	6	7	8	0.000113	0.112	902
Sonnenschein_GaO-IP_r58843	Ctrl_IP	Ctrl_IP_A	QEp21-0857_Sonnenschein_Ctrl_IP_A	Cluster of Peptidyl-prolyl cis-trans isomerase FKBP4 OS=Mus musculus OX=10090 GN=Fkbp4 PE=1 SV=5 (P30416)	Peptidyl-prolyl cis-trans isomerase FKBP4 OS=Mus musculus OX=10090 GN=Fkbp4 PE=1 SV=5	P30416	Fkbp4	SP_Mus_v20200224_17027ent.fasta	51573.1	0.924	1	1	1	1.42e-05	0.0306	458
Sonnenschein_GaO-IP_r58843	Ctrl_IP	Ctrl_IP_A	QEp21-0857_Sonnenschein_Ctrl_IP_A	Cluster of Synaptogyrin-3 OS=Mus musculus OX=10090 GN=Syngr3 PE=1 SV=1 (Q8R191)	Synaptogyrin-3 OS=Mus musculus OX=10090 GN=Syngr3 PE=1 SV=1	Q8R191	Syngr3	SP_Mus_v20200224_17027ent.fasta	24561	1	2	2	2	2.84e-05	0.118	229
Sonnenschein_GaO-IP_r58843	Ctrl_IP	Ctrl_IP_A	QEp21-0857_Sonnenschein_Ctrl_IP_A	Cluster of E3 ubiquitin-protein ligase KCMF1 OS=Mus musculus OX=10090 GN=Kcmf1 PE=1 SV=1 (Q80UY2)	E3 ubiquitin-protein ligase KCMF1 OS=Mus musculus OX=10090 GN=Kcmf1 PE=1 SV=1	Q80UY2	Kcmf1	SP_Mus_v20200224_17027ent.fasta	41791.1	0.998	2	2	2	2.84e-05	0.0682	381
Sonnenschein_GaO-IP_r58843	Ctrl_IP	Ctrl_IP_A	QEp21-0857_Sonnenschein_Ctrl_IP_A	Cluster of Valacyclovir hydrolase OS=Mus musculus OX=10090 GN=Bphl PE=1 SV=1 (Q8R164)	Valacyclovir hydrolase OS=Mus musculus OX=10090 GN=Bphl PE=1 SV=1	Q8R164	Bphl	SP_Mus_v20200224_17027ent.fasta	32851.7	0.849	1	1	1	1.42e-05	0.0378	291
Sonnenschein_GaO-IP_r58843	Ctrl_IP	Ctrl_IP_A	QEp21-0857_Sonnenschein_Ctrl_IP_A	Cluster of Protein/nucleic acid deglycase DJ-1 OS=Mus musculus OX=10090 GN=Park7 PE=1 SV=1 (Q99LX0)	Protein/nucleic acid deglycase DJ-1 OS=Mus musculus OX=10090 GN=Park7 PE=1 SV=1	Q99LX0	Park7	SP_Mus_v20200224_17027ent.fasta	20021.3	1	4	4	4	5.67e-05	0.243	189
Sonnenschein_GaO-IP_r58843	Ctrl_IP	Ctrl_IP_A	QEp21-0857_Sonnenschein_Ctrl_IP_A	Cluster of DnaJ homolog subfamily A member 3, mitochondrial OS=Mus musculus OX=10090 GN=Dnaja3 PE=1 SV=1 (Q99M87)	DnaJ homolog subfamily A member 3, mitochondrial OS=Mus musculus OX=10090 GN=Dnaja3 PE=1 SV=1	Q99M87	Dnaja3	SP_Mus_v20200224_17027ent.fasta	52443.8	0.072	0	0	0	0	0	480
Sonnenschein_GaO-IP_r58843	Ctrl_IP	Ctrl_IP_A	QEp21-0857_Sonnenschein_Ctrl_IP_A	Cluster of Isoleucine--tRNA ligase, cytoplasmic OS=Mus musculus OX=10090 GN=Iars PE=1 SV=2 (Q8BU30)	Isoleucine--tRNA ligase, cytoplasmic OS=Mus musculus OX=10090 GN=Iars PE=1 SV=2	Q8BU30	Iars	SP_Mus_v20200224_17027ent.fasta	144274	1	5	5	5	7.09e-05	0.0475	1262
Sonnenschein_GaO-IP_r58843	Ctrl_IP	Ctrl_IP_A	QEp21-0857_Sonnenschein_Ctrl_IP_A	Cluster of Gamma-soluble NSF attachment protein OS=Mus musculus OX=10090 GN=Napg PE=1 SV=1 (Q9CWZ7)	Gamma-soluble NSF attachment protein OS=Mus musculus OX=10090 GN=Napg PE=1 SV=1	Q9CWZ7	Napg	SP_Mus_v20200224_17027ent.fasta	34732.9	0.999	1	1	1	1.42e-05	0.0353	312
Sonnenschein_GaO-IP_r58843	Ctrl_IP	Ctrl_IP_A	QEp21-0857_Sonnenschein_Ctrl_IP_A	Cluster of Syntaxin-binding protein 5 OS=Mus musculus OX=10090 GN=Stxbp5 PE=1 SV=3 (Q8K400)	Syntaxin-binding protein 5 OS=Mus musculus OX=10090 GN=Stxbp5 PE=1 SV=3	Q8K400	Stxbp5	SP_Mus_v20200224_17027ent.fasta	127653	0.961	1	1	1	1.42e-05	0.0104	1152
Sonnenschein_GaO-IP_r58843	Ctrl_IP	Ctrl_IP_A	QEp21-0857_Sonnenschein_Ctrl_IP_A	Cluster of Casein kinase II subunit beta OS=Mus musculus OX=10090 GN=Csnk2b PE=1 SV=1 (P67871)	Casein kinase II subunit beta OS=Mus musculus OX=10090 GN=Csnk2b PE=1 SV=1	P67871	Csnk2b	SP_Mus_v20200224_17027ent.fasta	24942.9	1	2	2	2	2.84e-05	0.181	215
Sonnenschein_GaO-IP_r58843	Ctrl_IP	Ctrl_IP_A	QEp21-0857_Sonnenschein_Ctrl_IP_A	Cluster of EF-hand domain-containing protein D2 OS=Mus musculus OX=10090 GN=Efhd2 PE=1 SV=1 (Q9D8Y0)	EF-hand domain-containing protein D2 OS=Mus musculus OX=10090 GN=Efhd2 PE=1 SV=1	Q9D8Y0	Efhd2	SP_Mus_v20200224_17027ent.fasta	26792.3	1	8	10	14	0.000198	0.354	240
Sonnenschein_GaO-IP_r58843	Ctrl_IP	Ctrl_IP_A	QEp21-0857_Sonnenschein_Ctrl_IP_A	Cluster of Saccharopine dehydrogenase-like oxidoreductase OS=Mus musculus OX=10090 GN=Sccpdh PE=1 SV=1 (Q8R127)	Saccharopine dehydrogenase-like oxidoreductase OS=Mus musculus OX=10090 GN=Sccpdh PE=1 SV=1	Q8R127	Sccpdh	SP_Mus_v20200224_17027ent.fasta	47130	1	7	7	8	0.000113	0.284	429
Sonnenschein_GaO-IP_r58843	Ctrl_IP	Ctrl_IP_A	QEp21-0857_Sonnenschein_Ctrl_IP_A	Cluster of FAD synthase OS=Mus musculus OX=10090 GN=Flad1 PE=1 SV=1 (Q8R123)	FAD synthase OS=Mus musculus OX=10090 GN=Flad1 PE=1 SV=1	Q8R123	Flad1	SP_Mus_v20200224_17027ent.fasta	54767.4	1	1	1	1	1.42e-05	0.0366	492
Sonnenschein_GaO-IP_r58843	Ctrl_IP	Ctrl_IP_A	QEp21-0857_Sonnenschein_Ctrl_IP_A	Cluster of 26S proteasome non-ATPase regulatory subunit 12 OS=Mus musculus OX=10090 GN=Psmd12 PE=1 SV=4 (Q9D8W5)	26S proteasome non-ATPase regulatory subunit 12 OS=Mus musculus OX=10090 GN=Psmd12 PE=1 SV=4	Q9D8W5	Psmd12	SP_Mus_v20200224_17027ent.fasta	52896.7	1	7	8	8	0.000113	0.164	456
Sonnenschein_GaO-IP_r58843	Ctrl_IP	Ctrl_IP_A	QEp21-0857_Sonnenschein_Ctrl_IP_A	Cluster of Lysophosphatidylserine lipase ABHD12 OS=Mus musculus OX=10090 GN=Abhd12 PE=1 SV=2 (Q99LR1)	Lysophosphatidylserine lipase ABHD12 OS=Mus musculus OX=10090 GN=Abhd12 PE=1 SV=2	Q99LR1	Abhd12	SP_Mus_v20200224_17027ent.fasta	45271.4	1	4	4	4	5.67e-05	0.113	398
Sonnenschein_GaO-IP_r58843	Ctrl_IP	Ctrl_IP_A	QEp21-0857_Sonnenschein_Ctrl_IP_A	Cluster of Sorting nexin-5 OS=Mus musculus OX=10090 GN=Snx5 PE=1 SV=1 (Q9D8U8)	Sorting nexin-5 OS=Mus musculus OX=10090 GN=Snx5 PE=1 SV=1	Q9D8U8	Snx5	SP_Mus_v20200224_17027ent.fasta	46798.7	0.813	0	0	0	0	0	404
Sonnenschein_GaO-IP_r58843	Ctrl_IP	Ctrl_IP_A	QEp21-0857_Sonnenschein_Ctrl_IP_A	Cluster of Ubiquinol-cytochrome-c reductase complex assembly factor 1 OS=Mus musculus OX=10090 GN=Uqcc1 PE=1 SV=1 (Q9CWU6)	Ubiquinol-cytochrome-c reductase complex assembly factor 1 OS=Mus musculus OX=10090 GN=Uqcc1 PE=1 SV=1	Q9CWU6	Uqcc1	SP_Mus_v20200224_17027ent.fasta	34299.9	0.16	0	0	0	0	0	295
Sonnenschein_GaO-IP_r58843	Ctrl_IP	Ctrl_IP_A	QEp21-0857_Sonnenschein_Ctrl_IP_A	Cluster of Glycine amidinotransferase, mitochondrial OS=Mus musculus OX=10090 GN=Gatm PE=1 SV=1 (Q9D964)	Glycine amidinotransferase, mitochondrial OS=Mus musculus OX=10090 GN=Gatm PE=1 SV=1	Q9D964	Gatm	SP_Mus_v20200224_17027ent.fasta	48297.9	1	6	6	6	8.51e-05	0.236	423
Sonnenschein_GaO-IP_r58843	Ctrl_IP	Ctrl_IP_A	QEp21-0857_Sonnenschein_Ctrl_IP_A	Cluster of Protein farnesyltransferase/geranylgeranyltransferase type-1 subunit alpha OS=Mus musculus OX=10090 GN=Fnta PE=1 SV=1 (Q61239)	Protein farnesyltransferase/geranylgeranyltransferase type-1 subunit alpha OS=Mus musculus OX=10090 GN=Fnta PE=1 SV=1	Q61239	Fnta	SP_Mus_v20200224_17027ent.fasta	44013.8	1	3	3	3	4.25e-05	0.122	377
Sonnenschein_GaO-IP_r58843	Ctrl_IP	Ctrl_IP_A	QEp21-0857_Sonnenschein_Ctrl_IP_A	Cluster of Alpha-1-syntrophin OS=Mus musculus OX=10090 GN=Snta1 PE=1 SV=1 (Q61234)	Alpha-1-syntrophin OS=Mus musculus OX=10090 GN=Snta1 PE=1 SV=1	Q61234	Snta1	SP_Mus_v20200224_17027ent.fasta	53666.2	0.938	1	1	1	1.42e-05	0.0239	503
Sonnenschein_GaO-IP_r58843	Ctrl_IP	Ctrl_IP_A	QEp21-0857_Sonnenschein_Ctrl_IP_A	Cluster of GrpE protein homolog 1, mitochondrial OS=Mus musculus OX=10090 GN=Grpel1 PE=1 SV=1 (Q99LP6)	GrpE protein homolog 1, mitochondrial OS=Mus musculus OX=10090 GN=Grpel1 PE=1 SV=1	Q99LP6	Grpel1	SP_Mus_v20200224_17027ent.fasta	24307.6	0.945	1	1	1	1.42e-05	0.0415	217
Sonnenschein_GaO-IP_r58843	Ctrl_IP	Ctrl_IP_A	QEp21-0857_Sonnenschein_Ctrl_IP_A	Cluster of Keratin, type II cytoskeletal 5 OS=Mus musculus OX=10090 GN=Krt5 PE=1 SV=1 (Q922U2)	Keratin, type II cytoskeletal 72 OS=Mus musculus OX=10090 GN=Krt72 PE=3 SV=1	Q6IME9	Krt72	SP_Mus_v20200224_17027ent.fasta	56751.1	0.939	1	1	2	2.84e-05	0.0404	520
Sonnenschein_GaO-IP_r58843	Ctrl_IP	Ctrl_IP_A	QEp21-0857_Sonnenschein_Ctrl_IP_A	Cluster of DCC-interacting protein 13-alpha OS=Mus musculus OX=10090 GN=Appl1 PE=1 SV=1 (Q8K3H0)	DCC-interacting protein 13-alpha OS=Mus musculus OX=10090 GN=Appl1 PE=1 SV=1	Q8K3H0	Appl1	SP_Mus_v20200224_17027ent.fasta	79329.9	0.566	1	1	1	1.42e-05	0.0141	707
Sonnenschein_GaO-IP_r58843	Ctrl_IP	Ctrl_IP_A	QEp21-0857_Sonnenschein_Ctrl_IP_A	Cluster of Platelet-activating factor acetylhydrolase IB subunit beta OS=Mus musculus OX=10090 GN=Pafah1b2 PE=1 SV=2 (Q61206)	Platelet-activating factor acetylhydrolase IB subunit beta OS=Mus musculus OX=10090 GN=Pafah1b2 PE=1 SV=2	Q61206	Pafah1b2	SP_Mus_v20200224_17027ent.fasta	25581.6	0.999	1	1	1	1.42e-05	0.083	229
Sonnenschein_GaO-IP_r58843	Ctrl_IP	Ctrl_IP_A	QEp21-0857_Sonnenschein_Ctrl_IP_A	Cluster of Platelet-activating factor acetylhydrolase IB subunit gamma OS=Mus musculus OX=10090 GN=Pafah1b3 PE=1 SV=1 (Q61205)	Platelet-activating factor acetylhydrolase IB subunit gamma OS=Mus musculus OX=10090 GN=Pafah1b3 PE=1 SV=1	Q61205	Pafah1b3	SP_Mus_v20200224_17027ent.fasta	25852.9	0.968	1	1	1	1.42e-05	0.0388	232
Sonnenschein_GaO-IP_r58843	Ctrl_IP	Ctrl_IP_A	QEp21-0857_Sonnenschein_Ctrl_IP_A	Cluster of DCC-interacting protein 13-beta OS=Mus musculus OX=10090 GN=Appl2 PE=1 SV=1 (Q8K3G9)	DCC-interacting protein 13-beta OS=Mus musculus OX=10090 GN=Appl2 PE=1 SV=1	Q8K3G9	Appl2	SP_Mus_v20200224_17027ent.fasta	73855.2	1	4	4	4	5.67e-05	0.116	662
Sonnenschein_GaO-IP_r58843	Ctrl_IP	Ctrl_IP_A	QEp21-0857_Sonnenschein_Ctrl_IP_A	Cluster of Trafficking protein particle complex subunit 11 OS=Mus musculus OX=10090 GN=Trappc11 PE=1 SV=1 (B2RXC1)	Trafficking protein particle complex subunit 11 OS=Mus musculus OX=10090 GN=Trappc11 PE=1 SV=1	B2RXC1	Trappc11	SP_Mus_v20200224_17027ent.fasta	128398	0.516	0	0	0	0	0	1133
Sonnenschein_GaO-IP_r58843	Ctrl_IP	Ctrl_IP_A	QEp21-0857_Sonnenschein_Ctrl_IP_A	Cluster of SEC14 domain and spectrin repeat-containing protein 1 OS=Mus musculus OX=10090 GN=Sestd1 PE=1 SV=1 (Q80UK0)	SEC14 domain and spectrin repeat-containing protein 1 OS=Mus musculus OX=10090 GN=Sestd1 PE=1 SV=1	Q80UK0	Sestd1	SP_Mus_v20200224_17027ent.fasta	79376.7	1	5	5	5	7.09e-05	0.0991	696
Sonnenschein_GaO-IP_r58843	Ctrl_IP	Ctrl_IP_A	QEp21-0857_Sonnenschein_Ctrl_IP_A	Cluster of Rab3 GTPase-activating protein catalytic subunit OS=Mus musculus OX=10090 GN=Rab3gap1 PE=1 SV=4 (Q80UJ7)	Rab3 GTPase-activating protein catalytic subunit OS=Mus musculus OX=10090 GN=Rab3gap1 PE=1 SV=4	Q80UJ7	Rab3gap1	SP_Mus_v20200224_17027ent.fasta	110200	1	1	1	1	1.42e-05	0.0183	981
Sonnenschein_GaO-IP_r58843	Ctrl_IP	Ctrl_IP_A	QEp21-0857_Sonnenschein_Ctrl_IP_A	Cluster of Ubiquitin-like modifier-activating enzyme ATG7 OS=Mus musculus OX=10090 GN=Atg7 PE=1 SV=1 (Q9D906)	Ubiquitin-like modifier-activating enzyme ATG7 OS=Mus musculus OX=10090 GN=Atg7 PE=1 SV=1	Q9D906	Atg7	SP_Mus_v20200224_17027ent.fasta	77521.9	0.96	1	1	1	1.42e-05	0.0201	698
Sonnenschein_GaO-IP_r58843	Ctrl_IP	Ctrl_IP_A	QEp21-0857_Sonnenschein_Ctrl_IP_A	Cluster of Thioredoxin-dependent peroxide reductase, mitochondrial OS=Mus musculus OX=10090 GN=Prdx3 PE=1 SV=1 (P20108)	Thioredoxin-dependent peroxide reductase, mitochondrial OS=Mus musculus OX=10090 GN=Prdx3 PE=1 SV=1	P20108	Prdx3	SP_Mus_v20200224_17027ent.fasta	28127	1	4	4	4	5.67e-05	0.249	257
Sonnenschein_GaO-IP_r58843	Ctrl_IP	Ctrl_IP_A	QEp21-0857_Sonnenschein_Ctrl_IP_A	Cluster of DENN domain-containing protein 10 OS=Mus musculus OX=10090 GN=Dennd10 PE=1 SV=2 (Q9D8N2)	DENN domain-containing protein 10 OS=Mus musculus OX=10090 GN=Dennd10 PE=1 SV=2	Q9D8N2	Dennd10	SP_Mus_v20200224_17027ent.fasta	40421.6	0.992	1	1	1	1.42e-05	0.0308	357
Sonnenschein_GaO-IP_r58843	Ctrl_IP	Ctrl_IP_A	QEp21-0857_Sonnenschein_Ctrl_IP_A	Cluster of Elongation factor 1-gamma OS=Mus musculus OX=10090 GN=Eef1g PE=1 SV=3 (Q9D8N0)	Elongation factor 1-gamma OS=Mus musculus OX=10090 GN=Eef1g PE=1 SV=3	Q9D8N0	Eef1g	SP_Mus_v20200224_17027ent.fasta	50061.3	1	9	10	11	0.000156	0.254	437
Sonnenschein_GaO-IP_r58843	Ctrl_IP	Ctrl_IP_A	QEp21-0857_Sonnenschein_Ctrl_IP_A	Cluster of Hepatocyte growth factor-regulated tyrosine kinase substrate OS=Mus musculus OX=10090 GN=Hgs PE=1 SV=2 (Q99LI8)	Hepatocyte growth factor-regulated tyrosine kinase substrate OS=Mus musculus OX=10090 GN=Hgs PE=1 SV=2	Q99LI8	Hgs	SP_Mus_v20200224_17027ent.fasta	86014.7	0.953	1	1	1	1.42e-05	0.0142	775
Sonnenschein_GaO-IP_r58843	Ctrl_IP	Ctrl_IP_A	QEp21-0857_Sonnenschein_Ctrl_IP_A	Cluster of Septin-9 OS=Mus musculus OX=10090 GN=Septin9 PE=1 SV=1 (Q80UG5)	Septin-9 OS=Mus musculus OX=10090 GN=Septin9 PE=1 SV=1	Q80UG5	Septin9	SP_Mus_v20200224_17027ent.fasta	65576	1	2	2	2	2.84e-05	0.0309	583
Sonnenschein_GaO-IP_r58843	Ctrl_IP	Ctrl_IP_A	QEp21-0857_Sonnenschein_Ctrl_IP_A	Cluster of Plexin-A1 OS=Mus musculus OX=10090 GN=Plxna1 PE=1 SV=1 (P70206)	Plexin-A4 OS=Mus musculus OX=10090 GN=Plxna4 PE=1 SV=3	Q80UG2	Plxna4	SP_Mus_v20200224_17027ent.fasta	212562	0.985	1	1	2	2.84e-05	0.0153	1893
Sonnenschein_GaO-IP_r58843	Ctrl_IP	Ctrl_IP_A	QEp21-0857_Sonnenschein_Ctrl_IP_A	Cluster of Sorting nexin-2 OS=Mus musculus OX=10090 GN=Snx2 PE=1 SV=2 (Q9CWK8)	Sorting nexin-2 OS=Mus musculus OX=10090 GN=Snx2 PE=1 SV=2	Q9CWK8	Snx2	SP_Mus_v20200224_17027ent.fasta	58472.3	0.724	0	0	0	0	0	519
Sonnenschein_GaO-IP_r58843	Ctrl_IP	Ctrl_IP_A	QEp21-0857_Sonnenschein_Ctrl_IP_A	Cluster of RNA-splicing ligase RtcB homolog OS=Mus musculus OX=10090 GN=Rtcb PE=1 SV=1 (Q99LF4)	RNA-splicing ligase RtcB homolog OS=Mus musculus OX=10090 GN=Rtcb PE=1 SV=1	Q99LF4	Rtcb	SP_Mus_v20200224_17027ent.fasta	55249.3	1	14	14	14	0.000198	0.358	505
Sonnenschein_GaO-IP_r58843	Ctrl_IP	Ctrl_IP_A	QEp21-0857_Sonnenschein_Ctrl_IP_A	Cluster of 14-3-3 protein epsilon OS=Mus musculus OX=10090 GN=Ywhae PE=1 SV=1 (P62259)	14-3-3 protein epsilon OS=Mus musculus OX=10090 GN=Ywhae PE=1 SV=1	P62259	Ywhae	SP_Mus_v20200224_17027ent.fasta	29175	1	16	23	31	0.00044	0.58	255
Sonnenschein_GaO-IP_r58843	Ctrl_IP	Ctrl_IP_A	QEp21-0857_Sonnenschein_Ctrl_IP_A	Cluster of Uncharacterized protein KIAA0513 OS=Mus musculus OX=10090 GN=Kiaa0513 PE=1 SV=1 (Q8R0A7)	Uncharacterized protein KIAA0513 OS=Mus musculus OX=10090 GN=Kiaa0513 PE=1 SV=1	Q8R0A7	Kiaa0513	SP_Mus_v20200224_17027ent.fasta	46319.2	0.903	1	1	1	1.42e-05	0.0319	407
Sonnenschein_GaO-IP_r58843	Ctrl_IP	Ctrl_IP_A	QEp21-0857_Sonnenschein_Ctrl_IP_A	Cluster of COP9 signalosome complex subunit 1 OS=Mus musculus OX=10090 GN=Gps1 PE=1 SV=1 (Q99LD4)	COP9 signalosome complex subunit 1 OS=Mus musculus OX=10090 GN=Gps1 PE=1 SV=1	Q99LD4	Gps1	SP_Mus_v20200224_17027ent.fasta	53444	1	3	3	3	4.25e-05	0.0743	471
Sonnenschein_GaO-IP_r58843	Ctrl_IP	Ctrl_IP_A	QEp21-0857_Sonnenschein_Ctrl_IP_A	Cluster of Translation initiation factor eIF-2B subunit alpha OS=Mus musculus OX=10090 GN=Eif2b1 PE=1 SV=1 (Q99LC8)	Translation initiation factor eIF-2B subunit alpha OS=Mus musculus OX=10090 GN=Eif2b1 PE=1 SV=1	Q99LC8	Eif2b1	SP_Mus_v20200224_17027ent.fasta	33817.5	0.987	1	1	1	1.42e-05	0.0557	305
Sonnenschein_GaO-IP_r58843	Ctrl_IP	Ctrl_IP_A	QEp21-0857_Sonnenschein_Ctrl_IP_A	Cluster of Electron transfer flavoprotein subunit alpha, mitochondrial OS=Mus musculus OX=10090 GN=Etfa PE=1 SV=2 (Q99LC5)	Electron transfer flavoprotein subunit alpha, mitochondrial OS=Mus musculus OX=10090 GN=Etfa PE=1 SV=2	Q99LC5	Etfa	SP_Mus_v20200224_17027ent.fasta	35009.8	1	6	6	6	8.51e-05	0.252	333
Sonnenschein_GaO-IP_r58843	Ctrl_IP	Ctrl_IP_A	QEp21-0857_Sonnenschein_Ctrl_IP_A	Cluster of NADH dehydrogenase [ubiquinone] 1 alpha subcomplex subunit 10, mitochondrial OS=Mus musculus OX=10090 GN=Ndufa10 PE=1 SV=1 (Q99LC3)	NADH dehydrogenase [ubiquinone] 1 alpha subcomplex subunit 10, mitochondrial OS=Mus musculus OX=10090 GN=Ndufa10 PE=1 SV=1	Q99LC3	Ndufa10	SP_Mus_v20200224_17027ent.fasta	40604.7	0.099	0	0	0	0	0	355
Sonnenschein_GaO-IP_r58843	Ctrl_IP	Ctrl_IP_A	QEp21-0857_Sonnenschein_Ctrl_IP_A	Cluster of Methionine adenosyltransferase 2 subunit beta OS=Mus musculus OX=10090 GN=Mat2b PE=1 SV=1 (Q99LB6)	Methionine adenosyltransferase 2 subunit beta OS=Mus musculus OX=10090 GN=Mat2b PE=1 SV=1	Q99LB6	Mat2b	SP_Mus_v20200224_17027ent.fasta	37392.4	0.852	0	0	0	0	0	334
Sonnenschein_GaO-IP_r58843	Ctrl_IP	Ctrl_IP_A	QEp21-0857_Sonnenschein_Ctrl_IP_A	Cluster of Tubulin beta-2A chain OS=Mus musculus OX=10090 GN=Tubb2a PE=1 SV=1 (Q7TMM9)	Tubulin beta-2B chain OS=Mus musculus OX=10090 GN=Tubb2b PE=1 SV=1	Q9CWF2	Tubb2b	SP_Mus_v20200224_17027ent.fasta	49953.1	1	1	2	248	0.00352	0.834	445
Sonnenschein_GaO-IP_r58843	Ctrl_IP	Ctrl_IP_A	QEp21-0857_Sonnenschein_Ctrl_IP_A	Cluster of Exocyst complex component 5 OS=Mus musculus OX=10090 GN=Exoc5 PE=1 SV=2 (Q3TPX4)	Exocyst complex component 5 OS=Mus musculus OX=10090 GN=Exoc5 PE=1 SV=2	Q3TPX4	Exoc5	SP_Mus_v20200224_17027ent.fasta	81739.9	0.948	1	1	1	1.42e-05	0.0141	708
Sonnenschein_GaO-IP_r58843	Ctrl_IP	Ctrl_IP_A	QEp21-0857_Sonnenschein_Ctrl_IP_A	Cluster of Mitochondrial fission regulator 1-like OS=Mus musculus OX=10090 GN=Mtfr1l PE=1 SV=1 (Q9CWE0)	Mitochondrial fission regulator 1-like OS=Mus musculus OX=10090 GN=Mtfr1l PE=1 SV=1	Q9CWE0	Mtfr1l	SP_Mus_v20200224_17027ent.fasta	31727	0.582	1	1	1	1.42e-05	0.0415	289
Sonnenschein_GaO-IP_r58843	Ctrl_IP	Ctrl_IP_A	QEp21-0857_Sonnenschein_Ctrl_IP_A	Cluster of CST complex subunit STN1 OS=Mus musculus OX=10090 GN=Stn1 PE=1 SV=2 (Q8K2X3)	CST complex subunit STN1 OS=Mus musculus OX=10090 GN=Stn1 PE=1 SV=2	Q8K2X3	Stn1	SP_Mus_v20200224_17027ent.fasta	43486.8	0.339	0	0	0	0	0	378
Sonnenschein_GaO-IP_r58843	Ctrl_IP	Ctrl_IP_A	QEp21-0857_Sonnenschein_Ctrl_IP_A	Cluster of Ras-related protein Rab-15 OS=Mus musculus OX=10090 GN=Rab15 PE=1 SV=1 (Q8K386)	Ras-related protein Rab-15 OS=Mus musculus OX=10090 GN=Rab15 PE=1 SV=1	Q8K386	Rab15	SP_Mus_v20200224_17027ent.fasta	24319	0.987	1	1	6	8.51e-05	0.175	212
Sonnenschein_GaO-IP_r58843	Ctrl_IP	Ctrl_IP_A	QEp21-0857_Sonnenschein_Ctrl_IP_A	Cluster of Putative tyrosine-protein phosphatase auxilin OS=Mus musculus OX=10090 GN=Dnajc6 PE=1 SV=2 (Q80TZ3)	Putative tyrosine-protein phosphatase auxilin OS=Mus musculus OX=10090 GN=Dnajc6 PE=1 SV=2	Q80TZ3	Dnajc6	SP_Mus_v20200224_17027ent.fasta	102301	0.999	1	1	1	1.42e-05	0.0128	938
Sonnenschein_GaO-IP_r58843	Ctrl_IP	Ctrl_IP_A	QEp21-0857_Sonnenschein_Ctrl_IP_A	Cluster of Transaldolase OS=Mus musculus OX=10090 GN=Taldo1 PE=1 SV=2 (Q93092)	Transaldolase OS=Mus musculus OX=10090 GN=Taldo1 PE=1 SV=2	Q93092	Taldo1	SP_Mus_v20200224_17027ent.fasta	37388.5	1	5	5	5	7.09e-05	0.166	337
Sonnenschein_GaO-IP_r58843	Ctrl_IP	Ctrl_IP_A	QEp21-0857_Sonnenschein_Ctrl_IP_A	Cluster of NmrA-like family domain-containing protein 1 OS=Mus musculus OX=10090 GN=Nmral1 PE=1 SV=1 (Q8K2T1)	NmrA-like family domain-containing protein 1 OS=Mus musculus OX=10090 GN=Nmral1 PE=1 SV=1	Q8K2T1	Nmral1	SP_Mus_v20200224_17027ent.fasta	34376.5	0.997	1	1	1	1.42e-05	0.0259	309
Sonnenschein_GaO-IP_r58843	Ctrl_IP	Ctrl_IP_A	QEp21-0857_Sonnenschein_Ctrl_IP_A	Cluster of E3 ubiquitin-protein ligase HECW2 OS=Mus musculus OX=10090 GN=Hecw2 PE=1 SV=1 (Q6I6G8)	E3 ubiquitin-protein ligase HECW2 OS=Mus musculus OX=10090 GN=Hecw2 PE=1 SV=1	Q6I6G8	Hecw2	SP_Mus_v20200224_17027ent.fasta	176237	1	2	2	2	2.84e-05	0.0196	1578
Sonnenschein_GaO-IP_r58843	Ctrl_IP	Ctrl_IP_A	QEp21-0857_Sonnenschein_Ctrl_IP_A	Cluster of Alpha-tubulin N-acetyltransferase 1 OS=Mus musculus OX=10090 GN=Atat1 PE=1 SV=1 (Q8K341)	Alpha-tubulin N-acetyltransferase 1 OS=Mus musculus OX=10090 GN=Atat1 PE=1 SV=1	Q8K341	Atat1	SP_Mus_v20200224_17027ent.fasta	47164.3	1	3	3	3	4.25e-05	0.0855	421
Sonnenschein_GaO-IP_r58843	Ctrl_IP	Ctrl_IP_A	QEp21-0857_Sonnenschein_Ctrl_IP_A	Cluster of Inositol-trisphosphate 3-kinase A OS=Mus musculus OX=10090 GN=Itpka PE=1 SV=1 (Q8R071)	Inositol-trisphosphate 3-kinase A OS=Mus musculus OX=10090 GN=Itpka PE=1 SV=1	Q8R071	Itpka	SP_Mus_v20200224_17027ent.fasta	50935.5	1	20	25	30	0.000425	0.56	459
Sonnenschein_GaO-IP_r58843	Ctrl_IP	Ctrl_IP_A	QEp21-0857_Sonnenschein_Ctrl_IP_A	Cluster of CLIP-associating protein 1 OS=Mus musculus OX=10090 GN=Clasp1 PE=1 SV=2 (Q80TV8)	CLIP-associating protein 1 OS=Mus musculus OX=10090 GN=Clasp1 PE=1 SV=2	Q80TV8	Clasp1	SP_Mus_v20200224_17027ent.fasta	169233	1	1	1	3	4.25e-05	0.0332	1535
Sonnenschein_GaO-IP_r58843	Ctrl_IP	Ctrl_IP_A	QEp21-0857_Sonnenschein_Ctrl_IP_A	Cluster of Myeloid leukemia factor 2 OS=Mus musculus OX=10090 GN=Mlf2 PE=1 SV=1 (Q99KX1)	Myeloid leukemia factor 2 OS=Mus musculus OX=10090 GN=Mlf2 PE=1 SV=1	Q99KX1	Mlf2	SP_Mus_v20200224_17027ent.fasta	28055.7	0.961	1	1	1	1.42e-05	0.0729	247
Sonnenschein_GaO-IP_r58843	Ctrl_IP	Ctrl_IP_A	QEp21-0857_Sonnenschein_Ctrl_IP_A	Cluster of Protein scribble homolog OS=Mus musculus OX=10090 GN=Scrib PE=1 SV=2 (Q80U72)	Protein scribble homolog OS=Mus musculus OX=10090 GN=Scrib PE=1 SV=2	Q80U72	Scrib	SP_Mus_v20200224_17027ent.fasta	174062	1	4	4	4	5.67e-05	0.0329	1612
Sonnenschein_GaO-IP_r58843	Ctrl_IP	Ctrl_IP_A	QEp21-0857_Sonnenschein_Ctrl_IP_A	Cluster of Elongator complex protein 5 OS=Mus musculus OX=10090 GN=Elp5 PE=2 SV=1 (Q99L85)	Elongator complex protein 5 OS=Mus musculus OX=10090 GN=Elp5 PE=2 SV=1	Q99L85	Elp5	SP_Mus_v20200224_17027ent.fasta	33498.1	0.961	1	1	1	1.42e-05	0.0367	300
Sonnenschein_GaO-IP_r58843	Ctrl_IP	Ctrl_IP_A	QEp21-0857_Sonnenschein_Ctrl_IP_A	Cluster of Cullin-9 OS=Mus musculus OX=10090 GN=Cul9 PE=1 SV=2 (Q80TT8)	Cullin-9 OS=Mus musculus OX=10090 GN=Cul9 PE=1 SV=2	Q80TT8	Cul9	SP_Mus_v20200224_17027ent.fasta	209159	0.895	1	1	1	1.42e-05	0.00429	1865
Sonnenschein_GaO-IP_r58843	Ctrl_IP	Ctrl_IP_A	QEp21-0857_Sonnenschein_Ctrl_IP_A	Cluster of Matrin-3 OS=Mus musculus OX=10090 GN=Matr3 PE=1 SV=1 (Q8K310)	Matrin-3 OS=Mus musculus OX=10090 GN=Matr3 PE=1 SV=1	Q8K310	Matr3	SP_Mus_v20200224_17027ent.fasta	94633.8	1	2	2	2	2.84e-05	0.0402	846
Sonnenschein_GaO-IP_r58843	Ctrl_IP	Ctrl_IP_A	QEp21-0857_Sonnenschein_Ctrl_IP_A	Cluster of DnaJ homolog subfamily B member 11 OS=Mus musculus OX=10090 GN=Dnajb11 PE=1 SV=1 (Q99KV1)	DnaJ homolog subfamily B member 11 OS=Mus musculus OX=10090 GN=Dnajb11 PE=1 SV=1	Q99KV1	Dnajb11	SP_Mus_v20200224_17027ent.fasta	40555.6	0.961	1	1	1	1.42e-05	0.0447	358
Sonnenschein_GaO-IP_r58843	Ctrl_IP	Ctrl_IP_A	QEp21-0857_Sonnenschein_Ctrl_IP_A	Cluster of Tumor susceptibility gene 101 protein OS=Mus musculus OX=10090 GN=Tsg101 PE=1 SV=2 (Q61187)	Tumor susceptibility gene 101 protein OS=Mus musculus OX=10090 GN=Tsg101 PE=1 SV=2	Q61187	Tsg101	SP_Mus_v20200224_17027ent.fasta	44125.4	1	2	3	3	4.25e-05	0.0563	391
Sonnenschein_GaO-IP_r58843	Ctrl_IP	Ctrl_IP_A	QEp21-0857_Sonnenschein_Ctrl_IP_A	Cluster of Adhesion G protein-coupled receptor L3 OS=Mus musculus OX=10090 GN=Adgrl3 PE=1 SV=3 (Q80TS3)	Adhesion G protein-coupled receptor L3 OS=Mus musculus OX=10090 GN=Adgrl3 PE=1 SV=3	Q80TS3	Adgrl3	SP_Mus_v20200224_17027ent.fasta	171083	0.899	0	0	0	0	0	1537
Sonnenschein_GaO-IP_r58843	Ctrl_IP	Ctrl_IP_A	QEp21-0857_Sonnenschein_Ctrl_IP_A	Cluster of Peroxiredoxin-2 OS=Mus musculus OX=10090 GN=Prdx2 PE=1 SV=3 (Q61171)	Peroxiredoxin-2 OS=Mus musculus OX=10090 GN=Prdx2 PE=1 SV=3	Q61171	Prdx2	SP_Mus_v20200224_17027ent.fasta	21779.1	1	9	11	12	0.00017	0.485	198
Sonnenschein_GaO-IP_r58843	Ctrl_IP	Ctrl_IP_A	QEp21-0857_Sonnenschein_Ctrl_IP_A	Cluster of Rho guanine nucleotide exchange factor 17 OS=Mus musculus OX=10090 GN=Arhgef17 PE=1 SV=2 (Q80U35)	Rho guanine nucleotide exchange factor 17 OS=Mus musculus OX=10090 GN=Arhgef17 PE=1 SV=2	Q80U35	Arhgef17	SP_Mus_v20200224_17027ent.fasta	221672	1	4	4	4	5.67e-05	0.0292	2057
Sonnenschein_GaO-IP_r58843	Ctrl_IP	Ctrl_IP_A	QEp21-0857_Sonnenschein_Ctrl_IP_A	Cluster of Adhesion G protein-coupled receptor L1 OS=Mus musculus OX=10090 GN=Adgrl1 PE=1 SV=2 (Q80TR1)	Adhesion G protein-coupled receptor L1 OS=Mus musculus OX=10090 GN=Adgrl1 PE=1 SV=2	Q80TR1	Adgrl1	SP_Mus_v20200224_17027ent.fasta	161688	1	2	2	3	4.25e-05	0.0259	1466
Sonnenschein_GaO-IP_r58843	Ctrl_IP	Ctrl_IP_A	QEp21-0857_Sonnenschein_Ctrl_IP_A	Cluster of Actin-related protein 2/3 complex subunit 5-like protein OS=Mus musculus OX=10090 GN=Arpc5l PE=1 SV=1 (Q9D898)	Actin-related protein 2/3 complex subunit 5-like protein OS=Mus musculus OX=10090 GN=Arpc5l PE=1 SV=1	Q9D898	Arpc5l	SP_Mus_v20200224_17027ent.fasta	16980.6	1	6	8	9	0.000128	0.588	153
Sonnenschein_GaO-IP_r58843	Ctrl_IP	Ctrl_IP_A	QEp21-0857_Sonnenschein_Ctrl_IP_A	Cluster of Dual specificity protein phosphatase 3 OS=Mus musculus OX=10090 GN=Dusp3 PE=1 SV=1 (Q9D7X3)	Dual specificity protein phosphatase 3 OS=Mus musculus OX=10090 GN=Dusp3 PE=1 SV=1	Q9D7X3	Dusp3	SP_Mus_v20200224_17027ent.fasta	20472.3	1	4	4	4	5.67e-05	0.297	185
Sonnenschein_GaO-IP_r58843	Ctrl_IP	Ctrl_IP_A	QEp21-0857_Sonnenschein_Ctrl_IP_A	Cluster of Microtubule-associated protein RP/EB family member 1 OS=Mus musculus OX=10090 GN=Mapre1 PE=1 SV=3 (Q61166)	Microtubule-associated protein RP/EB family member 1 OS=Mus musculus OX=10090 GN=Mapre1 PE=1 SV=3	Q61166	Mapre1	SP_Mus_v20200224_17027ent.fasta	30016.7	1	5	6	7	9.92e-05	0.295	268
Sonnenschein_GaO-IP_r58843	Ctrl_IP	Ctrl_IP_A	QEp21-0857_Sonnenschein_Ctrl_IP_A	Cluster of MAP kinase-activating death domain protein OS=Mus musculus OX=10090 GN=Madd PE=1 SV=2 (Q80U28)	MAP kinase-activating death domain protein OS=Mus musculus OX=10090 GN=Madd PE=1 SV=2	Q80U28	Madd	SP_Mus_v20200224_17027ent.fasta	175182	1	5	5	5	7.09e-05	0.0406	1577
Sonnenschein_GaO-IP_r58843	Ctrl_IP	Ctrl_IP_A	QEp21-0857_Sonnenschein_Ctrl_IP_A	Cluster of Syntaphilin OS=Mus musculus OX=10090 GN=Snph PE=1 SV=3 (Q80U23)	Syntaphilin OS=Mus musculus OX=10090 GN=Snph PE=1 SV=3	Q80U23	Snph	SP_Mus_v20200224_17027ent.fasta	53752.7	0.146	0	0	0	0	0	495
Sonnenschein_GaO-IP_r58843	Ctrl_IP	Ctrl_IP_A	QEp21-0857_Sonnenschein_Ctrl_IP_A	Cluster of Ubiquitin carboxyl-terminal hydrolase CYLD OS=Mus musculus OX=10090 GN=Cyld PE=1 SV=2 (Q80TQ2)	Ubiquitin carboxyl-terminal hydrolase CYLD OS=Mus musculus OX=10090 GN=Cyld PE=1 SV=2	Q80TQ2	Cyld	SP_Mus_v20200224_17027ent.fasta	106588	1	1	1	1	1.42e-05	0.0126	952
Sonnenschein_GaO-IP_r58843	Ctrl_IP	Ctrl_IP_A	QEp21-0857_Sonnenschein_Ctrl_IP_A	Cluster of Mitochondrial import inner membrane translocase subunit TIM50 OS=Mus musculus OX=10090 GN=Timm50 PE=1 SV=1 (Q9D880)	Mitochondrial import inner membrane translocase subunit TIM50 OS=Mus musculus OX=10090 GN=Timm50 PE=1 SV=1	Q9D880	Timm50	SP_Mus_v20200224_17027ent.fasta	39777.7	1	3	3	3	4.25e-05	0.085	353
Sonnenschein_GaO-IP_r58843	Ctrl_IP	Ctrl_IP_A	QEp21-0857_Sonnenschein_Ctrl_IP_A	Cluster of Trafficking protein particle complex subunit 12 OS=Mus musculus OX=10090 GN=Trappc12 PE=1 SV=2 (Q8K2L8)	Trafficking protein particle complex subunit 12 OS=Mus musculus OX=10090 GN=Trappc12 PE=1 SV=2	Q8K2L8	Trappc12	SP_Mus_v20200224_17027ent.fasta	87695.5	0.839	1	1	1	1.42e-05	0.0151	797
Sonnenschein_GaO-IP_r58843	Ctrl_IP	Ctrl_IP_A	QEp21-0857_Sonnenschein_Ctrl_IP_A	Cluster of Serine/threonine-protein phosphatase 2A 56 kDa regulatory subunit epsilon isoform OS=Mus musculus OX=10090 GN=Ppp2r5e PE=1 SV=3 (Q61151)	Serine/threonine-protein phosphatase 2A 56 kDa regulatory subunit epsilon isoform OS=Mus musculus OX=10090 GN=Ppp2r5e PE=1 SV=3	Q61151	Ppp2r5e	SP_Mus_v20200224_17027ent.fasta	54715.7	1	3	3	3	4.25e-05	0.0728	467
Sonnenschein_GaO-IP_r58843	Ctrl_IP	Ctrl_IP_A	QEp21-0857_Sonnenschein_Ctrl_IP_A	Cluster of Disheveled-associated activator of morphogenesis 2 OS=Mus musculus OX=10090 GN=Daam2 PE=1 SV=4 (Q80U19)	Disheveled-associated activator of morphogenesis 2 OS=Mus musculus OX=10090 GN=Daam2 PE=1 SV=4	Q80U19	Daam2	SP_Mus_v20200224_17027ent.fasta	128375	0.127	0	0	0	0	0	1115
Sonnenschein_GaO-IP_r58843	Ctrl_IP	Ctrl_IP_A	QEp21-0857_Sonnenschein_Ctrl_IP_A	Cluster of Microtubule-associated protein RP/EB family member 2 OS=Mus musculus OX=10090 GN=Mapre2 PE=1 SV=1 (Q8R001)	Microtubule-associated protein RP/EB family member 2 OS=Mus musculus OX=10090 GN=Mapre2 PE=1 SV=1	Q8R001	Mapre2	SP_Mus_v20200224_17027ent.fasta	36946.4	1	11	13	14	0.000198	0.426	326
Sonnenschein_GaO-IP_r58843	Ctrl_IP	Ctrl_IP_A	QEp21-0857_Sonnenschein_Ctrl_IP_A	Cluster of 2-oxoisovalerate dehydrogenase subunit beta, mitochondrial OS=Mus musculus OX=10090 GN=Bckdhb PE=1 SV=2 (Q6P3A8)	2-oxoisovalerate dehydrogenase subunit beta, mitochondrial OS=Mus musculus OX=10090 GN=Bckdhb PE=1 SV=2	Q6P3A8	Bckdhb	SP_Mus_v20200224_17027ent.fasta	42880.5	0.961	1	1	1	1.42e-05	0.0436	390
Sonnenschein_GaO-IP_r58843	Ctrl_IP	Ctrl_IP_A	QEp21-0857_Sonnenschein_Ctrl_IP_A	Cluster of Astrotactin-1 OS=Mus musculus OX=10090 GN=Astn1 PE=1 SV=4 (Q61137)	Astrotactin-1 OS=Mus musculus OX=10090 GN=Astn1 PE=1 SV=4	Q61137	Astn1	SP_Mus_v20200224_17027ent.fasta	144885	1	2	2	2	2.84e-05	0.0315	1302
Sonnenschein_GaO-IP_r58843	Ctrl_IP	Ctrl_IP_A	QEp21-0857_Sonnenschein_Ctrl_IP_A	Cluster of Pre-mRNA-processing factor 19 OS=Mus musculus OX=10090 GN=Prpf19 PE=1 SV=1 (Q99KP6)	Pre-mRNA-processing factor 19 OS=Mus musculus OX=10090 GN=Prpf19 PE=1 SV=1	Q99KP6	Prpf19	SP_Mus_v20200224_17027ent.fasta	55239.3	1	5	5	5	7.09e-05	0.159	504
Sonnenschein_GaO-IP_r58843	Ctrl_IP	Ctrl_IP_A	QEp21-0857_Sonnenschein_Ctrl_IP_A	Cluster of 3-hydroxyisobutyrate dehydrogenase, mitochondrial OS=Mus musculus OX=10090 GN=Hibadh PE=1 SV=1 (Q99L13)	3-hydroxyisobutyrate dehydrogenase, mitochondrial OS=Mus musculus OX=10090 GN=Hibadh PE=1 SV=1	Q99L13	Hibadh	SP_Mus_v20200224_17027ent.fasta	35440.6	1	4	4	4	5.67e-05	0.152	335
Sonnenschein_GaO-IP_r58843	Ctrl_IP	Ctrl_IP_A	QEp21-0857_Sonnenschein_Ctrl_IP_A	Cluster of Beta-hexosaminidase subunit beta OS=Mus musculus OX=10090 GN=Hexb PE=1 SV=2 (P20060)	Beta-hexosaminidase subunit beta OS=Mus musculus OX=10090 GN=Hexb PE=1 SV=2	P20060	Hexb	SP_Mus_v20200224_17027ent.fasta	61117	1	5	5	5	7.09e-05	0.0933	536
Sonnenschein_GaO-IP_r58843	Ctrl_IP	Ctrl_IP_A	QEp21-0857_Sonnenschein_Ctrl_IP_A	Cluster of Nischarin OS=Mus musculus OX=10090 GN=Nisch PE=1 SV=2 (Q80TM9)	Nischarin OS=Mus musculus OX=10090 GN=Nisch PE=1 SV=2	Q80TM9	Nisch	SP_Mus_v20200224_17027ent.fasta	175014	1	3	3	3	4.25e-05	0.0232	1593
Sonnenschein_GaO-IP_r58843	Ctrl_IP	Ctrl_IP_A	QEp21-0857_Sonnenschein_Ctrl_IP_A	Cluster of PHD finger protein 24 OS=Mus musculus OX=10090 GN=Phf24 PE=1 SV=2 (Q80TL4)	PHD finger protein 24 OS=Mus musculus OX=10090 GN=Phf24 PE=1 SV=2	Q80TL4	Phf24	SP_Mus_v20200224_17027ent.fasta	45222.4	0.961	1	1	1	1.42e-05	0.03	400
Sonnenschein_GaO-IP_r58843	Ctrl_IP	Ctrl_IP_A	QEp21-0857_Sonnenschein_Ctrl_IP_A	Cluster of Protein phosphatase 1E OS=Mus musculus OX=10090 GN=Ppm1e PE=1 SV=2 (Q80TL0)	Protein phosphatase 1E OS=Mus musculus OX=10090 GN=Ppm1e PE=1 SV=2	Q80TL0	Ppm1e	SP_Mus_v20200224_17027ent.fasta	83418.8	1	4	4	4	5.67e-05	0.0881	749
Sonnenschein_GaO-IP_r58843	Ctrl_IP	Ctrl_IP_A	QEp21-0857_Sonnenschein_Ctrl_IP_A	Cluster of Glial fibrillary acidic protein OS=Mus musculus OX=10090 GN=Gfap PE=1 SV=4 (P03995)	Glial fibrillary acidic protein OS=Mus musculus OX=10090 GN=Gfap PE=1 SV=4	P03995	Gfap	SP_Mus_v20200224_17027ent.fasta	49901	1	5	5	7	9.92e-05	0.181	430
Sonnenschein_GaO-IP_r58843	Ctrl_IP	Ctrl_IP_A	QEp21-0857_Sonnenschein_Ctrl_IP_A	Cluster of ATP-binding cassette sub-family B member 7, mitochondrial OS=Mus musculus OX=10090 GN=Abcb7 PE=1 SV=3 (Q61102)	ATP-binding cassette sub-family B member 7, mitochondrial OS=Mus musculus OX=10090 GN=Abcb7 PE=1 SV=3	Q61102	Abcb7	SP_Mus_v20200224_17027ent.fasta	82582.6	0.95	1	1	1	1.42e-05	0.0133	752
Sonnenschein_GaO-IP_r58843	Ctrl_IP	Ctrl_IP_A	QEp21-0857_Sonnenschein_Ctrl_IP_A	Cluster of Ig gamma-3 chain C region OS=Mus musculus OX=10090 PE=1 SV=2 (P03987)	Ig gamma-3 chain C region OS=Mus musculus OX=10090 PE=1 SV=2	P03987		SP_Mus_v20200224_17027ent.fasta	43928.6	0.715	0	0	0	0	0	398
Sonnenschein_GaO-IP_r58843	Ctrl_IP	Ctrl_IP_A	QEp21-0857_Sonnenschein_Ctrl_IP_A	Cluster of Calcium-dependent secretion activator 1 OS=Mus musculus OX=10090 GN=Cadps PE=1 SV=3 (Q80TJ1)	Calcium-dependent secretion activator 1 OS=Mus musculus OX=10090 GN=Cadps PE=1 SV=3	Q80TJ1	Cadps	SP_Mus_v20200224_17027ent.fasta	153115	1	2	2	3	4.25e-05	0.0362	1355
Sonnenschein_GaO-IP_r58843	Ctrl_IP	Ctrl_IP_A	QEp21-0857_Sonnenschein_Ctrl_IP_A	Cluster of Endoplasmic reticulum chaperone BiP OS=Mus musculus OX=10090 GN=Hspa5 PE=1 SV=3 (P20029)	Endoplasmic reticulum chaperone BiP OS=Mus musculus OX=10090 GN=Hspa5 PE=1 SV=3	P20029	Hspa5	SP_Mus_v20200224_17027ent.fasta	72423.6	1	27	39	45	0.000638	0.498	655
Sonnenschein_GaO-IP_r58843	Ctrl_IP	Ctrl_IP_A	QEp21-0857_Sonnenschein_Ctrl_IP_A	Cluster of Disintegrin and metalloproteinase domain-containing protein 22 OS=Mus musculus OX=10090 GN=Adam22 PE=1 SV=2 (Q9R1V6)	Disintegrin and metalloproteinase domain-containing protein 22 OS=Mus musculus OX=10090 GN=Adam22 PE=1 SV=2	Q9R1V6	Adam22	SP_Mus_v20200224_17027ent.fasta	99716.2	1	2	2	2	2.84e-05	0.042	904
Sonnenschein_GaO-IP_r58843	Ctrl_IP	Ctrl_IP_A	QEp21-0857_Sonnenschein_Ctrl_IP_A	Cluster of Dynactin subunit 2 OS=Mus musculus OX=10090 GN=Dctn2 PE=1 SV=3 (Q99KJ8)	Dynactin subunit 2 OS=Mus musculus OX=10090 GN=Dctn2 PE=1 SV=3	Q99KJ8	Dctn2	SP_Mus_v20200224_17027ent.fasta	44117.4	1	8	8	8	0.000113	0.201	402
Sonnenschein_GaO-IP_r58843	Ctrl_IP	Ctrl_IP_A	QEp21-0857_Sonnenschein_Ctrl_IP_A	Cluster of 26S proteasome regulatory subunit 8 OS=Mus musculus OX=10090 GN=Psmc5 PE=1 SV=1 (P62196)	26S proteasome regulatory subunit 8 OS=Mus musculus OX=10090 GN=Psmc5 PE=1 SV=1	P62196	Psmc5	SP_Mus_v20200224_17027ent.fasta	45627.2	1	10	12	13	0.000184	0.374	406
Sonnenschein_GaO-IP_r58843	Ctrl_IP	Ctrl_IP_A	QEp21-0857_Sonnenschein_Ctrl_IP_A	Cluster of Clathrin heavy chain 1 OS=Mus musculus OX=10090 GN=Cltc PE=1 SV=3 (Q68FD5)	Clathrin heavy chain 1 OS=Mus musculus OX=10090 GN=Cltc PE=1 SV=3	Q68FD5	Cltc	SP_Mus_v20200224_17027ent.fasta	191561	1	66	99	108	0.00153	0.483	1675
Sonnenschein_GaO-IP_r58843	Ctrl_IP	Ctrl_IP_A	QEp21-0857_Sonnenschein_Ctrl_IP_A	Cluster of 26S proteasome regulatory subunit 4 OS=Mus musculus OX=10090 GN=Psmc1 PE=1 SV=1 (P62192)	26S proteasome regulatory subunit 4 OS=Mus musculus OX=10090 GN=Psmc1 PE=1 SV=1	P62192	Psmc1	SP_Mus_v20200224_17027ent.fasta	49186.4	1	3	3	3	4.25e-05	0.0977	440
Sonnenschein_GaO-IP_r58843	Ctrl_IP	Ctrl_IP_A	QEp21-0857_Sonnenschein_Ctrl_IP_A	Cluster of Septin-11 OS=Mus musculus OX=10090 GN=Septin11 PE=1 SV=4 (Q8C1B7)	Septin-6 OS=Mus musculus OX=10090 GN=Septin6 PE=1 SV=4	Q9R1T4	Septin6	SP_Mus_v20200224_17027ent.fasta	49620.2	1	2	2	7	9.92e-05	0.171	434
Sonnenschein_GaO-IP_r58843	Ctrl_IP	Ctrl_IP_A	QEp21-0857_Sonnenschein_Ctrl_IP_A	Cluster of Very-long-chain (3R)-3-hydroxyacyl-CoA dehydratase 3 OS=Mus musculus OX=10090 GN=Hacd3 PE=1 SV=2 (Q8K2C9)	Very-long-chain (3R)-3-hydroxyacyl-CoA dehydratase 3 OS=Mus musculus OX=10090 GN=Hacd3 PE=1 SV=2	Q8K2C9	Hacd3	SP_Mus_v20200224_17027ent.fasta	43132.8	1	1	1	1	1.42e-05	0.058	362
Sonnenschein_GaO-IP_r58843	Ctrl_IP	Ctrl_IP_A	QEp21-0857_Sonnenschein_Ctrl_IP_A	Cluster of Neuronal membrane glycoprotein M6-a OS=Mus musculus OX=10090 GN=Gpm6a PE=1 SV=1 (P35802)	Neuronal membrane glycoprotein M6-a OS=Mus musculus OX=10090 GN=Gpm6a PE=1 SV=1	P35802	Gpm6a	SP_Mus_v20200224_17027ent.fasta	31150.3	1	4	6	6	8.51e-05	0.119	278
Sonnenschein_GaO-IP_r58843	Ctrl_IP	Ctrl_IP_A	QEp21-0857_Sonnenschein_Ctrl_IP_A	Cluster of Aconitate hydratase, mitochondrial OS=Mus musculus OX=10090 GN=Aco2 PE=1 SV=1 (Q99KI0)	Aconitate hydratase, mitochondrial OS=Mus musculus OX=10090 GN=Aco2 PE=1 SV=1	Q99KI0	Aco2	SP_Mus_v20200224_17027ent.fasta	85465.9	1	22	26	26	0.000369	0.382	780
Sonnenschein_GaO-IP_r58843	Ctrl_IP	Ctrl_IP_A	QEp21-0857_Sonnenschein_Ctrl_IP_A	Cluster of Succinate dehydrogenase [ubiquinone] flavoprotein subunit, mitochondrial OS=Mus musculus OX=10090 GN=Sdha PE=1 SV=1 (Q8K2B3)	Succinate dehydrogenase [ubiquinone] flavoprotein subunit, mitochondrial OS=Mus musculus OX=10090 GN=Sdha PE=1 SV=1	Q8K2B3	Sdha	SP_Mus_v20200224_17027ent.fasta	72585.6	1	10	12	12	0.00017	0.244	664
Sonnenschein_GaO-IP_r58843	Ctrl_IP	Ctrl_IP_A	QEp21-0857_Sonnenschein_Ctrl_IP_A	Cluster of ARF GTPase-activating protein GIT1 OS=Mus musculus OX=10090 GN=Git1 PE=1 SV=1 (Q68FF6)	ARF GTPase-activating protein GIT1 OS=Mus musculus OX=10090 GN=Git1 PE=1 SV=1	Q68FF6	Git1	SP_Mus_v20200224_17027ent.fasta	85301.5	1	5	5	5	7.09e-05	0.101	770
Sonnenschein_GaO-IP_r58843	Ctrl_IP	Ctrl_IP_A	QEp21-0857_Sonnenschein_Ctrl_IP_A	Cluster of Tripartite motif-containing protein 3 OS=Mus musculus OX=10090 GN=Trim3 PE=1 SV=1 (Q9R1R2)	Tripartite motif-containing protein 3 OS=Mus musculus OX=10090 GN=Trim3 PE=1 SV=1	Q9R1R2	Trim3	SP_Mus_v20200224_17027ent.fasta	80773.3	1	28	43	52	0.000737	0.491	744
Sonnenschein_GaO-IP_r58843	Ctrl_IP	Ctrl_IP_A	QEp21-0857_Sonnenschein_Ctrl_IP_A	Cluster of Leucine-rich repeat-containing protein 7 OS=Mus musculus OX=10090 GN=Lrrc7 PE=1 SV=2 (Q80TE7)	Leucine-rich repeat-containing protein 7 OS=Mus musculus OX=10090 GN=Lrrc7 PE=1 SV=2	Q80TE7	Lrrc7	SP_Mus_v20200224_17027ent.fasta	166904	1	14	14	14	0.000198	0.136	1490
Sonnenschein_GaO-IP_r58843	Ctrl_IP	Ctrl_IP_A	QEp21-0857_Sonnenschein_Ctrl_IP_A	Cluster of Signal-induced proliferation-associated 1-like protein 2 OS=Mus musculus OX=10090 GN=Sipa1l2 PE=1 SV=3 (Q80TE4)	Signal-induced proliferation-associated 1-like protein 2 OS=Mus musculus OX=10090 GN=Sipa1l2 PE=1 SV=3	Q80TE4	Sipa1l2	SP_Mus_v20200224_17027ent.fasta	189415	1	5	5	6	8.51e-05	0.0447	1722
Sonnenschein_GaO-IP_r58843	Ctrl_IP	Ctrl_IP_A	QEp21-0857_Sonnenschein_Ctrl_IP_A	Cluster of Transgelin-3 OS=Mus musculus OX=10090 GN=Tagln3 PE=1 SV=1 (Q9R1Q8)	Transgelin-3 OS=Mus musculus OX=10090 GN=Tagln3 PE=1 SV=1	Q9R1Q8	Tagln3	SP_Mus_v20200224_17027ent.fasta	22470.9	1	15	24	38	0.000539	0.834	199
Sonnenschein_GaO-IP_r58843	Ctrl_IP	Ctrl_IP_A	QEp21-0857_Sonnenschein_Ctrl_IP_A	Cluster of Plakophilin-4 OS=Mus musculus OX=10090 GN=Pkp4 PE=1 SV=1 (Q68FH0)	Plakophilin-4 OS=Mus musculus OX=10090 GN=Pkp4 PE=1 SV=1	Q68FH0	Pkp4	SP_Mus_v20200224_17027ent.fasta	131552	1	16	16	19	0.000269	0.208	1190
Sonnenschein_GaO-IP_r58843	Ctrl_IP	Ctrl_IP_A	QEp21-0857_Sonnenschein_Ctrl_IP_A	Cluster of Proteasome subunit alpha type-1 OS=Mus musculus OX=10090 GN=Psma1 PE=1 SV=1 (Q9R1P4)	Proteasome subunit alpha type-1 OS=Mus musculus OX=10090 GN=Psma1 PE=1 SV=1	Q9R1P4	Psma1	SP_Mus_v20200224_17027ent.fasta	29547	1	6	6	6	8.51e-05	0.304	263
Sonnenschein_GaO-IP_r58843	Ctrl_IP	Ctrl_IP_A	QEp21-0857_Sonnenschein_Ctrl_IP_A	Cluster of Proteasome subunit beta type-2 OS=Mus musculus OX=10090 GN=Psmb2 PE=1 SV=1 (Q9R1P3)	Proteasome subunit beta type-2 OS=Mus musculus OX=10090 GN=Psmb2 PE=1 SV=1	Q9R1P3	Psmb2	SP_Mus_v20200224_17027ent.fasta	22907.5	1	2	2	2	2.84e-05	0.0945	201
Sonnenschein_GaO-IP_r58843	Ctrl_IP	Ctrl_IP_A	QEp21-0857_Sonnenschein_Ctrl_IP_A	Cluster of Proteasome subunit beta type-3 OS=Mus musculus OX=10090 GN=Psmb3 PE=1 SV=1 (Q9R1P1)	Proteasome subunit beta type-3 OS=Mus musculus OX=10090 GN=Psmb3 PE=1 SV=1	Q9R1P1	Psmb3	SP_Mus_v20200224_17027ent.fasta	22965.5	1	3	3	3	4.25e-05	0.249	205
Sonnenschein_GaO-IP_r58843	Ctrl_IP	Ctrl_IP_A	QEp21-0857_Sonnenschein_Ctrl_IP_A	Cluster of Proteasome subunit alpha type-4 OS=Mus musculus OX=10090 GN=Psma4 PE=1 SV=1 (Q9R1P0)	Proteasome subunit alpha type-4 OS=Mus musculus OX=10090 GN=Psma4 PE=1 SV=1	Q9R1P0	Psma4	SP_Mus_v20200224_17027ent.fasta	29471.6	1	5	6	6	8.51e-05	0.172	261
Sonnenschein_GaO-IP_r58843	Ctrl_IP	Ctrl_IP_A	QEp21-0857_Sonnenschein_Ctrl_IP_A	Cluster of Serine/threonine-protein phosphatase PP1-alpha catalytic subunit OS=Mus musculus OX=10090 GN=Ppp1ca PE=1 SV=1 (P62137)	Serine/threonine-protein phosphatase PP1-beta catalytic subunit OS=Mus musculus OX=10090 GN=Ppp1cb PE=1 SV=3	P62141	Ppp1cb	SP_Mus_v20200224_17027ent.fasta	37188.3	1	7	11	45	0.000638	0.661	327
Sonnenschein_GaO-IP_r58843	Ctrl_IP	Ctrl_IP_A	QEp21-0857_Sonnenschein_Ctrl_IP_A	Cluster of Synaptic vesicle membrane protein VAT-1 homolog-like OS=Mus musculus OX=10090 GN=Vat1l PE=1 SV=2 (Q80TB8)	Synaptic vesicle membrane protein VAT-1 homolog-like OS=Mus musculus OX=10090 GN=Vat1l PE=1 SV=2	Q80TB8	Vat1l	SP_Mus_v20200224_17027ent.fasta	45817.5	1	2	2	2	2.84e-05	0.0528	417
Sonnenschein_GaO-IP_r58843	Ctrl_IP	Ctrl_IP_A	QEp21-0857_Sonnenschein_Ctrl_IP_A	Cluster of Serine/threonine-protein phosphatase PP1-alpha catalytic subunit OS=Mus musculus OX=10090 GN=Ppp1ca PE=1 SV=1 (P62137)	Serine/threonine-protein phosphatase PP1-alpha catalytic subunit OS=Mus musculus OX=10090 GN=Ppp1ca PE=1 SV=1	P62137	Ppp1ca	SP_Mus_v20200224_17027ent.fasta	37541.9	1	7	9	52	0.000737	0.773	330
Sonnenschein_GaO-IP_r58843	Ctrl_IP	Ctrl_IP_A	QEp21-0857_Sonnenschein_Ctrl_IP_A	Cluster of RNA 3'-terminal phosphate cyclase OS=Mus musculus OX=10090 GN=RtcA PE=1 SV=2 (Q9D7H3)	RNA 3'-terminal phosphate cyclase OS=Mus musculus OX=10090 GN=RtcA PE=1 SV=2	Q9D7H3	RtcA	SP_Mus_v20200224_17027ent.fasta	39255	0.994	1	1	1	1.42e-05	0.0546	366
Sonnenschein_GaO-IP_r58843	Ctrl_IP	Ctrl_IP_A	QEp21-0857_Sonnenschein_Ctrl_IP_A	Cluster of Creatine kinase U-type, mitochondrial OS=Mus musculus OX=10090 GN=Ckmt1 PE=1 SV=1 (P30275)	Creatine kinase U-type, mitochondrial OS=Mus musculus OX=10090 GN=Ckmt1 PE=1 SV=1	P30275	Ckmt1	SP_Mus_v20200224_17027ent.fasta	47005	1	10	15	24	0.00034	0.392	418
Sonnenschein_GaO-IP_r58843	Ctrl_IP	Ctrl_IP_A	QEp21-0857_Sonnenschein_Ctrl_IP_A	Cluster of Ribose-phosphate pyrophosphokinase 1 OS=Mus musculus OX=10090 GN=Prps1 PE=1 SV=4 (Q9D7G0)	Ribose-phosphate pyrophosphokinase 1 OS=Mus musculus OX=10090 GN=Prps1 PE=1 SV=4	Q9D7G0	Prps1	SP_Mus_v20200224_17027ent.fasta	34834.7	0.606	0	0	1	1.42e-05	0.0535	318
Sonnenschein_GaO-IP_r58843	Ctrl_IP	Ctrl_IP_A	QEp21-0857_Sonnenschein_Ctrl_IP_A	Cluster of Hydroxyacylglutathione hydrolase, mitochondrial OS=Mus musculus OX=10090 GN=Hagh PE=1 SV=2 (Q99KB8)	Hydroxyacylglutathione hydrolase, mitochondrial OS=Mus musculus OX=10090 GN=Hagh PE=1 SV=2	Q99KB8	Hagh	SP_Mus_v20200224_17027ent.fasta	34084	1	3	4	4	5.67e-05	0.12	309
Sonnenschein_GaO-IP_r58843	Ctrl_IP	Ctrl_IP_A	QEp21-0857_Sonnenschein_Ctrl_IP_A	Cluster of Microtubule-associated serine/threonine-protein kinase 1 OS=Mus musculus OX=10090 GN=Mast1 PE=1 SV=3 (Q9R1L5)	Microtubule-associated serine/threonine-protein kinase 1 OS=Mus musculus OX=10090 GN=Mast1 PE=1 SV=3	Q9R1L5	Mast1	SP_Mus_v20200224_17027ent.fasta	171000	0.999	2	2	2	2.84e-05	0.0121	1570
Sonnenschein_GaO-IP_r58843	Ctrl_IP	Ctrl_IP_A	QEp21-0857_Sonnenschein_Ctrl_IP_A	Cluster of Probable arginine--tRNA ligase, mitochondrial OS=Mus musculus OX=10090 GN=Rars2 PE=1 SV=1 (Q3U186)	Probable arginine--tRNA ligase, mitochondrial OS=Mus musculus OX=10090 GN=Rars2 PE=1 SV=1	Q3U186	Rars2	SP_Mus_v20200224_17027ent.fasta	65337	0.079	0	0	0	0	0	578
Sonnenschein_GaO-IP_r58843	Ctrl_IP	Ctrl_IP_A	QEp21-0857_Sonnenschein_Ctrl_IP_A	Cluster of WD repeat-containing protein 11 OS=Mus musculus OX=10090 GN=Wdr11 PE=1 SV=1 (Q8K1X1)	WD repeat-containing protein 11 OS=Mus musculus OX=10090 GN=Wdr11 PE=1 SV=1	Q8K1X1	Wdr11	SP_Mus_v20200224_17027ent.fasta	135940	1	5	5	5	7.09e-05	0.0507	1223
Sonnenschein_GaO-IP_r58843	Ctrl_IP	Ctrl_IP_A	QEp21-0857_Sonnenschein_Ctrl_IP_A	Cluster of Actin-related protein 2/3 complex subunit 2 OS=Mus musculus OX=10090 GN=Arpc2 PE=1 SV=3 (Q9CVB6)	Actin-related protein 2/3 complex subunit 2 OS=Mus musculus OX=10090 GN=Arpc2 PE=1 SV=3	Q9CVB6	Arpc2	SP_Mus_v20200224_17027ent.fasta	34357.8	1	17	27	30	0.000425	0.61	300
Sonnenschein_GaO-IP_r58843	Ctrl_IP	Ctrl_IP_A	QEp21-0857_Sonnenschein_Ctrl_IP_A	Cluster of Ketosamine-3-kinase OS=Mus musculus OX=10090 GN=Fn3krp PE=1 SV=2 (Q8K274)	Ketosamine-3-kinase OS=Mus musculus OX=10090 GN=Fn3krp PE=1 SV=2	Q8K274	Fn3krp	SP_Mus_v20200224_17027ent.fasta	34469	1	7	9	10	0.000142	0.259	309
Sonnenschein_GaO-IP_r58843	Ctrl_IP	Ctrl_IP_A	QEp21-0857_Sonnenschein_Ctrl_IP_A	Cluster of Actin-related protein 3 OS=Mus musculus OX=10090 GN=Actr3 PE=1 SV=3 (Q99JY9)	Actin-related protein 3 OS=Mus musculus OX=10090 GN=Actr3 PE=1 SV=3	Q99JY9	Actr3	SP_Mus_v20200224_17027ent.fasta	47357.7	1	19	31	43	0.00061	0.648	418
Sonnenschein_GaO-IP_r58843	Ctrl_IP	Ctrl_IP_A	QEp21-0857_Sonnenschein_Ctrl_IP_A	Cluster of Unconventional myosin-Ib OS=Mus musculus OX=10090 GN=Myo1b PE=1 SV=3 (P46735)	Unconventional myosin-Ib OS=Mus musculus OX=10090 GN=Myo1b PE=1 SV=3	P46735	Myo1b	SP_Mus_v20200224_17027ent.fasta	128569	1	28	34	38	0.000539	0.375	1107
Sonnenschein_GaO-IP_r58843	Ctrl_IP	Ctrl_IP_A	QEp21-0857_Sonnenschein_Ctrl_IP_A	Cluster of Trifunctional enzyme subunit beta, mitochondrial OS=Mus musculus OX=10090 GN=Hadhb PE=1 SV=1 (Q99JY0)	Trifunctional enzyme subunit beta, mitochondrial OS=Mus musculus OX=10090 GN=Hadhb PE=1 SV=1	Q99JY0	Hadhb	SP_Mus_v20200224_17027ent.fasta	51388	1	3	3	3	4.25e-05	0.0547	475
Sonnenschein_GaO-IP_r58843	Ctrl_IP	Ctrl_IP_A	QEp21-0857_Sonnenschein_Ctrl_IP_A	Cluster of S-adenosylhomocysteine hydrolase-like protein 1 OS=Mus musculus OX=10090 GN=Ahcyl1 PE=1 SV=1 (Q80SW1)	S-adenosylhomocysteine hydrolase-like protein 1 OS=Mus musculus OX=10090 GN=Ahcyl1 PE=1 SV=1	Q80SW1	Ahcyl1	SP_Mus_v20200224_17027ent.fasta	58951.5	1	3	3	11	0.000156	0.194	530
Sonnenschein_GaO-IP_r58843	Ctrl_IP	Ctrl_IP_A	QEp21-0857_Sonnenschein_Ctrl_IP_A	Cluster of Diacylglycerol kinase epsilon OS=Mus musculus OX=10090 GN=Dgke PE=1 SV=1 (Q9R1C6)	Diacylglycerol kinase epsilon OS=Mus musculus OX=10090 GN=Dgke PE=1 SV=1	Q9R1C6	Dgke	SP_Mus_v20200224_17027ent.fasta	63635.3	0.961	1	1	1	1.42e-05	0.023	564
Sonnenschein_GaO-IP_r58843	Ctrl_IP	Ctrl_IP_A	QEp21-0857_Sonnenschein_Ctrl_IP_A	Cluster of Phosphoserine aminotransferase OS=Mus musculus OX=10090 GN=Psat1 PE=1 SV=1 (Q99K85)	Phosphoserine aminotransferase OS=Mus musculus OX=10090 GN=Psat1 PE=1 SV=1	Q99K85	Psat1	SP_Mus_v20200224_17027ent.fasta	40472.8	1	5	5	5	7.09e-05	0.173	370
Sonnenschein_GaO-IP_r58843	Ctrl_IP	Ctrl_IP_A	QEp21-0857_Sonnenschein_Ctrl_IP_A	Cluster of Kinase suppressor of Ras 1 OS=Mus musculus OX=10090 GN=Ksr1 PE=1 SV=1 (Q61097)	Kinase suppressor of Ras 1 OS=Mus musculus OX=10090 GN=Ksr1 PE=1 SV=1	Q61097	Ksr1	SP_Mus_v20200224_17027ent.fasta	96757.2	0.999	2	2	2	2.84e-05	0.0206	873
Sonnenschein_GaO-IP_r58843	Ctrl_IP	Ctrl_IP_A	QEp21-0857_Sonnenschein_Ctrl_IP_A	Cluster of Phosphofurin acidic cluster sorting protein 1 OS=Mus musculus OX=10090 GN=Pacs1 PE=1 SV=2 (Q8K212)	Phosphofurin acidic cluster sorting protein 1 OS=Mus musculus OX=10090 GN=Pacs1 PE=1 SV=2	Q8K212	Pacs1	SP_Mus_v20200224_17027ent.fasta	104830	1	10	10	11	0.000156	0.135	961
Sonnenschein_GaO-IP_r58843	Ctrl_IP	Ctrl_IP_A	QEp21-0857_Sonnenschein_Ctrl_IP_A	Cluster of Ras-related GTP-binding protein C OS=Mus musculus OX=10090 GN=Rragc PE=1 SV=1 (Q99K70)	Ras-related GTP-binding protein C OS=Mus musculus OX=10090 GN=Rragc PE=1 SV=1	Q99K70	Rragc	SP_Mus_v20200224_17027ent.fasta	44122.4	1	1	1	2	2.84e-05	0.0578	398
Sonnenschein_GaO-IP_r58843	Ctrl_IP	Ctrl_IP_A	QEp21-0857_Sonnenschein_Ctrl_IP_A	Cluster of Hsp90 co-chaperone Cdc37 OS=Mus musculus OX=10090 GN=Cdc37 PE=1 SV=1 (Q61081)	Hsp90 co-chaperone Cdc37 OS=Mus musculus OX=10090 GN=Cdc37 PE=1 SV=1	Q61081	Cdc37	SP_Mus_v20200224_17027ent.fasta	44593.3	0.961	1	1	1	1.42e-05	0.0449	379
Sonnenschein_GaO-IP_r58843	Ctrl_IP	Ctrl_IP_A	QEp21-0857_Sonnenschein_Ctrl_IP_A	Cluster of Trafficking protein particle complex subunit 9 OS=Mus musculus OX=10090 GN=Trappc9 PE=1 SV=2 (Q3U0M1)	Trafficking protein particle complex subunit 9 OS=Mus musculus OX=10090 GN=Trappc9 PE=1 SV=2	Q3U0M1	Trappc9	SP_Mus_v20200224_17027ent.fasta	128233	0.993	1	1	1	1.42e-05	0.00784	1148
Sonnenschein_GaO-IP_r58843	Ctrl_IP	Ctrl_IP_A	QEp21-0857_Sonnenschein_Ctrl_IP_A	Cluster of Plastin-3 OS=Mus musculus OX=10090 GN=Pls3 PE=1 SV=3 (Q99K51)	Plastin-3 OS=Mus musculus OX=10090 GN=Pls3 PE=1 SV=3	Q99K51	Pls3	SP_Mus_v20200224_17027ent.fasta	70744.7	1	5	5	9	0.000128	0.149	630
Sonnenschein_GaO-IP_r58843	Ctrl_IP	Ctrl_IP_A	QEp21-0857_Sonnenschein_Ctrl_IP_A	Cluster of Dynamin-1-like protein OS=Mus musculus OX=10090 GN=Dnm1l PE=1 SV=2 (Q8K1M6)	Dynamin-1-like protein OS=Mus musculus OX=10090 GN=Dnm1l PE=1 SV=2	Q8K1M6	Dnm1l	SP_Mus_v20200224_17027ent.fasta	82660.2	1	25	34	34	0.000482	0.528	742
Sonnenschein_GaO-IP_r58843	Ctrl_IP	Ctrl_IP_A	QEp21-0857_Sonnenschein_Ctrl_IP_A	Cluster of DnaJ homolog subfamily C member 5 OS=Mus musculus OX=10090 GN=Dnajc5 PE=1 SV=1 (P60904)	DnaJ homolog subfamily C member 5 OS=Mus musculus OX=10090 GN=Dnajc5 PE=1 SV=1	P60904	Dnajc5	SP_Mus_v20200224_17027ent.fasta	22100.9	0.908	1	1	3	4.25e-05	0.0859	198
Sonnenschein_GaO-IP_r58843	Ctrl_IP	Ctrl_IP_A	QEp21-0857_Sonnenschein_Ctrl_IP_A	Cluster of Serine/threonine-protein kinase PAK 3 OS=Mus musculus OX=10090 GN=Pak3 PE=1 SV=2 (Q61036)	Serine/threonine-protein kinase PAK 3 OS=Mus musculus OX=10090 GN=Pak3 PE=1 SV=2	Q61036	Pak3	SP_Mus_v20200224_17027ent.fasta	62399.3	1	1	1	2	2.84e-05	0.0555	559
Sonnenschein_GaO-IP_r58843	Ctrl_IP	Ctrl_IP_A	QEp21-0857_Sonnenschein_Ctrl_IP_A	Cluster of Histidine--tRNA ligase, cytoplasmic OS=Mus musculus OX=10090 GN=Hars PE=1 SV=2 (Q61035)	Histidine--tRNA ligase, cytoplasmic OS=Mus musculus OX=10090 GN=Hars PE=1 SV=2	Q61035	Hars	SP_Mus_v20200224_17027ent.fasta	57433.9	0.343	0	0	0	0	0	509
Sonnenschein_GaO-IP_r58843	Ctrl_IP	Ctrl_IP_A	QEp21-0857_Sonnenschein_Ctrl_IP_A	Cluster of Glutathione hydrolase 7 OS=Mus musculus OX=10090 GN=Ggt7 PE=1 SV=2 (Q99JP7)	Glutathione hydrolase 7 OS=Mus musculus OX=10090 GN=Ggt7 PE=1 SV=2	Q99JP7	Ggt7	SP_Mus_v20200224_17027ent.fasta	70252.6	0.886	1	1	1	1.42e-05	0.0166	662
Sonnenschein_GaO-IP_r58843	Ctrl_IP	Ctrl_IP_A	QEp21-0857_Sonnenschein_Ctrl_IP_A	Cluster of Homer protein homolog 3 OS=Mus musculus OX=10090 GN=Homer3 PE=1 SV=2 (Q99JP6)	Homer protein homolog 3 OS=Mus musculus OX=10090 GN=Homer3 PE=1 SV=2	Q99JP6	Homer3	SP_Mus_v20200224_17027ent.fasta	39693.7	1	8	8	8	0.000113	0.289	356
Sonnenschein_GaO-IP_r58843	Ctrl_IP	Ctrl_IP_A	QEp21-0857_Sonnenschein_Ctrl_IP_A	Cluster of Asparagine synthetase [glutamine-hydrolyzing] OS=Mus musculus OX=10090 GN=Asns PE=1 SV=3 (Q61024)	Asparagine synthetase [glutamine-hydrolyzing] OS=Mus musculus OX=10090 GN=Asns PE=1 SV=3	Q61024	Asns	SP_Mus_v20200224_17027ent.fasta	64285.1	0.904	1	1	1	1.42e-05	0.0178	561
Sonnenschein_GaO-IP_r58843	Ctrl_IP	Ctrl_IP_A	QEp21-0857_Sonnenschein_Ctrl_IP_A	Cluster of CD81 antigen OS=Mus musculus OX=10090 GN=Cd81 PE=1 SV=2 (P35762)	CD81 antigen OS=Mus musculus OX=10090 GN=Cd81 PE=1 SV=2	P35762	Cd81	SP_Mus_v20200224_17027ent.fasta	25815	0.961	1	1	1	1.42e-05	0.0975	236
Sonnenschein_GaO-IP_r58843	Ctrl_IP	Ctrl_IP_A	QEp21-0857_Sonnenschein_Ctrl_IP_A	Cluster of WD repeat and FYVE domain-containing protein 3 OS=Mus musculus OX=10090 GN=Wdfy3 PE=1 SV=1 (Q6VNB8)	WD repeat and FYVE domain-containing protein 3 OS=Mus musculus OX=10090 GN=Wdfy3 PE=1 SV=1	Q6VNB8	Wdfy3	SP_Mus_v20200224_17027ent.fasta	392337	0.828	0	0	0	0	0	3508
Sonnenschein_GaO-IP_r58843	Ctrl_IP	Ctrl_IP_A	QEp21-0857_Sonnenschein_Ctrl_IP_A	Cluster of Adenylate kinase isoenzyme 1 OS=Mus musculus OX=10090 GN=Ak1 PE=1 SV=1 (Q9R0Y5)	Adenylate kinase isoenzyme 1 OS=Mus musculus OX=10090 GN=Ak1 PE=1 SV=1	Q9R0Y5	Ak1	SP_Mus_v20200224_17027ent.fasta	21540.1	0.961	1	1	1	1.42e-05	0.0619	194
Sonnenschein_GaO-IP_r58843	Ctrl_IP	Ctrl_IP_A	QEp21-0857_Sonnenschein_Ctrl_IP_A	Cluster of Rapamycin-insensitive companion of mTOR OS=Mus musculus OX=10090 GN=Rictor PE=1 SV=2 (Q6QI06)	Rapamycin-insensitive companion of mTOR OS=Mus musculus OX=10090 GN=Rictor PE=1 SV=2	Q6QI06	Rictor	SP_Mus_v20200224_17027ent.fasta	191576	0.996	0	0	0	0	0	1708
Sonnenschein_GaO-IP_r58843	Ctrl_IP	Ctrl_IP_A	QEp21-0857_Sonnenschein_Ctrl_IP_A	Cluster of Guanine nucleotide-binding protein G(I)/G(S)/G(O) subunit gamma-7 OS=Mus musculus OX=10090 GN=Gng7 PE=1 SV=2 (Q61016)	Guanine nucleotide-binding protein G(I)/G(S)/G(O) subunit gamma-7 OS=Mus musculus OX=10090 GN=Gng7 PE=1 SV=2	Q61016	Gng7	SP_Mus_v20200224_17027ent.fasta	7479.8	1	1	1	1	1.42e-05	0.235	68
Sonnenschein_GaO-IP_r58843	Ctrl_IP	Ctrl_IP_A	QEp21-0857_Sonnenschein_Ctrl_IP_A	Cluster of Acyl-coenzyme A thioesterase 9, mitochondrial OS=Mus musculus OX=10090 GN=Acot9 PE=1 SV=1 (Q9R0X4)	Acyl-coenzyme A thioesterase 9, mitochondrial OS=Mus musculus OX=10090 GN=Acot9 PE=1 SV=1	Q9R0X4	Acot9	SP_Mus_v20200224_17027ent.fasta	50561	1	5	5	15	0.000213	0.36	439
Sonnenschein_GaO-IP_r58843	Ctrl_IP	Ctrl_IP_A	QEp21-0857_Sonnenschein_Ctrl_IP_A	Cluster of E3 ubiquitin-protein ligase HERC2 OS=Mus musculus OX=10090 GN=Herc2 PE=1 SV=3 (Q4U2R1)	E3 ubiquitin-protein ligase HERC2 OS=Mus musculus OX=10090 GN=Herc2 PE=1 SV=3	Q4U2R1	Herc2	SP_Mus_v20200224_17027ent.fasta	527453	1	18	18	18	0.000255	0.048	4836
Sonnenschein_GaO-IP_r58843	Ctrl_IP	Ctrl_IP_A	QEp21-0857_Sonnenschein_Ctrl_IP_A	Cluster of Thioredoxin-related transmembrane protein 2 OS=Mus musculus OX=10090 GN=Tmx2 PE=1 SV=1 (Q9D710)	Thioredoxin-related transmembrane protein 2 OS=Mus musculus OX=10090 GN=Tmx2 PE=1 SV=1	Q9D710	Tmx2	SP_Mus_v20200224_17027ent.fasta	33944	0.961	1	1	1	1.42e-05	0.0508	295
Sonnenschein_GaO-IP_r58843	Ctrl_IP	Ctrl_IP_A	QEp21-0857_Sonnenschein_Ctrl_IP_A	Cluster of Peroxiredoxin-1 OS=Mus musculus OX=10090 GN=Prdx1 PE=1 SV=1 (P35700)	Peroxiredoxin-1 OS=Mus musculus OX=10090 GN=Prdx1 PE=1 SV=1	P35700	Prdx1	SP_Mus_v20200224_17027ent.fasta	22177.5	1	8	11	15	0.000213	0.588	199
Sonnenschein_GaO-IP_r58843	Ctrl_IP	Ctrl_IP_A	QEp21-0857_Sonnenschein_Ctrl_IP_A	Cluster of 40S ribosomal protein S7 OS=Mus musculus OX=10090 GN=Rps7 PE=2 SV=1 (P62082)	40S ribosomal protein S7 OS=Mus musculus OX=10090 GN=Rps7 PE=2 SV=1	P62082	Rps7	SP_Mus_v20200224_17027ent.fasta	22127.5	0.131	0	0	0	0	0	194
Sonnenschein_GaO-IP_r58843	Ctrl_IP	Ctrl_IP_A	QEp21-0857_Sonnenschein_Ctrl_IP_A	Cluster of Mitochondrial glutamate carrier 1 OS=Mus musculus OX=10090 GN=Slc25a22 PE=1 SV=1 (Q9D6M3)	Mitochondrial glutamate carrier 1 OS=Mus musculus OX=10090 GN=Slc25a22 PE=1 SV=1	Q9D6M3	Slc25a22	SP_Mus_v20200224_17027ent.fasta	34671.5	1	5	5	6	8.51e-05	0.245	323
Sonnenschein_GaO-IP_r58843	Ctrl_IP	Ctrl_IP_A	QEp21-0857_Sonnenschein_Ctrl_IP_A	Cluster of Ras-related protein R-Ras2 OS=Mus musculus OX=10090 GN=Rras2 PE=1 SV=1 (P62071)	Ras-related protein R-Ras2 OS=Mus musculus OX=10090 GN=Rras2 PE=1 SV=1	P62071	Rras2	SP_Mus_v20200224_17027ent.fasta	23399.6	0.497	0	0	1	1.42e-05	0.0539	204
Sonnenschein_GaO-IP_r58843	Ctrl_IP	Ctrl_IP_A	QEp21-0857_Sonnenschein_Ctrl_IP_A	Cluster of Coiled-coil and C2 domain-containing protein 1A OS=Mus musculus OX=10090 GN=Cc2d1a PE=1 SV=2 (Q8K1A6)	Coiled-coil and C2 domain-containing protein 1A OS=Mus musculus OX=10090 GN=Cc2d1a PE=1 SV=2	Q8K1A6	Cc2d1a	SP_Mus_v20200224_17027ent.fasta	103700	0.868	0	0	0	0	0	943
Sonnenschein_GaO-IP_r58843	Ctrl_IP	Ctrl_IP_A	QEp21-0857_Sonnenschein_Ctrl_IP_A	Cluster of G-protein coupled receptor 37-like 1 OS=Mus musculus OX=10090 GN=Gpr37l1 PE=1 SV=2 (Q99JG2)	G-protein coupled receptor 37-like 1 OS=Mus musculus OX=10090 GN=Gpr37l1 PE=1 SV=2	Q99JG2	Gpr37l1	SP_Mus_v20200224_17027ent.fasta	52728.2	0.335	0	0	0	0	0	481
Sonnenschein_GaO-IP_r58843	Ctrl_IP	Ctrl_IP_A	QEp21-0857_Sonnenschein_Ctrl_IP_A	Cluster of Ubiquitin carboxyl-terminal hydrolase 46 OS=Mus musculus OX=10090 GN=Usp46 PE=1 SV=1 (P62069)	Ubiquitin carboxyl-terminal hydrolase 46 OS=Mus musculus OX=10090 GN=Usp46 PE=1 SV=1	P62069	Usp46	SP_Mus_v20200224_17027ent.fasta	42443.4	0.981	0	0	2	2.84e-05	0.0683	366
Sonnenschein_GaO-IP_r58843	Ctrl_IP	Ctrl_IP_A	QEp21-0857_Sonnenschein_Ctrl_IP_A	Cluster of Actin-related protein 2/3 complex subunit 1A OS=Mus musculus OX=10090 GN=Arpc1a PE=1 SV=1 (Q9R0Q6)	Actin-related protein 2/3 complex subunit 1A OS=Mus musculus OX=10090 GN=Arpc1a PE=1 SV=1	Q9R0Q6	Arpc1a	SP_Mus_v20200224_17027ent.fasta	41626.3	1	18	28	37	0.000525	0.543	370
Sonnenschein_GaO-IP_r58843	Ctrl_IP	Ctrl_IP_A	QEp21-0857_Sonnenschein_Ctrl_IP_A	Cluster of [Pyruvate dehydrogenase (acetyl-transferring)] kinase isozyme 3, mitochondrial OS=Mus musculus OX=10090 GN=Pdk3 PE=1 SV=1 (Q922H2)	[Pyruvate dehydrogenase (acetyl-transferring)] kinase isozyme 3, mitochondrial OS=Mus musculus OX=10090 GN=Pdk3 PE=1 SV=1	Q922H2	Pdk3	SP_Mus_v20200224_17027ent.fasta	47925.1	1	1	1	1	1.42e-05	0.041	415
Sonnenschein_GaO-IP_r58843	Ctrl_IP	Ctrl_IP_A	QEp21-0857_Sonnenschein_Ctrl_IP_A	Cluster of Ras-related protein Rab-5C OS=Mus musculus OX=10090 GN=Rab5c PE=1 SV=2 (P35278)	Ras-related protein Rab-5C OS=Mus musculus OX=10090 GN=Rab5c PE=1 SV=2	P35278	Rab5c	SP_Mus_v20200224_17027ent.fasta	23412.7	1	2	2	4	5.67e-05	0.208	216
Sonnenschein_GaO-IP_r58843	Ctrl_IP	Ctrl_IP_A	QEp21-0857_Sonnenschein_Ctrl_IP_A	Cluster of Ubiquitin carboxyl-terminal hydrolase isozyme L1 OS=Mus musculus OX=10090 GN=Uchl1 PE=1 SV=1 (Q9R0P9)	Ubiquitin carboxyl-terminal hydrolase isozyme L1 OS=Mus musculus OX=10090 GN=Uchl1 PE=1 SV=1	Q9R0P9	Uchl1	SP_Mus_v20200224_17027ent.fasta	24838.2	1	3	3	3	4.25e-05	0.184	223
Sonnenschein_GaO-IP_r58843	Ctrl_IP	Ctrl_IP_A	QEp21-0857_Sonnenschein_Ctrl_IP_A	Cluster of Destrin OS=Mus musculus OX=10090 GN=Dstn PE=1 SV=3 (Q9R0P5)	Destrin OS=Mus musculus OX=10090 GN=Dstn PE=1 SV=3	Q9R0P5	Dstn	SP_Mus_v20200224_17027ent.fasta	18522.1	1	6	8	8	0.000113	0.388	165
Sonnenschein_GaO-IP_r58843	Ctrl_IP	Ctrl_IP_A	QEp21-0857_Sonnenschein_Ctrl_IP_A	Cluster of S-formylglutathione hydrolase OS=Mus musculus OX=10090 GN=Esd PE=1 SV=1 (Q9R0P3)	S-formylglutathione hydrolase OS=Mus musculus OX=10090 GN=Esd PE=1 SV=1	Q9R0P3	Esd	SP_Mus_v20200224_17027ent.fasta	31320.4	0.937	1	1	1	1.42e-05	0.0745	282
Sonnenschein_GaO-IP_r58843	Ctrl_IP	Ctrl_IP_A	QEp21-0857_Sonnenschein_Ctrl_IP_A	Cluster of Guanine deaminase OS=Mus musculus OX=10090 GN=Gda PE=1 SV=1 (Q9R111)	Guanine deaminase OS=Mus musculus OX=10090 GN=Gda PE=1 SV=1	Q9R111	Gda	SP_Mus_v20200224_17027ent.fasta	51013.7	1	18	22	22	0.000312	0.559	454
Sonnenschein_GaO-IP_r58843	Ctrl_IP	Ctrl_IP_A	QEp21-0857_Sonnenschein_Ctrl_IP_A	Cluster of Leucine-rich repeat and calponin homology domain-containing protein 1 OS=Mus musculus OX=10090 GN=Lrch1 PE=1 SV=2 (P62046)	Leucine-rich repeat and calponin homology domain-containing protein 1 OS=Mus musculus OX=10090 GN=Lrch1 PE=1 SV=2	P62046	Lrch1	SP_Mus_v20200224_17027ent.fasta	79077.3	0.803	0	0	1	1.42e-05	0.0113	709
Sonnenschein_GaO-IP_r58843	Ctrl_IP	Ctrl_IP_A	QEp21-0857_Sonnenschein_Ctrl_IP_A	Cluster of Synaptotagmin-7 OS=Mus musculus OX=10090 GN=Syt7 PE=1 SV=1 (Q9R0N7)	Synaptotagmin-7 OS=Mus musculus OX=10090 GN=Syt7 PE=1 SV=1	Q9R0N7	Syt7	SP_Mus_v20200224_17027ent.fasta	45473.5	1	2	2	2	2.84e-05	0.0496	403
Sonnenschein_GaO-IP_r58843	Ctrl_IP	Ctrl_IP_A	QEp21-0857_Sonnenschein_Ctrl_IP_A	Cluster of Tubulin beta-2A chain OS=Mus musculus OX=10090 GN=Tubb2a PE=1 SV=1 (Q7TMM9)	Tubulin beta-4A chain OS=Mus musculus OX=10090 GN=Tubb4a PE=1 SV=3	Q9D6F9	Tubb4a	SP_Mus_v20200224_17027ent.fasta	49585.5	1	8	21	217	0.00308	0.831	444
Sonnenschein_GaO-IP_r58843	Ctrl_IP	Ctrl_IP_A	QEp21-0857_Sonnenschein_Ctrl_IP_A	Cluster of Plasma membrane calcium-transporting ATPase 2 OS=Mus musculus OX=10090 GN=Atp2b2 PE=1 SV=2 (Q9R0K7)	Plasma membrane calcium-transporting ATPase 2 OS=Mus musculus OX=10090 GN=Atp2b2 PE=1 SV=2	Q9R0K7	Atp2b2	SP_Mus_v20200224_17027ent.fasta	132591	1	7	7	16	0.000227	0.163	1198
Sonnenschein_GaO-IP_r58843	Ctrl_IP	Ctrl_IP_A	QEp21-0857_Sonnenschein_Ctrl_IP_A	Cluster of Tetratricopeptide repeat protein 9B OS=Mus musculus OX=10090 GN=Ttc9b PE=1 SV=1 (Q9D6E4)	Tetratricopeptide repeat protein 9B OS=Mus musculus OX=10090 GN=Ttc9b PE=1 SV=1	Q9D6E4	Ttc9b	SP_Mus_v20200224_17027ent.fasta	25910	0.942	1	1	1	1.42e-05	0.105	239
Sonnenschein_GaO-IP_r58843	Ctrl_IP	Ctrl_IP_A	QEp21-0857_Sonnenschein_Ctrl_IP_A	Cluster of Medium-chain specific acyl-CoA dehydrogenase, mitochondrial OS=Mus musculus OX=10090 GN=Acadm PE=1 SV=1 (P45952)	Medium-chain specific acyl-CoA dehydrogenase, mitochondrial OS=Mus musculus OX=10090 GN=Acadm PE=1 SV=1	P45952	Acadm	SP_Mus_v20200224_17027ent.fasta	46482.4	1	5	5	5	7.09e-05	0.128	421
Sonnenschein_GaO-IP_r58843	Ctrl_IP	Ctrl_IP_A	QEp21-0857_Sonnenschein_Ctrl_IP_A	Cluster of Fasciculation and elongation protein zeta-1 OS=Mus musculus OX=10090 GN=Fez1 PE=1 SV=2 (Q8K0X8)	Fasciculation and elongation protein zeta-1 OS=Mus musculus OX=10090 GN=Fez1 PE=1 SV=2	Q8K0X8	Fez1	SP_Mus_v20200224_17027ent.fasta	45215.8	0.961	1	1	1	1.42e-05	0.0383	392
Sonnenschein_GaO-IP_r58843	Ctrl_IP	Ctrl_IP_A	QEp21-0857_Sonnenschein_Ctrl_IP_A	Cluster of Pyridoxal kinase OS=Mus musculus OX=10090 GN=Pdxk PE=1 SV=1 (Q8K183)	Pyridoxal kinase OS=Mus musculus OX=10090 GN=Pdxk PE=1 SV=1	Q8K183	Pdxk	SP_Mus_v20200224_17027ent.fasta	35014.2	1	8	10	10	0.000142	0.279	312
Sonnenschein_GaO-IP_r58843	Ctrl_IP	Ctrl_IP_A	QEp21-0857_Sonnenschein_Ctrl_IP_A	Cluster of Peroxisomal acyl-coenzyme A oxidase 1 OS=Mus musculus OX=10090 GN=Acox1 PE=1 SV=5 (Q9R0H0)	Peroxisomal acyl-coenzyme A oxidase 1 OS=Mus musculus OX=10090 GN=Acox1 PE=1 SV=5	Q9R0H0	Acox1	SP_Mus_v20200224_17027ent.fasta	74650.4	1	4	4	4	5.67e-05	0.0817	661
Sonnenschein_GaO-IP_r58843	Ctrl_IP	Ctrl_IP_A	QEp21-0857_Sonnenschein_Ctrl_IP_A	Cluster of Heat shock 70 kDa protein 12A OS=Mus musculus OX=10090 GN=Hspa12a PE=1 SV=1 (Q8K0U4)	Heat shock 70 kDa protein 12A OS=Mus musculus OX=10090 GN=Hspa12a PE=1 SV=1	Q8K0U4	Hspa12a	SP_Mus_v20200224_17027ent.fasta	74873.4	1	22	25	28	0.000397	0.464	675
Sonnenschein_GaO-IP_r58843	Ctrl_IP	Ctrl_IP_A	QEp21-0857_Sonnenschein_Ctrl_IP_A	Cluster of Katanin p60 ATPase-containing subunit A-like 1 OS=Mus musculus OX=10090 GN=Katnal1 PE=1 SV=1 (Q8K0T4)	Katanin p60 ATPase-containing subunit A-like 1 OS=Mus musculus OX=10090 GN=Katnal1 PE=1 SV=1	Q8K0T4	Katnal1	SP_Mus_v20200224_17027ent.fasta	55166.7	0.376	0	0	0	0	0	488
Sonnenschein_GaO-IP_r58843	Ctrl_IP	Ctrl_IP_A	QEp21-0857_Sonnenschein_Ctrl_IP_A	Cluster of Reticulon-1 OS=Mus musculus OX=10090 GN=Rtn1 PE=1 SV=1 (Q8K0T0)	Reticulon-1 OS=Mus musculus OX=10090 GN=Rtn1 PE=1 SV=1	Q8K0T0	Rtn1	SP_Mus_v20200224_17027ent.fasta	83573.6	1	4	5	6	8.51e-05	0.0654	780
Sonnenschein_GaO-IP_r58843	Ctrl_IP	Ctrl_IP_A	QEp21-0857_Sonnenschein_Ctrl_IP_A	Cluster of Phytanoyl-CoA hydroxylase-interacting protein OS=Mus musculus OX=10090 GN=Phyhip PE=1 SV=1 (Q8K0S0)	Phytanoyl-CoA hydroxylase-interacting protein OS=Mus musculus OX=10090 GN=Phyhip PE=1 SV=1	Q8K0S0	Phyhip	SP_Mus_v20200224_17027ent.fasta	37555.2	1	5	6	11	0.000156	0.252	330
Sonnenschein_GaO-IP_r58843	Ctrl_IP	Ctrl_IP_A	QEp21-0857_Sonnenschein_Ctrl_IP_A	Cluster of 3-mercaptopyruvate sulfurtransferase OS=Mus musculus OX=10090 GN=Mpst PE=1 SV=4 (Q99J99)	3-mercaptopyruvate sulfurtransferase OS=Mus musculus OX=10090 GN=Mpst PE=1 SV=4	Q99J99	Mpst	SP_Mus_v20200224_17027ent.fasta	33097.6	1	3	3	3	4.25e-05	0.172	297
Sonnenschein_GaO-IP_r58843	Ctrl_IP	Ctrl_IP_A	QEp21-0857_Sonnenschein_Ctrl_IP_A	Cluster of Synaptosomal-associated protein 25 OS=Mus musculus OX=10090 GN=Snap25 PE=1 SV=1 (P60879)	Synaptosomal-associated protein 25 OS=Mus musculus OX=10090 GN=Snap25 PE=1 SV=1	P60879	Snap25	SP_Mus_v20200224_17027ent.fasta	23315.4	1	4	4	4	5.67e-05	0.325	206
Sonnenschein_GaO-IP_r58843	Ctrl_IP	Ctrl_IP_A	QEp21-0857_Sonnenschein_Ctrl_IP_A	Cluster of VPS35 endosomal protein sorting factor-like OS=Mus musculus OX=10090 GN=Vps35l PE=1 SV=2 (Q8BWQ6)	VPS35 endosomal protein sorting factor-like OS=Mus musculus OX=10090 GN=Vps35l PE=1 SV=2	Q8BWQ6	Vps35l	SP_Mus_v20200224_17027ent.fasta	109081	0.999	2	2	2	2.84e-05	0.0301	963
Sonnenschein_GaO-IP_r58843	Ctrl_IP	Ctrl_IP_A	QEp21-0857_Sonnenschein_Ctrl_IP_A	Cluster of Neuronal pentraxin receptor OS=Mus musculus OX=10090 GN=Nptxr PE=1 SV=1 (Q99J85)	Neuronal pentraxin receptor OS=Mus musculus OX=10090 GN=Nptxr PE=1 SV=1	Q99J85	Nptxr	SP_Mus_v20200224_17027ent.fasta	52286	0.961	1	2	2	2.84e-05	0.0223	493
Sonnenschein_GaO-IP_r58843	Ctrl_IP	Ctrl_IP_A	QEp21-0857_Sonnenschein_Ctrl_IP_A	Cluster of Ankyrin-2 OS=Mus musculus OX=10090 GN=Ank2 PE=1 SV=2 (Q8C8R3)	Ankyrin-2 OS=Mus musculus OX=10090 GN=Ank2 PE=1 SV=2	Q8C8R3	Ank2	SP_Mus_v20200224_17027ent.fasta	426256	1	220	428	651	0.00923	0.736	3898
Sonnenschein_GaO-IP_r58843	Ctrl_IP	Ctrl_IP_A	QEp21-0857_Sonnenschein_Ctrl_IP_A	Cluster of Serine/threonine-protein phosphatase 2A 55 kDa regulatory subunit B alpha isoform OS=Mus musculus OX=10090 GN=Ppp2r2a PE=1 SV=1 (Q6P1F6)	Serine/threonine-protein phosphatase 2A 55 kDa regulatory subunit B alpha isoform OS=Mus musculus OX=10090 GN=Ppp2r2a PE=1 SV=1	Q6P1F6	Ppp2r2a	SP_Mus_v20200224_17027ent.fasta	51693.4	1	5	5	9	0.000128	0.28	447
Sonnenschein_GaO-IP_r58843	Ctrl_IP	Ctrl_IP_A	QEp21-0857_Sonnenschein_Ctrl_IP_A	Cluster of Eukaryotic initiation factor 4A-II OS=Mus musculus OX=10090 GN=Eif4a2 PE=1 SV=2 (P10630)	Eukaryotic initiation factor 4A-I OS=Mus musculus OX=10090 GN=Eif4a1 PE=1 SV=1	P60843	Eif4a1	SP_Mus_v20200224_17027ent.fasta	46155.3	0.908	0	0	3	4.25e-05	0.0788	406
Sonnenschein_GaO-IP_r58843	Ctrl_IP	Ctrl_IP_A	QEp21-0857_Sonnenschein_Ctrl_IP_A	Cluster of Engulfment and cell motility protein 1 OS=Mus musculus OX=10090 GN=Elmo1 PE=1 SV=2 (Q8BPU7)	Engulfment and cell motility protein 1 OS=Mus musculus OX=10090 GN=Elmo1 PE=1 SV=2	Q8BPU7	Elmo1	SP_Mus_v20200224_17027ent.fasta	83939.4	0.063	0	0	0	0	0	727
Sonnenschein_GaO-IP_r58843	Ctrl_IP	Ctrl_IP_A	QEp21-0857_Sonnenschein_Ctrl_IP_A	Cluster of Amyloid-beta A4 precursor protein-binding family A member 1 OS=Mus musculus OX=10090 GN=Apba1 PE=1 SV=2 (B2RUJ5)	Amyloid-beta A4 precursor protein-binding family A member 1 OS=Mus musculus OX=10090 GN=Apba1 PE=1 SV=2	B2RUJ5	Apba1	SP_Mus_v20200224_17027ent.fasta	92909.3	0.901	0	0	1	1.42e-05	0.0202	842
Sonnenschein_GaO-IP_r58843	Ctrl_IP	Ctrl_IP_A	QEp21-0857_Sonnenschein_Ctrl_IP_A	Cluster of Oligophrenin-1 OS=Mus musculus OX=10090 GN=Ophn1 PE=1 SV=1 (Q99J31)	Oligophrenin-1 OS=Mus musculus OX=10090 GN=Ophn1 PE=1 SV=1	Q99J31	Ophn1	SP_Mus_v20200224_17027ent.fasta	91988	1	7	8	8	0.000113	0.118	802
Sonnenschein_GaO-IP_r58843	Ctrl_IP	Ctrl_IP_A	QEp21-0857_Sonnenschein_Ctrl_IP_A	Cluster of Cullin-5 OS=Mus musculus OX=10090 GN=Cul5 PE=1 SV=3 (Q9D5V5)	Cullin-5 OS=Mus musculus OX=10090 GN=Cul5 PE=1 SV=3	Q9D5V5	Cul5	SP_Mus_v20200224_17027ent.fasta	90978.1	1	6	7	7	9.92e-05	0.109	780
Sonnenschein_GaO-IP_r58843	Ctrl_IP	Ctrl_IP_A	QEp21-0857_Sonnenschein_Ctrl_IP_A	Cluster of Dynamin-like 120 kDa protein, mitochondrial OS=Mus musculus OX=10090 GN=Opa1 PE=1 SV=1 (P58281)	Dynamin-like 120 kDa protein, mitochondrial OS=Mus musculus OX=10090 GN=Opa1 PE=1 SV=1	P58281	Opa1	SP_Mus_v20200224_17027ent.fasta	111342	1	20	25	25	0.000354	0.306	960
Sonnenschein_GaO-IP_r58843	Ctrl_IP	Ctrl_IP_A	QEp21-0857_Sonnenschein_Ctrl_IP_A	Cluster of Protein transport protein Sec23B OS=Mus musculus OX=10090 GN=Sec23b PE=1 SV=1 (Q9D662)	Protein transport protein Sec23B OS=Mus musculus OX=10090 GN=Sec23b PE=1 SV=1	Q9D662	Sec23b	SP_Mus_v20200224_17027ent.fasta	86439.1	0.994	1	1	3	4.25e-05	0.0482	767
Sonnenschein_GaO-IP_r58843	Ctrl_IP	Ctrl_IP_A	QEp21-0857_Sonnenschein_Ctrl_IP_A	Cluster of Vacuolar protein sorting-associated protein 26A OS=Mus musculus OX=10090 GN=Vps26a PE=1 SV=1 (P40336)	Vacuolar protein sorting-associated protein 26A OS=Mus musculus OX=10090 GN=Vps26a PE=1 SV=1	P40336	Vps26a	SP_Mus_v20200224_17027ent.fasta	38115	0.122	0	0	0	0	0	327
Sonnenschein_GaO-IP_r58843	Ctrl_IP	Ctrl_IP_A	QEp21-0857_Sonnenschein_Ctrl_IP_A	Cluster of Protein LRATD1 OS=Mus musculus OX=10090 GN=Lratd1 PE=2 SV=1 (Q9D650)	Protein LRATD1 OS=Mus musculus OX=10090 GN=Lratd1 PE=2 SV=1	Q9D650	Lratd1	SP_Mus_v20200224_17027ent.fasta	32675.1	0.926	1	1	1	1.42e-05	0.0308	292
Sonnenschein_GaO-IP_r58843	Ctrl_IP	Ctrl_IP_A	QEp21-0857_Sonnenschein_Ctrl_IP_A	Cluster of Methylosome protein 50 OS=Mus musculus OX=10090 GN=Wdr77 PE=1 SV=1 (Q99J09)	Methylosome protein 50 OS=Mus musculus OX=10090 GN=Wdr77 PE=1 SV=1	Q99J09	Wdr77	SP_Mus_v20200224_17027ent.fasta	36941.5	1	2	3	3	4.25e-05	0.12	342
Sonnenschein_GaO-IP_r58843	Ctrl_IP	Ctrl_IP_A	QEp21-0857_Sonnenschein_Ctrl_IP_A	Cluster of F-actin-uncapping protein LRRC16A OS=Mus musculus OX=10090 GN=Carmil1 PE=1 SV=2 (Q6EDY6)	F-actin-uncapping protein LRRC16A OS=Mus musculus OX=10090 GN=Carmil1 PE=1 SV=2	Q6EDY6	Carmil1	SP_Mus_v20200224_17027ent.fasta	151865	1	1	1	1	1.42e-05	0.0138	1374
Sonnenschein_GaO-IP_r58843	Ctrl_IP	Ctrl_IP_A	QEp21-0857_Sonnenschein_Ctrl_IP_A	Cluster of EARP and GARP complex-interacting protein 1 OS=Mus musculus OX=10090 GN=Eipr1 PE=1 SV=2 (Q8K0G5)	EARP and GARP complex-interacting protein 1 OS=Mus musculus OX=10090 GN=Eipr1 PE=1 SV=2	Q8K0G5	Eipr1	SP_Mus_v20200224_17027ent.fasta	43126.7	1	5	5	5	7.09e-05	0.194	386
Sonnenschein_GaO-IP_r58843	Ctrl_IP	Ctrl_IP_A	QEp21-0857_Sonnenschein_Ctrl_IP_A	Cluster of Ermin OS=Mus musculus OX=10090 GN=Ermn PE=1 SV=1 (Q5EBJ4)	Ermin OS=Mus musculus OX=10090 GN=Ermn PE=1 SV=1	Q5EBJ4	Ermn	SP_Mus_v20200224_17027ent.fasta	32147.9	1	2	2	2	2.84e-05	0.0961	281
Sonnenschein_GaO-IP_r58843	Ctrl_IP	Ctrl_IP_A	QEp21-0857_Sonnenschein_Ctrl_IP_A	Cluster of Cyclin-dependent-like kinase 5 OS=Mus musculus OX=10090 GN=Cdk5 PE=1 SV=1 (P49615)	Cyclin-dependent kinase 17 OS=Mus musculus OX=10090 GN=Cdk17 PE=1 SV=2	Q8K0D0	Cdk17	SP_Mus_v20200224_17027ent.fasta	59508.6	1	1	1	4	5.67e-05	0.0841	523
Sonnenschein_GaO-IP_r58843	Ctrl_IP	Ctrl_IP_A	QEp21-0857_Sonnenschein_Ctrl_IP_A	Cluster of Cadherin-2 OS=Mus musculus OX=10090 GN=Cdh2 PE=1 SV=2 (P15116)	Cadherin-2 OS=Mus musculus OX=10090 GN=Cdh2 PE=1 SV=2	P15116	Cdh2	SP_Mus_v20200224_17027ent.fasta	99799.1	1	4	4	5	7.09e-05	0.0717	906
Sonnenschein_GaO-IP_r58843	Ctrl_IP	Ctrl_IP_A	QEp21-0857_Sonnenschein_Ctrl_IP_A	Cluster of Very long-chain specific acyl-CoA dehydrogenase, mitochondrial OS=Mus musculus OX=10090 GN=Acadvl PE=1 SV=3 (P50544)	Very long-chain specific acyl-CoA dehydrogenase, mitochondrial OS=Mus musculus OX=10090 GN=Acadvl PE=1 SV=3	P50544	Acadvl	SP_Mus_v20200224_17027ent.fasta	70877	0.259	0	0	0	0	0	656
Sonnenschein_GaO-IP_r58843	Ctrl_IP	Ctrl_IP_A	QEp21-0857_Sonnenschein_Ctrl_IP_A	Cluster of Protein-glutamine gamma-glutamyltransferase K OS=Mus musculus OX=10090 GN=Tgm1 PE=1 SV=2 (Q9JLF6)	Protein-glutamine gamma-glutamyltransferase K OS=Mus musculus OX=10090 GN=Tgm1 PE=1 SV=2	Q9JLF6	Tgm1	SP_Mus_v20200224_17027ent.fasta	89824.2	0.335	0	0	0	0	0	815
Sonnenschein_GaO-IP_r58843	Ctrl_IP	Ctrl_IP_A	QEp21-0857_Sonnenschein_Ctrl_IP_A	Cluster of V-type proton ATPase subunit E 1 OS=Mus musculus OX=10090 GN=Atp6v1e1 PE=1 SV=2 (P50518)	V-type proton ATPase subunit E 1 OS=Mus musculus OX=10090 GN=Atp6v1e1 PE=1 SV=2	P50518	Atp6v1e1	SP_Mus_v20200224_17027ent.fasta	26158.3	1	6	10	13	0.000184	0.341	226
Sonnenschein_GaO-IP_r58843	Ctrl_IP	Ctrl_IP_A	QEp21-0857_Sonnenschein_Ctrl_IP_A	Cluster of Rab GTPase-activating protein 1 OS=Mus musculus OX=10090 GN=Rabgap1 PE=1 SV=1 (A2AWA9)	Rab GTPase-activating protein 1 OS=Mus musculus OX=10090 GN=Rabgap1 PE=1 SV=1	A2AWA9	Rabgap1	SP_Mus_v20200224_17027ent.fasta	120801	0.528	0	0	0	0	0	1064
Sonnenschein_GaO-IP_r58843	Ctrl_IP	Ctrl_IP_A	QEp21-0857_Sonnenschein_Ctrl_IP_A	Cluster of E3 ubiquitin-protein ligase UBR3 OS=Mus musculus OX=10090 GN=Ubr3 PE=1 SV=3 (Q5U430)	E3 ubiquitin-protein ligase UBR3 OS=Mus musculus OX=10090 GN=Ubr3 PE=1 SV=3	Q5U430	Ubr3	SP_Mus_v20200224_17027ent.fasta	212759	0.936	1	1	1	1.42e-05	0.00476	1889
Sonnenschein_GaO-IP_r58843	Ctrl_IP	Ctrl_IP_A	QEp21-0857_Sonnenschein_Ctrl_IP_A	Cluster of Ras-related C3 botulinum toxin substrate 1 OS=Mus musculus OX=10090 GN=Rac1 PE=1 SV=1 (P63001)	Cell division control protein 42 homolog OS=Mus musculus OX=10090 GN=Cdc42 PE=1 SV=2	P60766	Cdc42	SP_Mus_v20200224_17027ent.fasta	21258.8	1	2	2	2	2.84e-05	0.141	191
Sonnenschein_GaO-IP_r58843	Ctrl_IP	Ctrl_IP_A	QEp21-0857_Sonnenschein_Ctrl_IP_A	Cluster of Secretory carrier-associated membrane protein 1 OS=Mus musculus OX=10090 GN=Scamp1 PE=1 SV=1 (Q8K021)	Secretory carrier-associated membrane protein 1 OS=Mus musculus OX=10090 GN=Scamp1 PE=1 SV=1	Q8K021	Scamp1	SP_Mus_v20200224_17027ent.fasta	38028.9	0.998	2	2	2	2.84e-05	0.115	338
Sonnenschein_GaO-IP_r58843	Ctrl_IP	Ctrl_IP_A	QEp21-0857_Sonnenschein_Ctrl_IP_A	Cluster of Formin-binding protein 1-like OS=Mus musculus OX=10090 GN=Fnbp1l PE=1 SV=2 (Q8K012)	Formin-binding protein 1-like OS=Mus musculus OX=10090 GN=Fnbp1l PE=1 SV=2	Q8K012	Fnbp1l	SP_Mus_v20200224_17027ent.fasta	69887.2	1	4	4	4	5.67e-05	0.0843	605
Sonnenschein_GaO-IP_r58843	Ctrl_IP	Ctrl_IP_A	QEp21-0857_Sonnenschein_Ctrl_IP_A	Cluster of Actin, cytoplasmic 1 OS=Mus musculus OX=10090 GN=Actb PE=1 SV=1 (P60710)	Actin, cytoplasmic 1 OS=Mus musculus OX=10090 GN=Actb PE=1 SV=1	P60710	Actb	SP_Mus_v20200224_17027ent.fasta	41737.8	1	1	3	1400	0.0198	0.963	375
Sonnenschein_GaO-IP_r58843	Ctrl_IP	Ctrl_IP_A	QEp21-0857_Sonnenschein_Ctrl_IP_A	Cluster of AP-1 complex subunit mu-1 OS=Mus musculus OX=10090 GN=Ap1m1 PE=1 SV=3 (P35585)	AP-1 complex subunit mu-1 OS=Mus musculus OX=10090 GN=Ap1m1 PE=1 SV=3	P35585	Ap1m1	SP_Mus_v20200224_17027ent.fasta	48543.5	1	1	1	3	4.25e-05	0.0686	423
Sonnenschein_GaO-IP_r58843	Ctrl_IP	Ctrl_IP_A	QEp21-0857_Sonnenschein_Ctrl_IP_A	Cluster of Calnexin OS=Mus musculus OX=10090 GN=Canx PE=1 SV=1 (P35564)	Calnexin OS=Mus musculus OX=10090 GN=Canx PE=1 SV=1	P35564	Canx	SP_Mus_v20200224_17027ent.fasta	67280.1	0.999	1	1	1	1.42e-05	0.0271	591
Sonnenschein_GaO-IP_r58843	Ctrl_IP	Ctrl_IP_A	QEp21-0857_Sonnenschein_Ctrl_IP_A	Cluster of Protein FAM171A2 OS=Mus musculus OX=10090 GN=Fam171a2 PE=1 SV=1 (A2A699)	Protein FAM171A2 OS=Mus musculus OX=10090 GN=Fam171a2 PE=1 SV=1	A2A699	Fam171a2	SP_Mus_v20200224_17027ent.fasta	87489	0.996	1	1	1	1.42e-05	0.0146	822
Sonnenschein_GaO-IP_r58843	Ctrl_IP	Ctrl_IP_A	QEp21-0857_Sonnenschein_Ctrl_IP_A	Cluster of Protein TANC2 OS=Mus musculus OX=10090 GN=Tanc2 PE=1 SV=1 (A2A690)	Protein TANC2 OS=Mus musculus OX=10090 GN=Tanc2 PE=1 SV=1	A2A690	Tanc2	SP_Mus_v20200224_17027ent.fasta	220266	1	9	9	9	0.000128	0.0687	1994
Sonnenschein_GaO-IP_r58843	Ctrl_IP	Ctrl_IP_A	QEp21-0857_Sonnenschein_Ctrl_IP_A	Cluster of Rab11 family-interacting protein 2 OS=Mus musculus OX=10090 GN=Rab11fip2 PE=1 SV=1 (G3XA57)	Rab11 family-interacting protein 2 OS=Mus musculus OX=10090 GN=Rab11fip2 PE=1 SV=1	G3XA57	Rab11fip2	SP_Mus_v20200224_17027ent.fasta	58209.2	1	9	9	9	0.000128	0.24	512
Sonnenschein_GaO-IP_r58843	Ctrl_IP	Ctrl_IP_A	QEp21-0857_Sonnenschein_Ctrl_IP_A	Cluster of 1-acyl-sn-glycerol-3-phosphate acyltransferase gamma OS=Mus musculus OX=10090 GN=Agpat3 PE=1 SV=2 (Q9D517)	1-acyl-sn-glycerol-3-phosphate acyltransferase gamma OS=Mus musculus OX=10090 GN=Agpat3 PE=1 SV=2	Q9D517	Agpat3	SP_Mus_v20200224_17027ent.fasta	43297.3	0.963	1	1	1	1.42e-05	0.0239	376
Sonnenschein_GaO-IP_r58843	Ctrl_IP	Ctrl_IP_A	QEp21-0857_Sonnenschein_Ctrl_IP_A	Cluster of Gamma-aminobutyric acid receptor subunit beta-2 OS=Mus musculus OX=10090 GN=Gabrb2 PE=1 SV=2 (P63137)	Gamma-aminobutyric acid receptor subunit beta-3 OS=Mus musculus OX=10090 GN=Gabrb3 PE=1 SV=1	P63080	Gabrb3	SP_Mus_v20200224_17027ent.fasta	54167.4	0.99	1	1	2	2.84e-05	0.055	473
Sonnenschein_GaO-IP_r58843	Ctrl_IP	Ctrl_IP_A	QEp21-0857_Sonnenschein_Ctrl_IP_A	Cluster of Serine/threonine-protein phosphatase PP1-alpha catalytic subunit OS=Mus musculus OX=10090 GN=Ppp1ca PE=1 SV=1 (P62137)	Serine/threonine-protein phosphatase PP1-gamma catalytic subunit OS=Mus musculus OX=10090 GN=Ppp1cc PE=1 SV=1	P63087	Ppp1cc	SP_Mus_v20200224_17027ent.fasta	36985.6	1	3	6	51	0.000723	0.731	323
Sonnenschein_GaO-IP_r58843	Ctrl_IP	Ctrl_IP_A	QEp21-0857_Sonnenschein_Ctrl_IP_A	Cluster of Protein lin-7 homolog A OS=Mus musculus OX=10090 GN=Lin7a PE=1 SV=2 (Q8JZS0)	Protein lin-7 homolog C OS=Mus musculus OX=10090 GN=Lin7c PE=1 SV=2	O88952	Lin7c	SP_Mus_v20200224_17027ent.fasta	21833.6	1	2	2	3	4.25e-05	0.188	197
Sonnenschein_GaO-IP_r58843	Ctrl_IP	Ctrl_IP_A	QEp21-0857_Sonnenschein_Ctrl_IP_A	Cluster of Protein lin-7 homolog A OS=Mus musculus OX=10090 GN=Lin7a PE=1 SV=2 (Q8JZS0)	Protein lin-7 homolog B OS=Mus musculus OX=10090 GN=Lin7b PE=1 SV=2	O88951	Lin7b	SP_Mus_v20200224_17027ent.fasta	22913.7	0.224	0	0	1	1.42e-05	0.0386	207
Sonnenschein_GaO-IP_r58843	Ctrl_IP	Ctrl_IP_A	QEp21-0857_Sonnenschein_Ctrl_IP_A	Cluster of Brefeldin A-inhibited guanine nucleotide-exchange protein 2 OS=Mus musculus OX=10090 GN=Arfgef2 PE=1 SV=1 (A2A5R2)	Brefeldin A-inhibited guanine nucleotide-exchange protein 2 OS=Mus musculus OX=10090 GN=Arfgef2 PE=1 SV=1	A2A5R2	Arfgef2	SP_Mus_v20200224_17027ent.fasta	202243	0.842	0	0	0	0	0	1792
Sonnenschein_GaO-IP_r58843	Ctrl_IP	Ctrl_IP_A	QEp21-0857_Sonnenschein_Ctrl_IP_A	Cluster of Growth factor receptor-bound protein 2 OS=Mus musculus OX=10090 GN=Grb2 PE=1 SV=1 (Q60631)	Growth factor receptor-bound protein 2 OS=Mus musculus OX=10090 GN=Grb2 PE=1 SV=1	Q60631	Grb2	SP_Mus_v20200224_17027ent.fasta	25238.9	0.382	0	0	0	0	0	217
Sonnenschein_GaO-IP_r58843	Ctrl_IP	Ctrl_IP_A	QEp21-0857_Sonnenschein_Ctrl_IP_A	Cluster of Synapsin-1 OS=Mus musculus OX=10090 GN=Syn1 PE=1 SV=2 (O88935)	Synapsin-1 OS=Mus musculus OX=10090 GN=Syn1 PE=1 SV=2	O88935	Syn1	SP_Mus_v20200224_17027ent.fasta	74097.1	1	16	21	29	0.000411	0.302	706
Sonnenschein_GaO-IP_r58843	Ctrl_IP	Ctrl_IP_A	QEp21-0857_Sonnenschein_Ctrl_IP_A	Cluster of MAGUK p55 subfamily member 3 OS=Mus musculus OX=10090 GN=Mpp3 PE=1 SV=2 (O88910)	MAGUK p55 subfamily member 3 OS=Mus musculus OX=10090 GN=Mpp3 PE=1 SV=2	O88910	Mpp3	SP_Mus_v20200224_17027ent.fasta	64400.5	1	5	5	5	7.09e-05	0.153	568
Sonnenschein_GaO-IP_r58843	Ctrl_IP	Ctrl_IP_A	QEp21-0857_Sonnenschein_Ctrl_IP_A	Cluster of Sorcin OS=Mus musculus OX=10090 GN=Sri PE=1 SV=1 (Q6P069)	Sorcin OS=Mus musculus OX=10090 GN=Sri PE=1 SV=1	Q6P069	Sri	SP_Mus_v20200224_17027ent.fasta	21627.5	0.822	1	1	1	1.42e-05	0.0556	198
Sonnenschein_GaO-IP_r58843	Ctrl_IP	Ctrl_IP_A	QEp21-0857_Sonnenschein_Ctrl_IP_A	Cluster of EF-hand domain-containing protein D1 OS=Mus musculus OX=10090 GN=Efhd1 PE=1 SV=1 (Q9D4J1)	EF-hand domain-containing protein D1 OS=Mus musculus OX=10090 GN=Efhd1 PE=1 SV=1	Q9D4J1	Efhd1	SP_Mus_v20200224_17027ent.fasta	27001.1	1	7	9	12	0.00017	0.471	240
Sonnenschein_GaO-IP_r58843	Ctrl_IP	Ctrl_IP_A	QEp21-0857_Sonnenschein_Ctrl_IP_A	Cluster of Keratin, type II cytoskeletal 5 OS=Mus musculus OX=10090 GN=Krt5 PE=1 SV=1 (Q922U2)	Keratin, type II cytoskeletal 6A OS=Mus musculus OX=10090 GN=Krt6a PE=1 SV=3	P50446	Krt6a	SP_Mus_v20200224_17027ent.fasta	59336.7	0.086	0	0	4	5.67e-05	0.0597	553
Sonnenschein_GaO-IP_r58843	Ctrl_IP	Ctrl_IP_A	QEp21-0857_Sonnenschein_Ctrl_IP_A	Cluster of Cullin-2 OS=Mus musculus OX=10090 GN=Cul2 PE=1 SV=2 (Q9D4H8)	Cullin-2 OS=Mus musculus OX=10090 GN=Cul2 PE=1 SV=2	Q9D4H8	Cul2	SP_Mus_v20200224_17027ent.fasta	86879.3	0.796	0	0	0	0	0	745
Sonnenschein_GaO-IP_r58843	Ctrl_IP	Ctrl_IP_A	QEp21-0857_Sonnenschein_Ctrl_IP_A	Cluster of Exocyst complex component 2 OS=Mus musculus OX=10090 GN=Exoc2 PE=1 SV=1 (Q9D4H1)	Exocyst complex component 2 OS=Mus musculus OX=10090 GN=Exoc2 PE=1 SV=1	Q9D4H1	Exoc2	SP_Mus_v20200224_17027ent.fasta	103962	1	4	4	4	5.67e-05	0.053	924
Sonnenschein_GaO-IP_r58843	Ctrl_IP	Ctrl_IP_A	QEp21-0857_Sonnenschein_Ctrl_IP_A	Cluster of SLIT-ROBO Rho GTPase-activating protein 3 OS=Mus musculus OX=10090 GN=Srgap3 PE=1 SV=1 (Q812A2)	SLIT-ROBO Rho GTPase-activating protein 3 OS=Mus musculus OX=10090 GN=Srgap3 PE=1 SV=1	Q812A2	Srgap3	SP_Mus_v20200224_17027ent.fasta	124423	1	8	8	11	0.000156	0.0892	1099
Sonnenschein_GaO-IP_r58843	Ctrl_IP	Ctrl_IP_A	QEp21-0857_Sonnenschein_Ctrl_IP_A	Cluster of Arylsulfatase B OS=Mus musculus OX=10090 GN=Arsb PE=1 SV=3 (P50429)	Arylsulfatase B OS=Mus musculus OX=10090 GN=Arsb PE=1 SV=3	P50429	Arsb	SP_Mus_v20200224_17027ent.fasta	59648.5	0.142	0	0	0	0	0	534
Sonnenschein_GaO-IP_r58843	Ctrl_IP	Ctrl_IP_A	QEp21-0857_Sonnenschein_Ctrl_IP_A	Cluster of Receptor-type tyrosine-protein phosphatase zeta OS=Mus musculus OX=10090 GN=Ptprz1 PE=1 SV=1 (B9EKR1)	Receptor-type tyrosine-protein phosphatase zeta OS=Mus musculus OX=10090 GN=Ptprz1 PE=1 SV=1	B9EKR1	Ptprz1	SP_Mus_v20200224_17027ent.fasta	254405	1	2	2	2	2.84e-05	0.0121	2312
Sonnenschein_GaO-IP_r58843	Ctrl_IP	Ctrl_IP_A	QEp21-0857_Sonnenschein_Ctrl_IP_A	Cluster of 4-aminobutyrate aminotransferase, mitochondrial OS=Mus musculus OX=10090 GN=Abat PE=1 SV=1 (P61922)	4-aminobutyrate aminotransferase, mitochondrial OS=Mus musculus OX=10090 GN=Abat PE=1 SV=1	P61922	Abat	SP_Mus_v20200224_17027ent.fasta	56453.9	1	13	15	15	0.000213	0.382	500
Sonnenschein_GaO-IP_r58843	Ctrl_IP	Ctrl_IP_A	QEp21-0857_Sonnenschein_Ctrl_IP_A	Cluster of Rho GTPase-activating protein 1 OS=Mus musculus OX=10090 GN=Arhgap1 PE=1 SV=1 (Q5FWK3)	Rho GTPase-activating protein 1 OS=Mus musculus OX=10090 GN=Arhgap1 PE=1 SV=1	Q5FWK3	Arhgap1	SP_Mus_v20200224_17027ent.fasta	50412.5	0.872	1	1	1	1.42e-05	0.0182	439
Sonnenschein_GaO-IP_r58843	Ctrl_IP	Ctrl_IP_A	QEp21-0857_Sonnenschein_Ctrl_IP_A	Cluster of Receptor-type tyrosine-protein phosphatase S OS=Mus musculus OX=10090 GN=Ptprs PE=1 SV=1 (B0V2N1)	Receptor-type tyrosine-protein phosphatase S OS=Mus musculus OX=10090 GN=Ptprs PE=1 SV=1	B0V2N1	Ptprs	SP_Mus_v20200224_17027ent.fasta	211903	1	2	2	2	2.84e-05	0.0126	1907
Sonnenschein_GaO-IP_r58843	Ctrl_IP	Ctrl_IP_A	QEp21-0857_Sonnenschein_Ctrl_IP_A	Cluster of Zinc transporter ZIP12 OS=Mus musculus OX=10090 GN=Slc39a12 PE=1 SV=1 (Q5FWH7)	Zinc transporter ZIP12 OS=Mus musculus OX=10090 GN=Slc39a12 PE=1 SV=1	Q5FWH7	Slc39a12	SP_Mus_v20200224_17027ent.fasta	76218.2	0.792	1	1	1	1.42e-05	0.016	689
Sonnenschein_GaO-IP_r58843	Ctrl_IP	Ctrl_IP_A	QEp21-0857_Sonnenschein_Ctrl_IP_A	Cluster of Nuclear protein localization protein 4 homolog OS=Mus musculus OX=10090 GN=Nploc4 PE=1 SV=3 (P60670)	Nuclear protein localization protein 4 homolog OS=Mus musculus OX=10090 GN=Nploc4 PE=1 SV=3	P60670	Nploc4	SP_Mus_v20200224_17027ent.fasta	68018.2	0.265	0	0	0	0	0	608
Sonnenschein_GaO-IP_r58843	Ctrl_IP	Ctrl_IP_A	QEp21-0857_Sonnenschein_Ctrl_IP_A	Cluster of 2',3'-cyclic-nucleotide 3'-phosphodiesterase OS=Mus musculus OX=10090 GN=Cnp PE=1 SV=3 (P16330)	2',3'-cyclic-nucleotide 3'-phosphodiesterase OS=Mus musculus OX=10090 GN=Cnp PE=1 SV=3	P16330	Cnp	SP_Mus_v20200224_17027ent.fasta	47125.2	1	26	37	41	0.000581	0.61	420
Sonnenschein_GaO-IP_r58843	Ctrl_IP	Ctrl_IP_A	QEp21-0857_Sonnenschein_Ctrl_IP_A	Cluster of Guanine nucleotide-binding protein G(o) subunit alpha OS=Mus musculus OX=10090 GN=Gnao1 PE=1 SV=3 (P18872)	Guanine nucleotide-binding protein G(i) subunit alpha-1 OS=Mus musculus OX=10090 GN=Gnai1 PE=1 SV=1	B2RSH2	Gnai1	SP_Mus_v20200224_17027ent.fasta	40362.5	1	4	5	9	0.000128	0.282	354
Sonnenschein_GaO-IP_r58843	Ctrl_IP	Ctrl_IP_A	QEp21-0857_Sonnenschein_Ctrl_IP_A	Cluster of Trafficking protein particle complex subunit 10 OS=Mus musculus OX=10090 GN=Trappc10 PE=1 SV=2 (Q3TLI0)	Trafficking protein particle complex subunit 10 OS=Mus musculus OX=10090 GN=Trappc10 PE=1 SV=2	Q3TLI0	Trappc10	SP_Mus_v20200224_17027ent.fasta	141590	1	4	4	4	5.67e-05	0.0532	1259
Sonnenschein_GaO-IP_r58843	Ctrl_IP	Ctrl_IP_A	QEp21-0857_Sonnenschein_Ctrl_IP_A	Cluster of Adenylyl cyclase-associated protein 1 OS=Mus musculus OX=10090 GN=Cap1 PE=1 SV=4 (P40124)	Adenylyl cyclase-associated protein 1 OS=Mus musculus OX=10090 GN=Cap1 PE=1 SV=4	P40124	Cap1	SP_Mus_v20200224_17027ent.fasta	51565.1	1	11	14	15	0.000213	0.325	474
Sonnenschein_GaO-IP_r58843	Ctrl_IP	Ctrl_IP_A	QEp21-0857_Sonnenschein_Ctrl_IP_A	Cluster of Microtubule-associated serine/threonine-protein kinase 1 OS=Mus musculus OX=10090 GN=Mast1 PE=1 SV=3 (Q9R1L5)	Microtubule-associated serine/threonine-protein kinase 4 OS=Mus musculus OX=10090 GN=Mast4 PE=1 SV=3	Q811L6	Mast4	SP_Mus_v20200224_17027ent.fasta	284008	0.954	0	0	0	0	0	2618
Sonnenschein_GaO-IP_r58843	Ctrl_IP	Ctrl_IP_A	QEp21-0857_Sonnenschein_Ctrl_IP_A	Cluster of High mobility group protein B1 OS=Mus musculus OX=10090 GN=Hmgb1 PE=1 SV=2 (P63158)	High mobility group protein B1 OS=Mus musculus OX=10090 GN=Hmgb1 PE=1 SV=2	P63158	Hmgb1	SP_Mus_v20200224_17027ent.fasta	24894.7	1	2	4	5	7.09e-05	0.209	215
Sonnenschein_GaO-IP_r58843	Ctrl_IP	Ctrl_IP_A	QEp21-0857_Sonnenschein_Ctrl_IP_A	Cluster of Disks large-associated protein 1 OS=Mus musculus OX=10090 GN=Dlgap1 PE=1 SV=3 (Q9D415)	Disks large-associated protein 1 OS=Mus musculus OX=10090 GN=Dlgap1 PE=1 SV=3	Q9D415	Dlgap1	SP_Mus_v20200224_17027ent.fasta	110376	0.47	0	0	0	0	0	992
Sonnenschein_GaO-IP_r58843	Ctrl_IP	Ctrl_IP_A	QEp21-0857_Sonnenschein_Ctrl_IP_A	Cluster of ADP-ribosylation factor-like protein 6 OS=Mus musculus OX=10090 GN=Arl6 PE=1 SV=1 (O88848)	ADP-ribosylation factor-like protein 6 OS=Mus musculus OX=10090 GN=Arl6 PE=1 SV=1	O88848	Arl6	SP_Mus_v20200224_17027ent.fasta	20960.3	0.961	1	1	1	1.42e-05	0.0484	186
Sonnenschein_GaO-IP_r58843	Ctrl_IP	Ctrl_IP_A	QEp21-0857_Sonnenschein_Ctrl_IP_A	Cluster of A-kinase anchor protein 10, mitochondrial OS=Mus musculus OX=10090 GN=Akap10 PE=1 SV=3 (O88845)	A-kinase anchor protein 10, mitochondrial OS=Mus musculus OX=10090 GN=Akap10 PE=1 SV=3	O88845	Akap10	SP_Mus_v20200224_17027ent.fasta	73633	0.933	1	1	1	1.42e-05	0.0227	662
Sonnenschein_GaO-IP_r58843	Ctrl_IP	Ctrl_IP_A	QEp21-0857_Sonnenschein_Ctrl_IP_A	Cluster of Isocitrate dehydrogenase [NADP] cytoplasmic OS=Mus musculus OX=10090 GN=Idh1 PE=1 SV=2 (O88844)	Isocitrate dehydrogenase [NADP] cytoplasmic OS=Mus musculus OX=10090 GN=Idh1 PE=1 SV=2	O88844	Idh1	SP_Mus_v20200224_17027ent.fasta	46675.8	1	3	3	3	4.25e-05	0.104	414
Sonnenschein_GaO-IP_r58843	Ctrl_IP	Ctrl_IP_A	QEp21-0857_Sonnenschein_Ctrl_IP_A	Cluster of Rab GDP dissociation inhibitor alpha OS=Mus musculus OX=10090 GN=Gdi1 PE=1 SV=3 (P50396)	Rab GDP dissociation inhibitor alpha OS=Mus musculus OX=10090 GN=Gdi1 PE=1 SV=3	P50396	Gdi1	SP_Mus_v20200224_17027ent.fasta	50523.1	1	7	7	9	0.000128	0.28	447
Sonnenschein_GaO-IP_r58843	Ctrl_IP	Ctrl_IP_A	QEp21-0857_Sonnenschein_Ctrl_IP_A	Cluster of Muscular LMNA-interacting protein OS=Mus musculus OX=10090 GN=Mlip PE=1 SV=1 (Q5FW52)	Muscular LMNA-interacting protein OS=Mus musculus OX=10090 GN=Mlip PE=1 SV=1	Q5FW52	Mlip	SP_Mus_v20200224_17027ent.fasta	29465.9	1	1	1	1	1.42e-05	0.0595	269
Sonnenschein_GaO-IP_r58843	Ctrl_IP	Ctrl_IP_A	QEp21-0857_Sonnenschein_Ctrl_IP_A	Cluster of Disks large homolog 1 OS=Mus musculus OX=10090 GN=Dlg1 PE=1 SV=1 (Q811D0)	Disks large homolog 1 OS=Mus musculus OX=10090 GN=Dlg1 PE=1 SV=1	Q811D0	Dlg1	SP_Mus_v20200224_17027ent.fasta	100120	1	11	12	17	0.000241	0.242	905
Sonnenschein_GaO-IP_r58843	Ctrl_IP	Ctrl_IP_A	QEp21-0857_Sonnenschein_Ctrl_IP_A	Cluster of Neuronal migration protein doublecortin OS=Mus musculus OX=10090 GN=Dcx PE=1 SV=1 (O88809)	Neuronal migration protein doublecortin OS=Mus musculus OX=10090 GN=Dcx PE=1 SV=1	O88809	Dcx	SP_Mus_v20200224_17027ent.fasta	40613.9	1	2	2	5	7.09e-05	0.134	366
Sonnenschein_GaO-IP_r58843	Ctrl_IP	Ctrl_IP_A	QEp21-0857_Sonnenschein_Ctrl_IP_A	Cluster of Echinoderm microtubule-associated protein-like 1 OS=Mus musculus OX=10090 GN=Eml1 PE=1 SV=1 (Q05BC3)	Echinoderm microtubule-associated protein-like 1 OS=Mus musculus OX=10090 GN=Eml1 PE=1 SV=1	Q05BC3	Eml1	SP_Mus_v20200224_17027ent.fasta	89679.5	0.925	1	1	1	1.42e-05	0.0135	814
Sonnenschein_GaO-IP_r58843	Ctrl_IP	Ctrl_IP_A	QEp21-0857_Sonnenschein_Ctrl_IP_A	Cluster of Nucleoside diphosphate kinase B OS=Mus musculus OX=10090 GN=Nme2 PE=1 SV=1 (Q01768)	Nucleoside diphosphate kinase B OS=Mus musculus OX=10090 GN=Nme2 PE=1 SV=1	Q01768	Nme2	SP_Mus_v20200224_17027ent.fasta	17363.3	1	3	3	11	0.000156	0.592	152
Sonnenschein_GaO-IP_r58843	Ctrl_IP	Ctrl_IP_A	QEp21-0857_Sonnenschein_Ctrl_IP_A	Cluster of MICOS complex subunit Mic19 OS=Mus musculus OX=10090 GN=Chchd3 PE=1 SV=1 (Q9CRB9)	MICOS complex subunit Mic19 OS=Mus musculus OX=10090 GN=Chchd3 PE=1 SV=1	Q9CRB9	Chchd3	SP_Mus_v20200224_17027ent.fasta	26334.4	0.2	0	0	0	0	0	227
Sonnenschein_GaO-IP_r58843	Ctrl_IP	Ctrl_IP_A	QEp21-0857_Sonnenschein_Ctrl_IP_A	Cluster of Protein tweety homolog 1 OS=Mus musculus OX=10090 GN=Ttyh1 PE=1 SV=1 (Q9D3A9)	Protein tweety homolog 1 OS=Mus musculus OX=10090 GN=Ttyh1 PE=1 SV=1	Q9D3A9	Ttyh1	SP_Mus_v20200224_17027ent.fasta	49033.2	0.24	0	0	0	0	0	450
Sonnenschein_GaO-IP_r58843	Ctrl_IP	Ctrl_IP_A	QEp21-0857_Sonnenschein_Ctrl_IP_A	Cluster of Neuronal cell adhesion molecule OS=Mus musculus OX=10090 GN=Nrcam PE=1 SV=2 (Q810U4)	Neuronal cell adhesion molecule OS=Mus musculus OX=10090 GN=Nrcam PE=1 SV=2	Q810U4	Nrcam	SP_Mus_v20200224_17027ent.fasta	138524	0.825	1	1	1	1.42e-05	0.0151	1256
Sonnenschein_GaO-IP_r58843	Ctrl_IP	Ctrl_IP_A	QEp21-0857_Sonnenschein_Ctrl_IP_A	Cluster of Neurofascin OS=Mus musculus OX=10090 GN=Nfasc PE=1 SV=1 (Q810U3)	Neurofascin OS=Mus musculus OX=10090 GN=Nfasc PE=1 SV=1	Q810U3	Nfasc	SP_Mus_v20200224_17027ent.fasta	137977	0.961	1	1	1	1.42e-05	0.0145	1240
Sonnenschein_GaO-IP_r58843	Ctrl_IP	Ctrl_IP_A	QEp21-0857_Sonnenschein_Ctrl_IP_A	Cluster of Glycerol-3-phosphate dehydrogenase [NAD(+)], cytoplasmic OS=Mus musculus OX=10090 GN=Gpd1 PE=1 SV=3 (P13707)	Glycerol-3-phosphate dehydrogenase [NAD(+)], cytoplasmic OS=Mus musculus OX=10090 GN=Gpd1 PE=1 SV=3	P13707	Gpd1	SP_Mus_v20200224_17027ent.fasta	37572.7	1	4	4	5	7.09e-05	0.223	349
Sonnenschein_GaO-IP_r58843	Ctrl_IP	Ctrl_IP_A	QEp21-0857_Sonnenschein_Ctrl_IP_A	Cluster of Ubiquinol-cytochrome-c reductase complex assembly factor 2 OS=Mus musculus OX=10090 GN=Uqcc2 PE=1 SV=1 (Q9CQY6)	Ubiquinol-cytochrome-c reductase complex assembly factor 2 OS=Mus musculus OX=10090 GN=Uqcc2 PE=1 SV=1	Q9CQY6	Uqcc2	SP_Mus_v20200224_17027ent.fasta	16321.1	0.957	1	1	1	1.42e-05	0.162	136
Sonnenschein_GaO-IP_r58843	Ctrl_IP	Ctrl_IP_A	QEp21-0857_Sonnenschein_Ctrl_IP_A	Cluster of Protein RUFY3 OS=Mus musculus OX=10090 GN=Rufy3 PE=1 SV=1 (Q9D394)	Protein RUFY3 OS=Mus musculus OX=10090 GN=Rufy3 PE=1 SV=1	Q9D394	Rufy3	SP_Mus_v20200224_17027ent.fasta	53009.1	1	12	12	13	0.000184	0.328	469
Sonnenschein_GaO-IP_r58843	Ctrl_IP	Ctrl_IP_A	QEp21-0857_Sonnenschein_Ctrl_IP_A	Cluster of Gamma-aminobutyric acid receptor-associated protein-like 2 OS=Mus musculus OX=10090 GN=Gabarapl2 PE=1 SV=1 (P60521)	Gamma-aminobutyric acid receptor-associated protein-like 2 OS=Mus musculus OX=10090 GN=Gabarapl2 PE=1 SV=1	P60521	Gabarapl2	SP_Mus_v20200224_17027ent.fasta	13667.2	1	8	16	18	0.000255	0.667	117
Sonnenschein_GaO-IP_r58843	Ctrl_IP	Ctrl_IP_A	QEp21-0857_Sonnenschein_Ctrl_IP_A	Cluster of ADP-ribosylation factor-like protein 8A OS=Mus musculus OX=10090 GN=Arl8a PE=1 SV=1 (Q8VEH3)	ADP-ribosylation factor-like protein 8B OS=Mus musculus OX=10090 GN=Arl8b PE=1 SV=1	Q9CQW2	Arl8b	SP_Mus_v20200224_17027ent.fasta	21540	1	1	1	5	7.09e-05	0.36	186
Sonnenschein_GaO-IP_r58843	Ctrl_IP	Ctrl_IP_A	QEp21-0857_Sonnenschein_Ctrl_IP_A	Cluster of Transmembrane protein 33 OS=Mus musculus OX=10090 GN=Tmem33 PE=1 SV=1 (Q9CR67)	Transmembrane protein 33 OS=Mus musculus OX=10090 GN=Tmem33 PE=1 SV=1	Q9CR67	Tmem33	SP_Mus_v20200224_17027ent.fasta	28032.9	1	2	2	2	2.84e-05	0.117	247
Sonnenschein_GaO-IP_r58843	Ctrl_IP	Ctrl_IP_A	QEp21-0857_Sonnenschein_Ctrl_IP_A	Cluster of Protein RER1 OS=Mus musculus OX=10090 GN=Rer1 PE=1 SV=1 (Q9CQU3)	Protein RER1 OS=Mus musculus OX=10090 GN=Rer1 PE=1 SV=1	Q9CQU3	Rer1	SP_Mus_v20200224_17027ent.fasta	22988.9	0.961	1	1	1	1.42e-05	0.0459	196
Sonnenschein_GaO-IP_r58843	Ctrl_IP	Ctrl_IP_A	QEp21-0857_Sonnenschein_Ctrl_IP_A	Cluster of V-type proton ATPase subunit d 1 OS=Mus musculus OX=10090 GN=Atp6v0d1 PE=1 SV=2 (P51863)	V-type proton ATPase subunit d 1 OS=Mus musculus OX=10090 GN=Atp6v0d1 PE=1 SV=2	P51863	Atp6v0d1	SP_Mus_v20200224_17027ent.fasta	40302.8	0.941	1	1	1	1.42e-05	0.037	351
Sonnenschein_GaO-IP_r58843	Ctrl_IP	Ctrl_IP_A	QEp21-0857_Sonnenschein_Ctrl_IP_A	Cluster of V-type proton ATPase subunit G 1 OS=Mus musculus OX=10090 GN=Atp6v1g1 PE=1 SV=3 (Q9CR51)	V-type proton ATPase subunit G 1 OS=Mus musculus OX=10090 GN=Atp6v1g1 PE=1 SV=3	Q9CR51	Atp6v1g1	SP_Mus_v20200224_17027ent.fasta	13724.5	0.999	2	2	2	2.84e-05	0.169	118
Sonnenschein_GaO-IP_r58843	Ctrl_IP	Ctrl_IP_A	QEp21-0857_Sonnenschein_Ctrl_IP_A	Cluster of RuvB-like 2 OS=Mus musculus OX=10090 GN=Ruvbl2 PE=1 SV=3 (Q9WTM5)	RuvB-like 2 OS=Mus musculus OX=10090 GN=Ruvbl2 PE=1 SV=3	Q9WTM5	Ruvbl2	SP_Mus_v20200224_17027ent.fasta	51114	1	2	2	2	2.84e-05	0.0497	463
Sonnenschein_GaO-IP_r58843	Ctrl_IP	Ctrl_IP_A	QEp21-0857_Sonnenschein_Ctrl_IP_A	Cluster of Stathmin-2 OS=Mus musculus OX=10090 GN=Stmn2 PE=1 SV=1 (P55821)	Stathmin-2 OS=Mus musculus OX=10090 GN=Stmn2 PE=1 SV=1	P55821	Stmn2	SP_Mus_v20200224_17027ent.fasta	20829	0.586	1	1	1	1.42e-05	0.0559	179
Sonnenschein_GaO-IP_r58843	Ctrl_IP	Ctrl_IP_A	QEp21-0857_Sonnenschein_Ctrl_IP_A	Cluster of Cortactin-binding protein 2 OS=Mus musculus OX=10090 GN=Cttnbp2 PE=1 SV=2 (B9EJA2)	Cortactin-binding protein 2 OS=Mus musculus OX=10090 GN=Cttnbp2 PE=1 SV=2	B9EJA2	Cttnbp2	SP_Mus_v20200224_17027ent.fasta	178775	1	11	12	13	0.000184	0.0777	1648
Sonnenschein_GaO-IP_r58843	Ctrl_IP	Ctrl_IP_A	QEp21-0857_Sonnenschein_Ctrl_IP_A	Cluster of Eukaryotic translation initiation factor 5A-1 OS=Mus musculus OX=10090 GN=Eif5a PE=1 SV=2 (P63242)	Eukaryotic translation initiation factor 5A-1 OS=Mus musculus OX=10090 GN=Eif5a PE=1 SV=2	P63242	Eif5a	SP_Mus_v20200224_17027ent.fasta	16832.7	0.997	1	2	2	2.84e-05	0.0779	154
Sonnenschein_GaO-IP_r58843	Ctrl_IP	Ctrl_IP_A	QEp21-0857_Sonnenschein_Ctrl_IP_A	Cluster of Solute carrier family 25 member 46 OS=Mus musculus OX=10090 GN=Slc25a46 PE=1 SV=1 (Q9CQS4)	Solute carrier family 25 member 46 OS=Mus musculus OX=10090 GN=Slc25a46 PE=1 SV=1	Q9CQS4	Slc25a46	SP_Mus_v20200224_17027ent.fasta	46225.9	0.999	2	2	2	2.84e-05	0.0766	418
Sonnenschein_GaO-IP_r58843	Ctrl_IP	Ctrl_IP_A	QEp21-0857_Sonnenschein_Ctrl_IP_A	Cluster of WD repeat domain phosphoinositide-interacting protein 3 OS=Mus musculus OX=10090 GN=Wdr45b PE=1 SV=2 (Q9CR39)	WD repeat domain phosphoinositide-interacting protein 3 OS=Mus musculus OX=10090 GN=Wdr45b PE=1 SV=2	Q9CR39	Wdr45b	SP_Mus_v20200224_17027ent.fasta	38021	0.995	1	1	1	1.42e-05	0.0407	344
Sonnenschein_GaO-IP_r58843	Ctrl_IP	Ctrl_IP_A	QEp21-0857_Sonnenschein_Ctrl_IP_A	Cluster of Serine/threonine-protein phosphatase 6 catalytic subunit OS=Mus musculus OX=10090 GN=Ppp6c PE=1 SV=1 (Q9CQR6)	Serine/threonine-protein phosphatase 6 catalytic subunit OS=Mus musculus OX=10090 GN=Ppp6c PE=1 SV=1	Q9CQR6	Ppp6c	SP_Mus_v20200224_17027ent.fasta	35159.7	1	3	3	3	4.25e-05	0.102	305
Sonnenschein_GaO-IP_r58843	Ctrl_IP	Ctrl_IP_A	QEp21-0857_Sonnenschein_Ctrl_IP_A	Cluster of Acyl-coenzyme A thioesterase 13 OS=Mus musculus OX=10090 GN=Acot13 PE=1 SV=1 (Q9CQR4)	Acyl-coenzyme A thioesterase 13 OS=Mus musculus OX=10090 GN=Acot13 PE=1 SV=1	Q9CQR4	Acot13	SP_Mus_v20200224_17027ent.fasta	15182.9	0.995	1	1	1	1.42e-05	0.0857	140
Sonnenschein_GaO-IP_r58843	Ctrl_IP	Ctrl_IP_A	QEp21-0857_Sonnenschein_Ctrl_IP_A	Cluster of ATP synthase F(0) complex subunit B1, mitochondrial OS=Mus musculus OX=10090 GN=Atp5pb PE=1 SV=1 (Q9CQQ7)	ATP synthase F(0) complex subunit B1, mitochondrial OS=Mus musculus OX=10090 GN=Atp5pb PE=1 SV=1	Q9CQQ7	Atp5pb	SP_Mus_v20200224_17027ent.fasta	28949.4	1	2	2	2	2.84e-05	0.0625	256
Sonnenschein_GaO-IP_r58843	Ctrl_IP	Ctrl_IP_A	QEp21-0857_Sonnenschein_Ctrl_IP_A	Cluster of Vacuolar protein sorting-associated protein VTA1 homolog OS=Mus musculus OX=10090 GN=Vta1 PE=1 SV=1 (Q9CR26)	Vacuolar protein sorting-associated protein VTA1 homolog OS=Mus musculus OX=10090 GN=Vta1 PE=1 SV=1	Q9CR26	Vta1	SP_Mus_v20200224_17027ent.fasta	33913.4	0.986	1	1	1	1.42e-05	0.0324	309
Sonnenschein_GaO-IP_r58843	Ctrl_IP	Ctrl_IP_A	QEp21-0857_Sonnenschein_Ctrl_IP_A	Cluster of Oxysterol-binding protein-related protein 9 OS=Mus musculus OX=10090 GN=Osbpl9 PE=1 SV=1 (A2A8Z1)	Oxysterol-binding protein-related protein 9 OS=Mus musculus OX=10090 GN=Osbpl9 PE=1 SV=1	A2A8Z1	Osbpl9	SP_Mus_v20200224_17027ent.fasta	83111	0.997	1	1	1	1.42e-05	0.0136	736
Sonnenschein_GaO-IP_r58843	Ctrl_IP	Ctrl_IP_A	QEp21-0857_Sonnenschein_Ctrl_IP_A	Cluster of 26S proteasome non-ATPase regulatory subunit 9 OS=Mus musculus OX=10090 GN=Psmd9 PE=1 SV=1 (Q9CR00)	26S proteasome non-ATPase regulatory subunit 9 OS=Mus musculus OX=10090 GN=Psmd9 PE=1 SV=1	Q9CR00	Psmd9	SP_Mus_v20200224_17027ent.fasta	24719.6	0.961	1	1	1	1.42e-05	0.0541	222
Sonnenschein_GaO-IP_r58843	Ctrl_IP	Ctrl_IP_A	QEp21-0857_Sonnenschein_Ctrl_IP_A	Cluster of Vacuolar protein sorting-associated protein 33A OS=Mus musculus OX=10090 GN=Vps33a PE=1 SV=2 (Q9D2N9)	Vacuolar protein sorting-associated protein 33A OS=Mus musculus OX=10090 GN=Vps33a PE=1 SV=2	Q9D2N9	Vps33a	SP_Mus_v20200224_17027ent.fasta	67557.6	1	2	2	2	2.84e-05	0.0418	598
Sonnenschein_GaO-IP_r58843	Ctrl_IP	Ctrl_IP_A	QEp21-0857_Sonnenschein_Ctrl_IP_A	Cluster of Dystrobrevin alpha OS=Mus musculus OX=10090 GN=Dtna PE=1 SV=2 (Q9D2N4)	Dystrobrevin alpha OS=Mus musculus OX=10090 GN=Dtna PE=1 SV=2	Q9D2N4	Dtna	SP_Mus_v20200224_17027ent.fasta	84068.6	1	2	2	2	2.84e-05	0.0684	746
Sonnenschein_GaO-IP_r58843	Ctrl_IP	Ctrl_IP_A	QEp21-0857_Sonnenschein_Ctrl_IP_A	Cluster of Target of Myb protein 1 OS=Mus musculus OX=10090 GN=Tom1 PE=1 SV=1 (O88746)	Target of Myb protein 1 OS=Mus musculus OX=10090 GN=Tom1 PE=1 SV=1	O88746	Tom1	SP_Mus_v20200224_17027ent.fasta	54326	1	5	5	5	7.09e-05	0.189	492
Sonnenschein_GaO-IP_r58843	Ctrl_IP	Ctrl_IP_A	QEp21-0857_Sonnenschein_Ctrl_IP_A	Cluster of Ganglioside-induced differentiation-associated protein 1 OS=Mus musculus OX=10090 GN=Gdap1 PE=1 SV=1 (O88741)	Ganglioside-induced differentiation-associated protein 1 OS=Mus musculus OX=10090 GN=Gdap1 PE=1 SV=1	O88741	Gdap1	SP_Mus_v20200224_17027ent.fasta	41311.7	0.995	1	1	1	1.42e-05	0.0419	358
Sonnenschein_GaO-IP_r58843	Ctrl_IP	Ctrl_IP_A	QEp21-0857_Sonnenschein_Ctrl_IP_A	Cluster of Ras-related protein Rab-33A OS=Mus musculus OX=10090 GN=Rab33a PE=2 SV=1 (P97950)	Ras-related protein Rab-33A OS=Mus musculus OX=10090 GN=Rab33a PE=2 SV=1	P97950	Rab33a	SP_Mus_v20200224_17027ent.fasta	26540.5	0.999	1	1	2	2.84e-05	0.0928	237
Sonnenschein_GaO-IP_r58843	Ctrl_IP	Ctrl_IP_A	QEp21-0857_Sonnenschein_Ctrl_IP_A	Cluster of Baculoviral IAP repeat-containing protein 6 OS=Mus musculus OX=10090 GN=Birc6 PE=1 SV=2 (O88738)	Baculoviral IAP repeat-containing protein 6 OS=Mus musculus OX=10090 GN=Birc6 PE=1 SV=2	O88738	Birc6	SP_Mus_v20200224_17027ent.fasta	532170	0.243	0	0	0	0	0	4882
Sonnenschein_GaO-IP_r58843	Ctrl_IP	Ctrl_IP_A	QEp21-0857_Sonnenschein_Ctrl_IP_A	Cluster of Protein bassoon OS=Mus musculus OX=10090 GN=Bsn PE=1 SV=4 (O88737)	Protein bassoon OS=Mus musculus OX=10090 GN=Bsn PE=1 SV=4	O88737	Bsn	SP_Mus_v20200224_17027ent.fasta	418840	0.989	1	1	1	1.42e-05	0.00761	3942
Sonnenschein_GaO-IP_r58843	Ctrl_IP	Ctrl_IP_A	QEp21-0857_Sonnenschein_Ctrl_IP_A	Cluster of C-terminal-binding protein 1 OS=Mus musculus OX=10090 GN=Ctbp1 PE=1 SV=2 (O88712)	C-terminal-binding protein 1 OS=Mus musculus OX=10090 GN=Ctbp1 PE=1 SV=2	O88712	Ctbp1	SP_Mus_v20200224_17027ent.fasta	47744.7	1	2	2	3	4.25e-05	0.0907	441
Sonnenschein_GaO-IP_r58843	Ctrl_IP	Ctrl_IP_A	QEp21-0857_Sonnenschein_Ctrl_IP_A	Cluster of Oxysterol-binding protein-related protein 8 OS=Mus musculus OX=10090 GN=Osbpl8 PE=1 SV=1 (B9EJ86)	Oxysterol-binding protein-related protein 8 OS=Mus musculus OX=10090 GN=Osbpl8 PE=1 SV=1	B9EJ86	Osbpl8	SP_Mus_v20200224_17027ent.fasta	101273	1	11	12	14	0.000198	0.213	889
Sonnenschein_GaO-IP_r58843	Ctrl_IP	Ctrl_IP_A	QEp21-0857_Sonnenschein_Ctrl_IP_A	Cluster of Potassium/sodium hyperpolarization-activated cyclic nucleotide-gated channel 1 OS=Mus musculus OX=10090 GN=Hcn1 PE=1 SV=1 (O88704)	Potassium/sodium hyperpolarization-activated cyclic nucleotide-gated channel 1 OS=Mus musculus OX=10090 GN=Hcn1 PE=1 SV=1	O88704	Hcn1	SP_Mus_v20200224_17027ent.fasta	102432	0.44	0	0	0	0	0	910
Sonnenschein_GaO-IP_r58843	Ctrl_IP	Ctrl_IP_A	QEp21-0857_Sonnenschein_Ctrl_IP_A	Cluster of Coactosin-like protein OS=Mus musculus OX=10090 GN=Cotl1 PE=1 SV=3 (Q9CQI6)	Coactosin-like protein OS=Mus musculus OX=10090 GN=Cotl1 PE=1 SV=3	Q9CQI6	Cotl1	SP_Mus_v20200224_17027ent.fasta	15944.2	1	3	4	4	5.67e-05	0.373	142
Sonnenschein_GaO-IP_r58843	Ctrl_IP	Ctrl_IP_A	QEp21-0857_Sonnenschein_Ctrl_IP_A	Cluster of Glia maturation factor beta OS=Mus musculus OX=10090 GN=Gmfb PE=1 SV=3 (Q9CQI3)	Glia maturation factor beta OS=Mus musculus OX=10090 GN=Gmfb PE=1 SV=3	Q9CQI3	Gmfb	SP_Mus_v20200224_17027ent.fasta	16723.4	1	2	2	2	2.84e-05	0.239	142
Sonnenschein_GaO-IP_r58843	Ctrl_IP	Ctrl_IP_A	QEp21-0857_Sonnenschein_Ctrl_IP_A	Cluster of Cofilin-2 OS=Mus musculus OX=10090 GN=Cfl2 PE=1 SV=1 (P45591)	Cofilin-2 OS=Mus musculus OX=10090 GN=Cfl2 PE=1 SV=1	P45591	Cfl2	SP_Mus_v20200224_17027ent.fasta	18710.3	1	6	6	7	9.92e-05	0.536	166
Sonnenschein_GaO-IP_r58843	Ctrl_IP	Ctrl_IP_A	QEp21-0857_Sonnenschein_Ctrl_IP_A	Cluster of Adenosylhomocysteinase OS=Mus musculus OX=10090 GN=Ahcy PE=1 SV=3 (P50247)	Adenosylhomocysteinase OS=Mus musculus OX=10090 GN=Ahcy PE=1 SV=3	P50247	Ahcy	SP_Mus_v20200224_17027ent.fasta	47689.1	1	3	3	5	7.09e-05	0.104	432
Sonnenschein_GaO-IP_r58843	Ctrl_IP	Ctrl_IP_A	QEp21-0857_Sonnenschein_Ctrl_IP_A	Cluster of Cleavage and polyadenylation specificity factor subunit 5 OS=Mus musculus OX=10090 GN=Nudt21 PE=1 SV=1 (Q9CQF3)	Cleavage and polyadenylation specificity factor subunit 5 OS=Mus musculus OX=10090 GN=Nudt21 PE=1 SV=1	Q9CQF3	Nudt21	SP_Mus_v20200224_17027ent.fasta	26241.1	1	6	7	7	9.92e-05	0.388	227
Sonnenschein_GaO-IP_r58843	Ctrl_IP	Ctrl_IP_A	QEp21-0857_Sonnenschein_Ctrl_IP_A	Cluster of RNA transcription, translation and transport factor protein OS=Mus musculus OX=10090 GN=RTRAF PE=1 SV=1 (Q9CQE8)	RNA transcription, translation and transport factor protein OS=Mus musculus OX=10090 GN=RTRAF PE=1 SV=1	Q9CQE8	RTRAF	SP_Mus_v20200224_17027ent.fasta	28153.4	1	7	8	8	0.000113	0.352	244
Sonnenschein_GaO-IP_r58843	Ctrl_IP	Ctrl_IP_A	QEp21-0857_Sonnenschein_Ctrl_IP_A	Cluster of Protein NipSnap homolog 3B OS=Mus musculus OX=10090 GN=Nipsnap3b PE=1 SV=1 (Q9CQE1)	Protein NipSnap homolog 3B OS=Mus musculus OX=10090 GN=Nipsnap3b PE=1 SV=1	Q9CQE1	Nipsnap3b	SP_Mus_v20200224_17027ent.fasta	28308.3	0.999	1	1	1	1.42e-05	0.0364	247
Sonnenschein_GaO-IP_r58843	Ctrl_IP	Ctrl_IP_A	QEp21-0857_Sonnenschein_Ctrl_IP_A	Cluster of Ras-related protein Rab-5B OS=Mus musculus OX=10090 GN=Rab5b PE=1 SV=1 (P61021)	Ras-related protein Rab-5A OS=Mus musculus OX=10090 GN=Rab5a PE=1 SV=1	Q9CQD1	Rab5a	SP_Mus_v20200224_17027ent.fasta	23598.8	0.199	0	0	2	2.84e-05	0.0977	215
Sonnenschein_GaO-IP_r58843	Ctrl_IP	Ctrl_IP_A	QEp21-0857_Sonnenschein_Ctrl_IP_A	Cluster of Basic leucine zipper and W2 domain-containing protein 1 OS=Mus musculus OX=10090 GN=Bzw1 PE=1 SV=1 (Q9CQC6)	Basic leucine zipper and W2 domain-containing protein 1 OS=Mus musculus OX=10090 GN=Bzw1 PE=1 SV=1	Q9CQC6	Bzw1	SP_Mus_v20200224_17027ent.fasta	48044.7	0.087	0	0	0	0	0	419
Sonnenschein_GaO-IP_r58843	Ctrl_IP	Ctrl_IP_A	QEp21-0857_Sonnenschein_Ctrl_IP_A	Cluster of Succinate dehydrogenase [ubiquinone] iron-sulfur subunit, mitochondrial OS=Mus musculus OX=10090 GN=Sdhb PE=1 SV=1 (Q9CQA3)	Succinate dehydrogenase [ubiquinone] iron-sulfur subunit, mitochondrial OS=Mus musculus OX=10090 GN=Sdhb PE=1 SV=1	Q9CQA3	Sdhb	SP_Mus_v20200224_17027ent.fasta	31815	1	3	3	3	4.25e-05	0.11	282
Sonnenschein_GaO-IP_r58843	Ctrl_IP	Ctrl_IP_A	QEp21-0857_Sonnenschein_Ctrl_IP_A	Cluster of Trafficking protein particle complex subunit 5 OS=Mus musculus OX=10090 GN=Trappc5 PE=1 SV=1 (Q9CQA1)	Trafficking protein particle complex subunit 5 OS=Mus musculus OX=10090 GN=Trappc5 PE=1 SV=1	Q9CQA1	Trappc5	SP_Mus_v20200224_17027ent.fasta	20795.4	1	2	2	2	2.84e-05	0.0904	188
Sonnenschein_GaO-IP_r58843	Ctrl_IP	Ctrl_IP_A	QEp21-0857_Sonnenschein_Ctrl_IP_A	Cluster of Liprin-alpha-3 OS=Mus musculus OX=10090 GN=Ppfia3 PE=1 SV=2 (P60469)	Liprin-alpha-3 OS=Mus musculus OX=10090 GN=Ppfia3 PE=1 SV=2	P60469	Ppfia3	SP_Mus_v20200224_17027ent.fasta	133430	1	10	11	12	0.00017	0.126	1194
Sonnenschein_GaO-IP_r58843	Ctrl_IP	Ctrl_IP_A	QEp21-0857_Sonnenschein_Ctrl_IP_A	Cluster of Ankyrin-1 OS=Mus musculus OX=10090 GN=Ank1 PE=1 SV=2 (Q02357)	Ankyrin-1 OS=Mus musculus OX=10090 GN=Ank1 PE=1 SV=2	Q02357	Ank1	SP_Mus_v20200224_17027ent.fasta	204226	0.958	0	0	15	0.000213	0.0188	1862
Sonnenschein_GaO-IP_r58843	Ctrl_IP	Ctrl_IP_A	QEp21-0857_Sonnenschein_Ctrl_IP_A	Cluster of Peroxiredoxin-5, mitochondrial OS=Mus musculus OX=10090 GN=Prdx5 PE=1 SV=2 (P99029)	Peroxiredoxin-5, mitochondrial OS=Mus musculus OX=10090 GN=Prdx5 PE=1 SV=2	P99029	Prdx5	SP_Mus_v20200224_17027ent.fasta	21897.6	1	10	13	14	0.000198	0.571	210
Sonnenschein_GaO-IP_r58843	Ctrl_IP	Ctrl_IP_A	QEp21-0857_Sonnenschein_Ctrl_IP_A	Cluster of Proteasome subunit beta type-4 OS=Mus musculus OX=10090 GN=Psmb4 PE=1 SV=1 (P99026)	Proteasome subunit beta type-4 OS=Mus musculus OX=10090 GN=Psmb4 PE=1 SV=1	P99026	Psmb4	SP_Mus_v20200224_17027ent.fasta	29116.6	0.998	2	2	2	2.84e-05	0.0871	264
Sonnenschein_GaO-IP_r58843	Ctrl_IP	Ctrl_IP_A	QEp21-0857_Sonnenschein_Ctrl_IP_A	Cluster of Tubulin beta-2A chain OS=Mus musculus OX=10090 GN=Tubb2a PE=1 SV=1 (Q7TMM9)	Tubulin beta-5 chain OS=Mus musculus OX=10090 GN=Tubb5 PE=1 SV=1	P99024	Tubb5	SP_Mus_v20200224_17027ent.fasta	49670.6	1	5	10	219	0.00311	0.831	444
Sonnenschein_GaO-IP_r58843	Ctrl_IP	Ctrl_IP_A	QEp21-0857_Sonnenschein_Ctrl_IP_A	Cluster of Cytosol aminopeptidase OS=Mus musculus OX=10090 GN=Lap3 PE=1 SV=3 (Q9CPY7)	Cytosol aminopeptidase OS=Mus musculus OX=10090 GN=Lap3 PE=1 SV=3	Q9CPY7	Lap3	SP_Mus_v20200224_17027ent.fasta	56142.7	1	3	3	3	4.25e-05	0.0906	519
Sonnenschein_GaO-IP_r58843	Ctrl_IP	Ctrl_IP_A	QEp21-0857_Sonnenschein_Ctrl_IP_A	Cluster of Mitochondrial fission 1 protein OS=Mus musculus OX=10090 GN=Fis1 PE=1 SV=1 (Q9CQ92)	Mitochondrial fission 1 protein OS=Mus musculus OX=10090 GN=Fis1 PE=1 SV=1	Q9CQ92	Fis1	SP_Mus_v20200224_17027ent.fasta	17009.2	1	2	2	2	2.84e-05	0.158	152
Sonnenschein_GaO-IP_r58843	Ctrl_IP	Ctrl_IP_A	QEp21-0857_Sonnenschein_Ctrl_IP_A	Cluster of Trafficking protein particle complex subunit 6B OS=Mus musculus OX=10090 GN=Trappc6b PE=1 SV=1 (Q9D289)	Trafficking protein particle complex subunit 6B OS=Mus musculus OX=10090 GN=Trappc6b PE=1 SV=1	Q9D289	Trappc6b	SP_Mus_v20200224_17027ent.fasta	17936.6	1	2	2	2	2.84e-05	0.108	158
Sonnenschein_GaO-IP_r58843	Ctrl_IP	Ctrl_IP_A	QEp21-0857_Sonnenschein_Ctrl_IP_A	Cluster of Actin-related protein 2/3 complex subunit 5 OS=Mus musculus OX=10090 GN=Arpc5 PE=1 SV=3 (Q9CPW4)	Actin-related protein 2/3 complex subunit 5 OS=Mus musculus OX=10090 GN=Arpc5 PE=1 SV=3	Q9CPW4	Arpc5	SP_Mus_v20200224_17027ent.fasta	16288.5	1	3	3	4	5.67e-05	0.437	151
Sonnenschein_GaO-IP_r58843	Ctrl_IP	Ctrl_IP_A	QEp21-0857_Sonnenschein_Ctrl_IP_A	Cluster of Vacuolar protein-sorting-associated protein 25 OS=Mus musculus OX=10090 GN=Vps25 PE=1 SV=1 (Q9CQ80)	Vacuolar protein-sorting-associated protein 25 OS=Mus musculus OX=10090 GN=Vps25 PE=1 SV=1	Q9CQ80	Vps25	SP_Mus_v20200224_17027ent.fasta	20748.1	1	3	3	3	4.25e-05	0.148	176
Sonnenschein_GaO-IP_r58843	Ctrl_IP	Ctrl_IP_A	QEp21-0857_Sonnenschein_Ctrl_IP_A	Cluster of Lactoylglutathione lyase OS=Mus musculus OX=10090 GN=Glo1 PE=1 SV=3 (Q9CPU0)	Lactoylglutathione lyase OS=Mus musculus OX=10090 GN=Glo1 PE=1 SV=3	Q9CPU0	Glo1	SP_Mus_v20200224_17027ent.fasta	20810.9	0.948	1	1	1	1.42e-05	0.0489	184
Sonnenschein_GaO-IP_r58843	Ctrl_IP	Ctrl_IP_A	QEp21-0857_Sonnenschein_Ctrl_IP_A	Cluster of ATP synthase subunit g, mitochondrial OS=Mus musculus OX=10090 GN=Atp5mg PE=1 SV=1 (Q9CPQ8)	ATP synthase subunit g, mitochondrial OS=Mus musculus OX=10090 GN=Atp5mg PE=1 SV=1	Q9CPQ8	Atp5mg	SP_Mus_v20200224_17027ent.fasta	11424.6	0.766	1	1	1	1.42e-05	0.0874	103
Sonnenschein_GaO-IP_r58843	Ctrl_IP	Ctrl_IP_A	QEp21-0857_Sonnenschein_Ctrl_IP_A	Cluster of CTP synthase 1 OS=Mus musculus OX=10090 GN=Ctps1 PE=1 SV=2 (P70698)	CTP synthase 1 OS=Mus musculus OX=10090 GN=Ctps1 PE=1 SV=2	P70698	Ctps1	SP_Mus_v20200224_17027ent.fasta	66683	1	2	2	2	2.84e-05	0.044	591
Sonnenschein_GaO-IP_r58843	Ctrl_IP	Ctrl_IP_A	QEp21-0857_Sonnenschein_Ctrl_IP_A	Cluster of Tyrosine-protein phosphatase non-receptor type 11 OS=Mus musculus OX=10090 GN=Ptpn11 PE=1 SV=3 (P35235)	Tyrosine-protein phosphatase non-receptor type 11 OS=Mus musculus OX=10090 GN=Ptpn11 PE=1 SV=3	P35235	Ptpn11	SP_Mus_v20200224_17027ent.fasta	68034.5	0.926	1	1	1	1.42e-05	0.0253	593
Sonnenschein_GaO-IP_r58843	Ctrl_IP	Ctrl_IP_A	QEp21-0857_Sonnenschein_Ctrl_IP_A	Cluster of Myosin regulatory light chain 12B OS=Mus musculus OX=10090 GN=Myl12b PE=1 SV=2 (Q3THE2)	Myosin regulatory light polypeptide 9 OS=Mus musculus OX=10090 GN=Myl9 PE=1 SV=3	Q9CQ19	Myl9	SP_Mus_v20200224_17027ent.fasta	19855.1	1	2	2	29	0.000411	0.564	172
Sonnenschein_GaO-IP_r58843	Ctrl_IP	Ctrl_IP_A	QEp21-0857_Sonnenschein_Ctrl_IP_A	Cluster of Caspase-3 OS=Mus musculus OX=10090 GN=Casp3 PE=1 SV=1 (P70677)	Caspase-3 OS=Mus musculus OX=10090 GN=Casp3 PE=1 SV=1	P70677	Casp3	SP_Mus_v20200224_17027ent.fasta	31475.9	1	3	3	3	4.25e-05	0.112	277
Sonnenschein_GaO-IP_r58843	Ctrl_IP	Ctrl_IP_A	QEp21-0857_Sonnenschein_Ctrl_IP_A	Cluster of Nascent polypeptide-associated complex subunit alpha, muscle-specific form OS=Mus musculus OX=10090 GN=Naca PE=1 SV=2 (P70670)	Nascent polypeptide-associated complex subunit alpha, muscle-specific form OS=Mus musculus OX=10090 GN=Naca PE=1 SV=2	P70670	Naca	SP_Mus_v20200224_17027ent.fasta	220498	1	1	1	1	1.42e-05	0.00594	2187
Sonnenschein_GaO-IP_r58843	Ctrl_IP	Ctrl_IP_A	QEp21-0857_Sonnenschein_Ctrl_IP_A	Cluster of Estradiol 17-beta-dehydrogenase 8 OS=Mus musculus OX=10090 GN=Hsd17b8 PE=1 SV=2 (P50171)	Estradiol 17-beta-dehydrogenase 8 OS=Mus musculus OX=10090 GN=Hsd17b8 PE=1 SV=2	P50171	Hsd17b8	SP_Mus_v20200224_17027ent.fasta	26588.3	1	3	4	4	5.67e-05	0.154	259
Sonnenschein_GaO-IP_r58843	Ctrl_IP	Ctrl_IP_A	QEp21-0857_Sonnenschein_Ctrl_IP_A	Cluster of V-type proton ATPase subunit F OS=Mus musculus OX=10090 GN=Atp6v1f PE=1 SV=2 (Q9D1K2)	V-type proton ATPase subunit F OS=Mus musculus OX=10090 GN=Atp6v1f PE=1 SV=2	Q9D1K2	Atp6v1f	SP_Mus_v20200224_17027ent.fasta	13371	0.786	0	0	0	0	0	119
Sonnenschein_GaO-IP_r58843	Ctrl_IP	Ctrl_IP_A	QEp21-0857_Sonnenschein_Ctrl_IP_A	Cluster of Fumarate hydratase, mitochondrial OS=Mus musculus OX=10090 GN=Fh PE=1 SV=3 (P97807)	Fumarate hydratase, mitochondrial OS=Mus musculus OX=10090 GN=Fh PE=1 SV=3	P97807	Fh	SP_Mus_v20200224_17027ent.fasta	54357.1	1	11	13	16	0.000227	0.325	507
Sonnenschein_GaO-IP_r58843	Ctrl_IP	Ctrl_IP_A	QEp21-0857_Sonnenschein_Ctrl_IP_A	Cluster of Serine/threonine-protein kinase MRCK beta OS=Mus musculus OX=10090 GN=Cdc42bpb PE=1 SV=2 (Q7TT50)	Serine/threonine-protein kinase MRCK beta OS=Mus musculus OX=10090 GN=Cdc42bpb PE=1 SV=2	Q7TT50	Cdc42bpb	SP_Mus_v20200224_17027ent.fasta	194756	1	9	9	11	0.000156	0.0987	1713
Sonnenschein_GaO-IP_r58843	Ctrl_IP	Ctrl_IP_A	QEp21-0857_Sonnenschein_Ctrl_IP_A	Cluster of Casein kinase I isoform epsilon OS=Mus musculus OX=10090 GN=Csnk1e PE=1 SV=2 (Q9JMK2)	Casein kinase I isoform epsilon OS=Mus musculus OX=10090 GN=Csnk1e PE=1 SV=2	Q9JMK2	Csnk1e	SP_Mus_v20200224_17027ent.fasta	47324	0.999	1	1	3	4.25e-05	0.0938	416
Sonnenschein_GaO-IP_r58843	Ctrl_IP	Ctrl_IP_A	QEp21-0857_Sonnenschein_Ctrl_IP_A	Cluster of Ras-related protein Rab-1A OS=Mus musculus OX=10090 GN=Rab1A PE=1 SV=3 (P62821)	Ras-related protein Rab-1B OS=Mus musculus OX=10090 GN=Rab1b PE=1 SV=1	Q9D1G1	Rab1b	SP_Mus_v20200224_17027ent.fasta	22187.9	0.258	0	0	7	9.92e-05	0.189	201
Sonnenschein_GaO-IP_r58843	Ctrl_IP	Ctrl_IP_A	QEp21-0857_Sonnenschein_Ctrl_IP_A	Cluster of Elongator complex protein 1 OS=Mus musculus OX=10090 GN=Elp1 PE=1 SV=2 (Q7TT37)	Elongator complex protein 1 OS=Mus musculus OX=10090 GN=Elp1 PE=1 SV=2	Q7TT37	Elp1	SP_Mus_v20200224_17027ent.fasta	149584	0.981	1	1	1	1.42e-05	0.0075	1333
Sonnenschein_GaO-IP_r58843	Ctrl_IP	Ctrl_IP_A	QEp21-0857_Sonnenschein_Ctrl_IP_A	Cluster of Unconventional myosin-XVIIIa OS=Mus musculus OX=10090 GN=Myo18a PE=1 SV=2 (Q9JMH9)	Unconventional myosin-XVIIIa OS=Mus musculus OX=10090 GN=Myo18a PE=1 SV=2	Q9JMH9	Myo18a	SP_Mus_v20200224_17027ent.fasta	232760	1	125	212	256	0.00363	0.622	2050
Sonnenschein_GaO-IP_r58843	Ctrl_IP	Ctrl_IP_A	QEp21-0857_Sonnenschein_Ctrl_IP_A	Cluster of Neural cell adhesion molecule 1 OS=Mus musculus OX=10090 GN=Ncam1 PE=1 SV=3 (P13595)	Neural cell adhesion molecule 1 OS=Mus musculus OX=10090 GN=Ncam1 PE=1 SV=3	P13595	Ncam1	SP_Mus_v20200224_17027ent.fasta	119428	1	15	21	21	0.000298	0.24	1115
Sonnenschein_GaO-IP_r58843	Ctrl_IP	Ctrl_IP_A	QEp21-0857_Sonnenschein_Ctrl_IP_A	Cluster of Vacuolar protein sorting-associated protein 28 homolog OS=Mus musculus OX=10090 GN=Vps28 PE=1 SV=1 (Q9D1C8)	Vacuolar protein sorting-associated protein 28 homolog OS=Mus musculus OX=10090 GN=Vps28 PE=1 SV=1	Q9D1C8	Vps28	SP_Mus_v20200224_17027ent.fasta	25452.9	0.094	0	0	0	0	0	221
Sonnenschein_GaO-IP_r58843	Ctrl_IP	Ctrl_IP_A	QEp21-0857_Sonnenschein_Ctrl_IP_A	Cluster of Trafficking protein particle complex subunit 2-like protein OS=Mus musculus OX=10090 GN=Trappc2l PE=1 SV=1 (Q9JME7)	Trafficking protein particle complex subunit 2-like protein OS=Mus musculus OX=10090 GN=Trappc2l PE=1 SV=1	Q9JME7	Trappc2l	SP_Mus_v20200224_17027ent.fasta	16018.6	0.891	1	1	1	1.42e-05	0.0647	139
Sonnenschein_GaO-IP_r58843	Ctrl_IP	Ctrl_IP_A	QEp21-0857_Sonnenschein_Ctrl_IP_A	Cluster of AP-3 complex subunit beta-2 OS=Mus musculus OX=10090 GN=Ap3b2 PE=1 SV=2 (Q9JME5)	AP-3 complex subunit beta-2 OS=Mus musculus OX=10090 GN=Ap3b2 PE=1 SV=2	Q9JME5	Ap3b2	SP_Mus_v20200224_17027ent.fasta	119195	1	19	22	30	0.000425	0.295	1082
Sonnenschein_GaO-IP_r58843	Ctrl_IP	Ctrl_IP_A	QEp21-0857_Sonnenschein_Ctrl_IP_A	Cluster of Cytosolic non-specific dipeptidase OS=Mus musculus OX=10090 GN=Cndp2 PE=1 SV=1 (Q9D1A2)	Cytosolic non-specific dipeptidase OS=Mus musculus OX=10090 GN=Cndp2 PE=1 SV=1	Q9D1A2	Cndp2	SP_Mus_v20200224_17027ent.fasta	52768.2	0.998	1	1	1	1.42e-05	0.0253	475
Sonnenschein_GaO-IP_r58843	Ctrl_IP	Ctrl_IP_A	QEp21-0857_Sonnenschein_Ctrl_IP_A	Cluster of Trafficking protein particle complex subunit 13 OS=Mus musculus OX=10090 GN=Trappc13 PE=2 SV=1 (Q3TIR1)	Trafficking protein particle complex subunit 13 OS=Mus musculus OX=10090 GN=Trappc13 PE=2 SV=1	Q3TIR1	Trappc13	SP_Mus_v20200224_17027ent.fasta	46477.1	0.681	1	1	1	1.42e-05	0.024	417
Sonnenschein_GaO-IP_r58843	Ctrl_IP	Ctrl_IP_A	QEp21-0857_Sonnenschein_Ctrl_IP_A	Cluster of Myosin-4 OS=Mus musculus OX=10090 GN=Myh4 PE=2 SV=1 (Q5SX39)	Myosin-8 OS=Mus musculus OX=10090 GN=Myh8 PE=2 SV=2	P13542	Myh8	SP_Mus_v20200224_17027ent.fasta	222712	1	1	1	13	0.000184	0.0743	1937
Sonnenschein_GaO-IP_r58843	Ctrl_IP	Ctrl_IP_A	QEp21-0857_Sonnenschein_Ctrl_IP_A	Cluster of Microtubule-associated protein 6 OS=Mus musculus OX=10090 GN=Map6 PE=1 SV=2 (Q7TSJ2)	Microtubule-associated protein 6 OS=Mus musculus OX=10090 GN=Map6 PE=1 SV=2	Q7TSJ2	Map6	SP_Mus_v20200224_17027ent.fasta	96449.1	1	27	32	34	0.000482	0.402	906
Sonnenschein_GaO-IP_r58843	Ctrl_IP	Ctrl_IP_A	QEp21-0857_Sonnenschein_Ctrl_IP_A	Cluster of Serine/threonine-protein phosphatase 6 regulatory subunit 1 OS=Mus musculus OX=10090 GN=Ppp6r1 PE=1 SV=1 (Q7TSI3)	Serine/threonine-protein phosphatase 6 regulatory subunit 1 OS=Mus musculus OX=10090 GN=Ppp6r1 PE=1 SV=1	Q7TSI3	Ppp6r1	SP_Mus_v20200224_17027ent.fasta	94527.7	0.68	1	1	1	1.42e-05	0.0245	856
Sonnenschein_GaO-IP_r58843	Ctrl_IP	Ctrl_IP_A	QEp21-0857_Sonnenschein_Ctrl_IP_A	Cluster of Junction plakoglobin OS=Mus musculus OX=10090 GN=Jup PE=1 SV=3 (Q02257)	Junction plakoglobin OS=Mus musculus OX=10090 GN=Jup PE=1 SV=3	Q02257	Jup	SP_Mus_v20200224_17027ent.fasta	81801.9	1	3	3	7	9.92e-05	0.115	745
Sonnenschein_GaO-IP_r58843	Ctrl_IP	Ctrl_IP_A	QEp21-0857_Sonnenschein_Ctrl_IP_A	Cluster of Catenin beta-1 OS=Mus musculus OX=10090 GN=Ctnnb1 PE=1 SV=1 (Q02248)	Catenin beta-1 OS=Mus musculus OX=10090 GN=Ctnnb1 PE=1 SV=1	Q02248	Ctnnb1	SP_Mus_v20200224_17027ent.fasta	85470.9	1	20	25	29	0.000411	0.426	781
Sonnenschein_GaO-IP_r58843	Ctrl_IP	Ctrl_IP_A	QEp21-0857_Sonnenschein_Ctrl_IP_A	Cluster of Poly(rC)-binding protein 1 OS=Mus musculus OX=10090 GN=Pcbp1 PE=1 SV=1 (P60335)	Poly(rC)-binding protein 1 OS=Mus musculus OX=10090 GN=Pcbp1 PE=1 SV=1	P60335	Pcbp1	SP_Mus_v20200224_17027ent.fasta	37498.2	1	5	6	8	0.000113	0.261	356
Sonnenschein_GaO-IP_r58843	Ctrl_IP	Ctrl_IP_A	QEp21-0857_Sonnenschein_Ctrl_IP_A	Cluster of Peptidyl-prolyl cis-trans isomerase-like 1 OS=Mus musculus OX=10090 GN=Ppil1 PE=1 SV=1 (Q9D0W5)	Peptidyl-prolyl cis-trans isomerase-like 1 OS=Mus musculus OX=10090 GN=Ppil1 PE=1 SV=1	Q9D0W5	Ppil1	SP_Mus_v20200224_17027ent.fasta	18237.2	0.871	1	1	1	1.42e-05	0.102	166
Sonnenschein_GaO-IP_r58843	Ctrl_IP	Ctrl_IP_A	QEp21-0857_Sonnenschein_Ctrl_IP_A	Cluster of Methylglutaconyl-CoA hydratase, mitochondrial OS=Mus musculus OX=10090 GN=Auh PE=1 SV=1 (Q9JLZ3)	Methylglutaconyl-CoA hydratase, mitochondrial OS=Mus musculus OX=10090 GN=Auh PE=1 SV=1	Q9JLZ3	Auh	SP_Mus_v20200224_17027ent.fasta	33396.2	1	4	5	5	7.09e-05	0.162	314
Sonnenschein_GaO-IP_r58843	Ctrl_IP	Ctrl_IP_A	QEp21-0857_Sonnenschein_Ctrl_IP_A	Cluster of Glutamine amidotransferase-like class 1 domain-containing protein 3A, mitochondrial OS=Mus musculus OX=10090 GN=Gatd3a PE=1 SV=1 (Q9D172)	Glutamine amidotransferase-like class 1 domain-containing protein 3A, mitochondrial OS=Mus musculus OX=10090 GN=Gatd3a PE=1 SV=1	Q9D172	Gatd3a	SP_Mus_v20200224_17027ent.fasta	28089.8	1	7	8	8	0.000113	0.425	266
Sonnenschein_GaO-IP_r58843	Ctrl_IP	Ctrl_IP_A	QEp21-0857_Sonnenschein_Ctrl_IP_A	Cluster of Cdc42 effector protein 4 OS=Mus musculus OX=10090 GN=Cdc42ep4 PE=1 SV=1 (Q9JM96)	Cdc42 effector protein 4 OS=Mus musculus OX=10090 GN=Cdc42ep4 PE=1 SV=1	Q9JM96	Cdc42ep4	SP_Mus_v20200224_17027ent.fasta	37869.9	0.989	1	1	1	1.42e-05	0.0401	349
Sonnenschein_GaO-IP_r58843	Ctrl_IP	Ctrl_IP_A	QEp21-0857_Sonnenschein_Ctrl_IP_A	Cluster of Cullin-3 OS=Mus musculus OX=10090 GN=Cul3 PE=1 SV=1 (Q9JLV5)	Cullin-3 OS=Mus musculus OX=10090 GN=Cul3 PE=1 SV=1	Q9JLV5	Cul3	SP_Mus_v20200224_17027ent.fasta	88950	1	4	4	4	5.67e-05	0.0664	768
Sonnenschein_GaO-IP_r58843	Ctrl_IP	Ctrl_IP_A	QEp21-0857_Sonnenschein_Ctrl_IP_A	Cluster of Protein LSM12 homolog OS=Mus musculus OX=10090 GN=Lsm12 PE=1 SV=1 (Q9D0R8)	Protein LSM12 homolog OS=Mus musculus OX=10090 GN=Lsm12 PE=1 SV=1	Q9D0R8	Lsm12	SP_Mus_v20200224_17027ent.fasta	21700.4	0.961	1	1	1	1.42e-05	0.0667	195
Sonnenschein_GaO-IP_r58843	Ctrl_IP	Ctrl_IP_A	QEp21-0857_Sonnenschein_Ctrl_IP_A	Cluster of Neogenin OS=Mus musculus OX=10090 GN=Neo1 PE=1 SV=1 (P97798)	Neogenin OS=Mus musculus OX=10090 GN=Neo1 PE=1 SV=1	P97798	Neo1	SP_Mus_v20200224_17027ent.fasta	163160	0.05	0	0	0	0	0	1493
Sonnenschein_GaO-IP_r58843	Ctrl_IP	Ctrl_IP_A	QEp21-0857_Sonnenschein_Ctrl_IP_A	Cluster of Misshapen-like kinase 1 OS=Mus musculus OX=10090 GN=Mink1 PE=1 SV=3 (Q9JM52)	Misshapen-like kinase 1 OS=Mus musculus OX=10090 GN=Mink1 PE=1 SV=3	Q9JM52	Mink1	SP_Mus_v20200224_17027ent.fasta	147296	1	2	2	6	8.51e-05	0.0443	1308
Sonnenschein_GaO-IP_r58843	Ctrl_IP	Ctrl_IP_A	QEp21-0857_Sonnenschein_Ctrl_IP_A	Cluster of Cryptochrome-1 OS=Mus musculus OX=10090 GN=Cry1 PE=1 SV=1 (P97784)	Cryptochrome-1 OS=Mus musculus OX=10090 GN=Cry1 PE=1 SV=1	P97784	Cry1	SP_Mus_v20200224_17027ent.fasta	68003.3	1	6	6	14	0.000198	0.196	606
Sonnenschein_GaO-IP_r58843	Ctrl_IP	Ctrl_IP_A	QEp21-0857_Sonnenschein_Ctrl_IP_A	Cluster of COP9 signalosome complex subunit 6 OS=Mus musculus OX=10090 GN=Cops6 PE=1 SV=1 (O88545)	COP9 signalosome complex subunit 6 OS=Mus musculus OX=10090 GN=Cops6 PE=1 SV=1	O88545	Cops6	SP_Mus_v20200224_17027ent.fasta	35880.3	1	1	1	1	1.42e-05	0.0741	324
Sonnenschein_GaO-IP_r58843	Ctrl_IP	Ctrl_IP_A	QEp21-0857_Sonnenschein_Ctrl_IP_A	Cluster of COP9 signalosome complex subunit 4 OS=Mus musculus OX=10090 GN=Cops4 PE=1 SV=1 (O88544)	COP9 signalosome complex subunit 4 OS=Mus musculus OX=10090 GN=Cops4 PE=1 SV=1	O88544	Cops4	SP_Mus_v20200224_17027ent.fasta	46286.1	1	5	5	5	7.09e-05	0.19	406
Sonnenschein_GaO-IP_r58843	Ctrl_IP	Ctrl_IP_A	QEp21-0857_Sonnenschein_Ctrl_IP_A	Cluster of COP9 signalosome complex subunit 3 OS=Mus musculus OX=10090 GN=Cops3 PE=1 SV=3 (O88543)	COP9 signalosome complex subunit 3 OS=Mus musculus OX=10090 GN=Cops3 PE=1 SV=3	O88543	Cops3	SP_Mus_v20200224_17027ent.fasta	47833.3	1	3	3	3	4.25e-05	0.116	423
Sonnenschein_GaO-IP_r58843	Ctrl_IP	Ctrl_IP_A	QEp21-0857_Sonnenschein_Ctrl_IP_A	Cluster of Dynein light chain 2, cytoplasmic OS=Mus musculus OX=10090 GN=Dynll2 PE=1 SV=1 (Q9D0M5)	Dynein light chain 2, cytoplasmic OS=Mus musculus OX=10090 GN=Dynll2 PE=1 SV=1	Q9D0M5	Dynll2	SP_Mus_v20200224_17027ent.fasta	10350.1	1	4	11	21	0.000298	0.64	89
Sonnenschein_GaO-IP_r58843	Ctrl_IP	Ctrl_IP_A	QEp21-0857_Sonnenschein_Ctrl_IP_A	Cluster of Carnitine O-palmitoyltransferase 1, liver isoform OS=Mus musculus OX=10090 GN=Cpt1a PE=1 SV=4 (P97742)	Carnitine O-palmitoyltransferase 1, liver isoform OS=Mus musculus OX=10090 GN=Cpt1a PE=1 SV=4	P97742	Cpt1a	SP_Mus_v20200224_17027ent.fasta	88253.9	1	3	3	3	4.25e-05	0.0621	773
Sonnenschein_GaO-IP_r58843	Ctrl_IP	Ctrl_IP_A	QEp21-0857_Sonnenschein_Ctrl_IP_A	Cluster of mRNA cap guanine-N7 methyltransferase OS=Mus musculus OX=10090 GN=Rnmt PE=1 SV=1 (Q9D0L8)	mRNA cap guanine-N7 methyltransferase OS=Mus musculus OX=10090 GN=Rnmt PE=1 SV=1	Q9D0L8	Rnmt	SP_Mus_v20200224_17027ent.fasta	53292.7	1	5	5	5	7.09e-05	0.129	465
Sonnenschein_GaO-IP_r58843	Ctrl_IP	Ctrl_IP_A	QEp21-0857_Sonnenschein_Ctrl_IP_A	Cluster of AarF domain-containing protein kinase 1 OS=Mus musculus OX=10090 GN=Adck1 PE=1 SV=1 (Q9D0L4)	AarF domain-containing protein kinase 1 OS=Mus musculus OX=10090 GN=Adck1 PE=1 SV=1	Q9D0L4	Adck1	SP_Mus_v20200224_17027ent.fasta	59736.9	1	2	2	2	2.84e-05	0.0533	525
Sonnenschein_GaO-IP_r58843	Ctrl_IP	Ctrl_IP_A	QEp21-0857_Sonnenschein_Ctrl_IP_A	Cluster of Serine/threonine-protein kinase mTOR OS=Mus musculus OX=10090 GN=Mtor PE=1 SV=2 (Q9JLN9)	Serine/threonine-protein kinase mTOR OS=Mus musculus OX=10090 GN=Mtor PE=1 SV=2	Q9JLN9	Mtor	SP_Mus_v20200224_17027ent.fasta	288794	0.974	1	1	1	1.42e-05	0.00549	2549
Sonnenschein_GaO-IP_r58843	Ctrl_IP	Ctrl_IP_A	QEp21-0857_Sonnenschein_Ctrl_IP_A	Cluster of Succinyl-CoA:3-ketoacid coenzyme A transferase 1, mitochondrial OS=Mus musculus OX=10090 GN=Oxct1 PE=1 SV=1 (Q9D0K2)	Succinyl-CoA:3-ketoacid coenzyme A transferase 1, mitochondrial OS=Mus musculus OX=10090 GN=Oxct1 PE=1 SV=1	Q9D0K2	Oxct1	SP_Mus_v20200224_17027ent.fasta	55990.2	1	14	20	20	0.000284	0.408	520
Sonnenschein_GaO-IP_r58843	Ctrl_IP	Ctrl_IP_A	QEp21-0857_Sonnenschein_Ctrl_IP_A	Cluster of Arginine--tRNA ligase, cytoplasmic OS=Mus musculus OX=10090 GN=Rars PE=1 SV=2 (Q9D0I9)	Arginine--tRNA ligase, cytoplasmic OS=Mus musculus OX=10090 GN=Rars PE=1 SV=2	Q9D0I9	Rars	SP_Mus_v20200224_17027ent.fasta	75676.7	0.962	1	1	1	1.42e-05	0.0167	660
Sonnenschein_GaO-IP_r58843	Ctrl_IP	Ctrl_IP_A	QEp21-0857_Sonnenschein_Ctrl_IP_A	Cluster of 4-trimethylaminobutyraldehyde dehydrogenase OS=Mus musculus OX=10090 GN=Aldh9a1 PE=1 SV=1 (Q9JLJ2)	4-trimethylaminobutyraldehyde dehydrogenase OS=Mus musculus OX=10090 GN=Aldh9a1 PE=1 SV=1	Q9JLJ2	Aldh9a1	SP_Mus_v20200224_17027ent.fasta	53514.8	1	1	1	1	1.42e-05	0.0202	494
Sonnenschein_GaO-IP_r58843	Ctrl_IP	Ctrl_IP_A	QEp21-0857_Sonnenschein_Ctrl_IP_A	Cluster of Phosphoglucomutase-1 OS=Mus musculus OX=10090 GN=Pgm1 PE=1 SV=4 (Q9D0F9)	Phosphoglucomutase-1 OS=Mus musculus OX=10090 GN=Pgm1 PE=1 SV=4	Q9D0F9	Pgm1	SP_Mus_v20200224_17027ent.fasta	61420.2	0.631	0	0	0	0	0	562
Sonnenschein_GaO-IP_r58843	Ctrl_IP	Ctrl_IP_A	QEp21-0857_Sonnenschein_Ctrl_IP_A	Cluster of Copine-5 OS=Mus musculus OX=10090 GN=Cpne5 PE=1 SV=1 (Q8JZW4)	Copine-9 OS=Mus musculus OX=10090 GN=Cpne9 PE=1 SV=1	Q1RLL3	Cpne9	SP_Mus_v20200224_17027ent.fasta	61853.4	0.059	0	0	0	0	0	553
Sonnenschein_GaO-IP_r58843	Ctrl_IP	Ctrl_IP_A	QEp21-0857_Sonnenschein_Ctrl_IP_A	Cluster of 14-3-3 protein zeta/delta OS=Mus musculus OX=10090 GN=Ywhaz PE=1 SV=1 (P63101)	14-3-3 protein beta/alpha OS=Mus musculus OX=10090 GN=Ywhab PE=1 SV=3	Q9CQV8	Ywhab	SP_Mus_v20200224_17027ent.fasta	28087.2	1	4	5	21	0.000298	0.492	246
Sonnenschein_GaO-IP_r58843	Ctrl_IP	Ctrl_IP_A	QEp21-0857_Sonnenschein_Ctrl_IP_A	Cluster of S-adenosylmethionine synthase isoform type-2 OS=Mus musculus OX=10090 GN=Mat2a PE=1 SV=2 (Q3THS6)	S-adenosylmethionine synthase isoform type-2 OS=Mus musculus OX=10090 GN=Mat2a PE=1 SV=2	Q3THS6	Mat2a	SP_Mus_v20200224_17027ent.fasta	43689.1	1	3	3	3	4.25e-05	0.0861	395
Sonnenschein_GaO-IP_r58843	Ctrl_IP	Ctrl_IP_A	QEp21-0857_Sonnenschein_Ctrl_IP_A	Cluster of Sacsin OS=Mus musculus OX=10090 GN=Sacs PE=1 SV=2 (Q9JLC8)	Sacsin OS=Mus musculus OX=10090 GN=Sacs PE=1 SV=2	Q9JLC8	Sacs	SP_Mus_v20200224_17027ent.fasta	520691	1	23	24	24	0.00034	0.0644	4582
Sonnenschein_GaO-IP_r58843	Ctrl_IP	Ctrl_IP_A	QEp21-0857_Sonnenschein_Ctrl_IP_A	Cluster of Guanine nucleotide-binding protein G(o) subunit alpha OS=Mus musculus OX=10090 GN=Gnao1 PE=1 SV=3 (P18872)	Guanine nucleotide-binding protein G(i) subunit alpha-2 OS=Mus musculus OX=10090 GN=Gnai2 PE=1 SV=5	P08752	Gnai2	SP_Mus_v20200224_17027ent.fasta	40490.1	1	3	3	7	9.92e-05	0.262	355
Sonnenschein_GaO-IP_r58843	Ctrl_IP	Ctrl_IP_A	QEp21-0857_Sonnenschein_Ctrl_IP_A	Cluster of GMP synthase [glutamine-hydrolyzing] OS=Mus musculus OX=10090 GN=Gmps PE=1 SV=2 (Q3THK7)	GMP synthase [glutamine-hydrolyzing] OS=Mus musculus OX=10090 GN=Gmps PE=1 SV=2	Q3THK7	Gmps	SP_Mus_v20200224_17027ent.fasta	76725	1	1	1	1	1.42e-05	0.026	693
Sonnenschein_GaO-IP_r58843	Ctrl_IP	Ctrl_IP_A	QEp21-0857_Sonnenschein_Ctrl_IP_A	Cluster of Huntingtin-interacting protein 1-related protein OS=Mus musculus OX=10090 GN=Hip1r PE=1 SV=2 (Q9JKY5)	Huntingtin-interacting protein 1-related protein OS=Mus musculus OX=10090 GN=Hip1r PE=1 SV=2	Q9JKY5	Hip1r	SP_Mus_v20200224_17027ent.fasta	119428	0.089	0	0	0	0	0	1068
Sonnenschein_GaO-IP_r58843	Ctrl_IP	Ctrl_IP_A	QEp21-0857_Sonnenschein_Ctrl_IP_A	Cluster of MMS19 nucleotide excision repair protein homolog OS=Mus musculus OX=10090 GN=Mms19 PE=1 SV=1 (Q9D071)	MMS19 nucleotide excision repair protein homolog OS=Mus musculus OX=10090 GN=Mms19 PE=1 SV=1	Q9D071	Mms19	SP_Mus_v20200224_17027ent.fasta	113091	1	3	3	3	4.25e-05	0.0524	1031
Sonnenschein_GaO-IP_r58843	Ctrl_IP	Ctrl_IP_A	QEp21-0857_Sonnenschein_Ctrl_IP_A	Cluster of CCR4-NOT transcription complex subunit 9 OS=Mus musculus OX=10090 GN=Cnot9 PE=1 SV=1 (Q9JKY0)	CCR4-NOT transcription complex subunit 9 OS=Mus musculus OX=10090 GN=Cnot9 PE=1 SV=1	Q9JKY0	Cnot9	SP_Mus_v20200224_17027ent.fasta	33602.2	0.897	1	1	1	1.42e-05	0.0401	299
Sonnenschein_GaO-IP_r58843	Ctrl_IP	Ctrl_IP_A	QEp21-0857_Sonnenschein_Ctrl_IP_A	Cluster of Myelin proteolipid protein OS=Mus musculus OX=10090 GN=Plp1 PE=1 SV=2 (P60202)	Myelin proteolipid protein OS=Mus musculus OX=10090 GN=Plp1 PE=1 SV=2	P60202	Plp1	SP_Mus_v20200224_17027ent.fasta	30077.7	1	5	5	5	7.09e-05	0.202	277
Sonnenschein_GaO-IP_r58843	Ctrl_IP	Ctrl_IP_A	QEp21-0857_Sonnenschein_Ctrl_IP_A	Cluster of Complement C1q subcomponent subunit C OS=Mus musculus OX=10090 GN=C1qc PE=1 SV=2 (Q02105)	Complement C1q subcomponent subunit C OS=Mus musculus OX=10090 GN=C1qc PE=1 SV=2	Q02105	C1qc	SP_Mus_v20200224_17027ent.fasta	25991.3	0.925	1	1	1	1.42e-05	0.0366	246
Sonnenschein_GaO-IP_r58843	Ctrl_IP	Ctrl_IP_A	QEp21-0857_Sonnenschein_Ctrl_IP_A	Cluster of Pyruvate dehydrogenase E1 component subunit beta, mitochondrial OS=Mus musculus OX=10090 GN=Pdhb PE=1 SV=1 (Q9D051)	Pyruvate dehydrogenase E1 component subunit beta, mitochondrial OS=Mus musculus OX=10090 GN=Pdhb PE=1 SV=1	Q9D051	Pdhb	SP_Mus_v20200224_17027ent.fasta	38937	1	5	5	5	7.09e-05	0.22	359
Sonnenschein_GaO-IP_r58843	Ctrl_IP	Ctrl_IP_A	QEp21-0857_Sonnenschein_Ctrl_IP_A	Cluster of Alanyl-tRNA editing protein Aarsd1 OS=Mus musculus OX=10090 GN=Aarsd1 PE=1 SV=2 (Q3THG9)	Alanyl-tRNA editing protein Aarsd1 OS=Mus musculus OX=10090 GN=Aarsd1 PE=1 SV=2	Q3THG9	Aarsd1	SP_Mus_v20200224_17027ent.fasta	44970.7	1	2	2	2	2.84e-05	0.0922	412
Sonnenschein_GaO-IP_r58843	Ctrl_IP	Ctrl_IP_A	QEp21-0857_Sonnenschein_Ctrl_IP_A	Cluster of Trifunctional purine biosynthetic protein adenosine-3 OS=Mus musculus OX=10090 GN=Gart PE=1 SV=3 (Q64737)	Trifunctional purine biosynthetic protein adenosine-3 OS=Mus musculus OX=10090 GN=Gart PE=1 SV=3	Q64737	Gart	SP_Mus_v20200224_17027ent.fasta	107504	0.837	0	0	0	0	0	1010
Sonnenschein_GaO-IP_r58843	Ctrl_IP	Ctrl_IP_A	QEp21-0857_Sonnenschein_Ctrl_IP_A	Cluster of Proteasomal ubiquitin receptor ADRM1 OS=Mus musculus OX=10090 GN=Adrm1 PE=1 SV=2 (Q9JKV1)	Proteasomal ubiquitin receptor ADRM1 OS=Mus musculus OX=10090 GN=Adrm1 PE=1 SV=2	Q9JKV1	Adrm1	SP_Mus_v20200224_17027ent.fasta	42061.1	1	2	2	2	2.84e-05	0.0614	407
Sonnenschein_GaO-IP_r58843	Ctrl_IP	Ctrl_IP_A	QEp21-0857_Sonnenschein_Ctrl_IP_A	Cluster of Vinculin OS=Mus musculus OX=10090 GN=Vcl PE=1 SV=4 (Q64727)	Vinculin OS=Mus musculus OX=10090 GN=Vcl PE=1 SV=4	Q64727	Vcl	SP_Mus_v20200224_17027ent.fasta	116719	0.995	1	1	1	1.42e-05	0.0197	1066
Sonnenschein_GaO-IP_r58843	Ctrl_IP	Ctrl_IP_A	QEp21-0857_Sonnenschein_Ctrl_IP_A	Cluster of Cytoplasmic dynein 1 intermediate chain 1 OS=Mus musculus OX=10090 GN=Dync1i1 PE=1 SV=2 (O88485)	Cytoplasmic dynein 1 intermediate chain 1 OS=Mus musculus OX=10090 GN=Dync1i1 PE=1 SV=2	O88485	Dync1i1	SP_Mus_v20200224_17027ent.fasta	70723.6	1	3	3	4	5.67e-05	0.0844	628
Sonnenschein_GaO-IP_r58843	Ctrl_IP	Ctrl_IP_A	QEp21-0857_Sonnenschein_Ctrl_IP_A	Cluster of Myosin regulatory light chain 12B OS=Mus musculus OX=10090 GN=Myl12b PE=1 SV=2 (Q3THE2)	Myosin regulatory light chain 12B OS=Mus musculus OX=10090 GN=Myl12b PE=1 SV=2	Q3THE2	Myl12b	SP_Mus_v20200224_17027ent.fasta	19780.3	1	5	11	55	0.00078	0.628	172
Sonnenschein_GaO-IP_r58843	Ctrl_IP	Ctrl_IP_A	QEp21-0857_Sonnenschein_Ctrl_IP_A	Cluster of Kinesin light chain 2 OS=Mus musculus OX=10090 GN=Klc2 PE=1 SV=1 (O88448)	Kinesin light chain 2 OS=Mus musculus OX=10090 GN=Klc2 PE=1 SV=1	O88448	Klc2	SP_Mus_v20200224_17027ent.fasta	66663.7	1	2	2	5	7.09e-05	0.125	599
Sonnenschein_GaO-IP_r58843	Ctrl_IP	Ctrl_IP_A	QEp21-0857_Sonnenschein_Ctrl_IP_A	Cluster of Kinesin light chain 1 OS=Mus musculus OX=10090 GN=Klc1 PE=1 SV=3 (O88447)	Kinesin light chain 1 OS=Mus musculus OX=10090 GN=Klc1 PE=1 SV=3	O88447	Klc1	SP_Mus_v20200224_17027ent.fasta	61451.3	1	4	4	7	9.92e-05	0.177	541
Sonnenschein_GaO-IP_r58843	Ctrl_IP	Ctrl_IP_A	QEp21-0857_Sonnenschein_Ctrl_IP_A	Cluster of Ena/VASP-like protein OS=Mus musculus OX=10090 GN=Evl PE=1 SV=2 (P70429)	Ena/VASP-like protein OS=Mus musculus OX=10090 GN=Evl PE=1 SV=2	P70429	Evl	SP_Mus_v20200224_17027ent.fasta	44337.3	0.96	1	1	1	1.42e-05	0.0435	414
Sonnenschein_GaO-IP_r58843	Ctrl_IP	Ctrl_IP_A	QEp21-0857_Sonnenschein_Ctrl_IP_A	Cluster of Sodium/calcium exchanger 1 OS=Mus musculus OX=10090 GN=Slc8a1 PE=1 SV=1 (P70414)	Sodium/calcium exchanger 1 OS=Mus musculus OX=10090 GN=Slc8a1 PE=1 SV=1	P70414	Slc8a1	SP_Mus_v20200224_17027ent.fasta	108038	0.998	1	1	1	1.42e-05	0.0237	970
Sonnenschein_GaO-IP_r58843	Ctrl_IP	Ctrl_IP_A	QEp21-0857_Sonnenschein_Ctrl_IP_A	Cluster of Tropomodulin-2 OS=Mus musculus OX=10090 GN=Tmod2 PE=1 SV=2 (Q9JKK7)	Tropomodulin-2 OS=Mus musculus OX=10090 GN=Tmod2 PE=1 SV=2	Q9JKK7	Tmod2	SP_Mus_v20200224_17027ent.fasta	39512	1	24	47	65	0.000922	0.738	351
Sonnenschein_GaO-IP_r58843	Ctrl_IP	Ctrl_IP_A	QEp21-0857_Sonnenschein_Ctrl_IP_A	Cluster of Isocitrate dehydrogenase [NAD] subunit gamma 1, mitochondrial OS=Mus musculus OX=10090 GN=Idh3g PE=1 SV=1 (P70404)	Isocitrate dehydrogenase [NAD] subunit gamma 1, mitochondrial OS=Mus musculus OX=10090 GN=Idh3g PE=1 SV=1	P70404	Idh3g	SP_Mus_v20200224_17027ent.fasta	42785.6	1	12	16	17	0.000241	0.448	393
Sonnenschein_GaO-IP_r58843	Ctrl_IP	Ctrl_IP_A	QEp21-0857_Sonnenschein_Ctrl_IP_A	Cluster of Mesoderm-specific transcript protein OS=Mus musculus OX=10090 GN=Mest PE=2 SV=1 (Q07646)	Mesoderm-specific transcript protein OS=Mus musculus OX=10090 GN=Mest PE=2 SV=1	Q07646	Mest	SP_Mus_v20200224_17027ent.fasta	38909.2	1	2	2	2	2.84e-05	0.0836	335
Sonnenschein_GaO-IP_r58843	Ctrl_IP	Ctrl_IP_A	QEp21-0857_Sonnenschein_Ctrl_IP_A	Cluster of Protein unc-13 homolog A OS=Mus musculus OX=10090 GN=Unc13a PE=1 SV=3 (Q4KUS2)	Protein unc-13 homolog A OS=Mus musculus OX=10090 GN=Unc13a PE=1 SV=3	Q4KUS2	Unc13a	SP_Mus_v20200224_17027ent.fasta	193784	1	2	2	4	5.67e-05	0.0298	1712
Sonnenschein_GaO-IP_r58843	Ctrl_IP	Ctrl_IP_A	QEp21-0857_Sonnenschein_Ctrl_IP_A	Cluster of Ras GTPase-activating-like protein IQGAP1 OS=Mus musculus OX=10090 GN=Iqgap1 PE=1 SV=2 (Q9JKF1)	Ras GTPase-activating-like protein IQGAP1 OS=Mus musculus OX=10090 GN=Iqgap1 PE=1 SV=2	Q9JKF1	Iqgap1	SP_Mus_v20200224_17027ent.fasta	188748	1	3	3	3	4.25e-05	0.0229	1657
Sonnenschein_GaO-IP_r58843	Ctrl_IP	Ctrl_IP_A	QEp21-0857_Sonnenschein_Ctrl_IP_A	Cluster of AP-3 complex subunit mu-1 OS=Mus musculus OX=10090 GN=Ap3m1 PE=1 SV=1 (Q9JKC8)	AP-3 complex subunit mu-1 OS=Mus musculus OX=10090 GN=Ap3m1 PE=1 SV=1	Q9JKC8	Ap3m1	SP_Mus_v20200224_17027ent.fasta	46937	1	2	2	6	8.51e-05	0.156	418
Sonnenschein_GaO-IP_r58843	Ctrl_IP	Ctrl_IP_A	QEp21-0857_Sonnenschein_Ctrl_IP_A	Cluster of Cell cycle exit and neuronal differentiation protein 1 OS=Mus musculus OX=10090 GN=Cend1 PE=1 SV=1 (Q9JKC6)	Cell cycle exit and neuronal differentiation protein 1 OS=Mus musculus OX=10090 GN=Cend1 PE=1 SV=1	Q9JKC6	Cend1	SP_Mus_v20200224_17027ent.fasta	14987.2	1	3	3	3	4.25e-05	0.396	149
Sonnenschein_GaO-IP_r58843	Ctrl_IP	Ctrl_IP_A	QEp21-0857_Sonnenschein_Ctrl_IP_A	Cluster of Acyl-CoA 6-desaturase OS=Mus musculus OX=10090 GN=Fads2 PE=1 SV=1 (Q9Z0R9)	Acyl-CoA 6-desaturase OS=Mus musculus OX=10090 GN=Fads2 PE=1 SV=1	Q9Z0R9	Fads2	SP_Mus_v20200224_17027ent.fasta	52389.2	0.954	1	1	1	1.42e-05	0.0428	444
Sonnenschein_GaO-IP_r58843	Ctrl_IP	Ctrl_IP_A	QEp21-0857_Sonnenschein_Ctrl_IP_A	Cluster of Hemoglobin subunit alpha OS=Mus musculus OX=10090 GN=Hba PE=1 SV=2 (P01942)	Hemoglobin subunit alpha OS=Mus musculus OX=10090 GN=Hba PE=1 SV=2	P01942	Hba	SP_Mus_v20200224_17027ent.fasta	15085.4	1	7	14	26	0.000369	0.704	142
Sonnenschein_GaO-IP_r58843	Ctrl_IP	Ctrl_IP_A	QEp21-0857_Sonnenschein_Ctrl_IP_A	Cluster of Ubiquitin thioesterase OTUB1 OS=Mus musculus OX=10090 GN=Otub1 PE=1 SV=2 (Q7TQI3)	Ubiquitin thioesterase OTUB1 OS=Mus musculus OX=10090 GN=Otub1 PE=1 SV=2	Q7TQI3	Otub1	SP_Mus_v20200224_17027ent.fasta	31270.5	1	5	5	5	7.09e-05	0.269	271
Sonnenschein_GaO-IP_r58843	Ctrl_IP	Ctrl_IP_A	QEp21-0857_Sonnenschein_Ctrl_IP_A	Cluster of Pleckstrin homology domain-containing family A member 6 OS=Mus musculus OX=10090 GN=Plekha6 PE=1 SV=1 (Q7TQG1)	Pleckstrin homology domain-containing family A member 6 OS=Mus musculus OX=10090 GN=Plekha6 PE=1 SV=1	Q7TQG1	Plekha6	SP_Mus_v20200224_17027ent.fasta	131429	1	3	3	3	4.25e-05	0.0384	1173
Sonnenschein_GaO-IP_r58843	Ctrl_IP	Ctrl_IP_A	QEp21-0857_Sonnenschein_Ctrl_IP_A	Cluster of Ubiquitin-like modifier-activating enzyme 1 OS=Mus musculus OX=10090 GN=Uba1 PE=1 SV=1 (Q02053)	Ubiquitin-like modifier-activating enzyme 1 OS=Mus musculus OX=10090 GN=Uba1 PE=1 SV=1	Q02053	Uba1	SP_Mus_v20200224_17027ent.fasta	117810	1	4	5	6	8.51e-05	0.0907	1058
Sonnenschein_GaO-IP_r58843	Ctrl_IP	Ctrl_IP_A	QEp21-0857_Sonnenschein_Ctrl_IP_A	Cluster of Amphiphysin OS=Mus musculus OX=10090 GN=Amph PE=1 SV=1 (Q7TQF7)	Amphiphysin OS=Mus musculus OX=10090 GN=Amph PE=1 SV=1	Q7TQF7	Amph	SP_Mus_v20200224_17027ent.fasta	75013.3	1	12	15	16	0.000227	0.273	686
Sonnenschein_GaO-IP_r58843	Ctrl_IP	Ctrl_IP_A	QEp21-0857_Sonnenschein_Ctrl_IP_A	Cluster of Triple functional domain protein OS=Mus musculus OX=10090 GN=Trio PE=1 SV=3 (Q0KL02)	Triple functional domain protein OS=Mus musculus OX=10090 GN=Trio PE=1 SV=3	Q0KL02	Trio	SP_Mus_v20200224_17027ent.fasta	347863	1	10	11	13	0.000184	0.0529	3102
Sonnenschein_GaO-IP_r58843	Ctrl_IP	Ctrl_IP_A	QEp21-0857_Sonnenschein_Ctrl_IP_A	Cluster of Dynactin subunit 3 OS=Mus musculus OX=10090 GN=Dctn3 PE=1 SV=2 (Q9Z0Y1)	Dynactin subunit 3 OS=Mus musculus OX=10090 GN=Dctn3 PE=1 SV=2	Q9Z0Y1	Dctn3	SP_Mus_v20200224_17027ent.fasta	20978.6	0.875	1	1	1	1.42e-05	0.043	186
Sonnenschein_GaO-IP_r58843	Ctrl_IP	Ctrl_IP_A	QEp21-0857_Sonnenschein_Ctrl_IP_A	Cluster of Tubulin polymerization-promoting protein OS=Mus musculus OX=10090 GN=Tppp PE=1 SV=1 (Q7TQD2)	Tubulin polymerization-promoting protein OS=Mus musculus OX=10090 GN=Tppp PE=1 SV=1	Q7TQD2	Tppp	SP_Mus_v20200224_17027ent.fasta	23574.7	1	6	7	7	9.92e-05	0.312	218
Sonnenschein_GaO-IP_r58843	Ctrl_IP	Ctrl_IP_A	QEp21-0857_Sonnenschein_Ctrl_IP_A	Cluster of RuvB-like 1 OS=Mus musculus OX=10090 GN=Ruvbl1 PE=1 SV=1 (P60122)	RuvB-like 1 OS=Mus musculus OX=10090 GN=Ruvbl1 PE=1 SV=1	P60122	Ruvbl1	SP_Mus_v20200224_17027ent.fasta	50215.3	0.784	1	1	1	1.42e-05	0.0351	456
Sonnenschein_GaO-IP_r58843	Ctrl_IP	Ctrl_IP_A	QEp21-0857_Sonnenschein_Ctrl_IP_A	Cluster of 2-hydroxyacylsphingosine 1-beta-galactosyltransferase OS=Mus musculus OX=10090 GN=Ugt8 PE=1 SV=2 (Q64676)	2-hydroxyacylsphingosine 1-beta-galactosyltransferase OS=Mus musculus OX=10090 GN=Ugt8 PE=1 SV=2	Q64676	Ugt8	SP_Mus_v20200224_17027ent.fasta	61251.4	1	3	3	3	4.25e-05	0.0591	541
Sonnenschein_GaO-IP_r58843	Ctrl_IP	Ctrl_IP_A	QEp21-0857_Sonnenschein_Ctrl_IP_A	Cluster of Tubulin alpha-1A chain OS=Mus musculus OX=10090 GN=Tuba1a PE=1 SV=1 (P68369)	Tubulin alpha-8 chain OS=Mus musculus OX=10090 GN=Tuba8 PE=1 SV=1	Q9JJZ2	Tuba8	SP_Mus_v20200224_17027ent.fasta	50051.6	1	2	3	103	0.00146	0.392	449
Sonnenschein_GaO-IP_r58843	Ctrl_IP	Ctrl_IP_A	QEp21-0857_Sonnenschein_Ctrl_IP_A	Cluster of Profilin-2 OS=Mus musculus OX=10090 GN=Pfn2 PE=1 SV=3 (Q9JJV2)	Profilin-2 OS=Mus musculus OX=10090 GN=Pfn2 PE=1 SV=3	Q9JJV2	Pfn2	SP_Mus_v20200224_17027ent.fasta	15032.1	1	5	6	9	0.000128	0.514	140
Sonnenschein_GaO-IP_r58843	Ctrl_IP	Ctrl_IP_A	QEp21-0857_Sonnenschein_Ctrl_IP_A	Cluster of Transmembrane protein 65 OS=Mus musculus OX=10090 GN=Tmem65 PE=1 SV=1 (Q4VAE3)	Transmembrane protein 65 OS=Mus musculus OX=10090 GN=Tmem65 PE=1 SV=1	Q4VAE3	Tmem65	SP_Mus_v20200224_17027ent.fasta	24919.5	0.4	0	0	0	0	0	234
Sonnenschein_GaO-IP_r58843	Ctrl_IP	Ctrl_IP_A	QEp21-0857_Sonnenschein_Ctrl_IP_A	Cluster of SH3 domain-binding glutamic acid-rich-like protein OS=Mus musculus OX=10090 GN=Sh3bgrl PE=1 SV=1 (Q9JJU8)	SH3 domain-binding glutamic acid-rich-like protein OS=Mus musculus OX=10090 GN=Sh3bgrl PE=1 SV=1	Q9JJU8	Sh3bgrl	SP_Mus_v20200224_17027ent.fasta	12811.5	0.191	0	0	0	0	0	114
Sonnenschein_GaO-IP_r58843	Ctrl_IP	Ctrl_IP_A	QEp21-0857_Sonnenschein_Ctrl_IP_A	Cluster of Probable ubiquitin carboxyl-terminal hydrolase FAF-X OS=Mus musculus OX=10090 GN=Usp9x PE=1 SV=2 (P70398)	Probable ubiquitin carboxyl-terminal hydrolase FAF-X OS=Mus musculus OX=10090 GN=Usp9x PE=1 SV=2	P70398	Usp9x	SP_Mus_v20200224_17027ent.fasta	290715	1	9	9	9	0.000128	0.0442	2559
Sonnenschein_GaO-IP_r58843	Ctrl_IP	Ctrl_IP_A	QEp21-0857_Sonnenschein_Ctrl_IP_A	Cluster of Endophilin-B1 OS=Mus musculus OX=10090 GN=Sh3glb1 PE=1 SV=1 (Q9JK48)	Endophilin-B1 OS=Mus musculus OX=10090 GN=Sh3glb1 PE=1 SV=1	Q9JK48	Sh3glb1	SP_Mus_v20200224_17027ent.fasta	40857.1	0.228	0	0	0	0	0	365
Sonnenschein_GaO-IP_r58843	Ctrl_IP	Ctrl_IP_A	QEp21-0857_Sonnenschein_Ctrl_IP_A	Cluster of Guanine nucleotide-binding protein G(o) subunit alpha OS=Mus musculus OX=10090 GN=Gnao1 PE=1 SV=3 (P18872)	Guanine nucleotide-binding protein G(o) subunit alpha OS=Mus musculus OX=10090 GN=Gnao1 PE=1 SV=3	P18872	Gnao1	SP_Mus_v20200224_17027ent.fasta	40085.8	1	14	24	32	0.000454	0.545	354
Sonnenschein_GaO-IP_r58843	Ctrl_IP	Ctrl_IP_A	QEp21-0857_Sonnenschein_Ctrl_IP_A	Cluster of Importin-9 OS=Mus musculus OX=10090 GN=Ipo9 PE=1 SV=3 (Q91YE6)	Importin-9 OS=Mus musculus OX=10090 GN=Ipo9 PE=1 SV=3	Q91YE6	Ipo9	SP_Mus_v20200224_17027ent.fasta	116053	1	3	4	4	5.67e-05	0.0519	1041
Sonnenschein_GaO-IP_r58843	Ctrl_IP	Ctrl_IP_A	QEp21-0857_Sonnenschein_Ctrl_IP_A	Cluster of WD repeat-containing protein 1 OS=Mus musculus OX=10090 GN=Wdr1 PE=1 SV=3 (O88342)	WD repeat-containing protein 1 OS=Mus musculus OX=10090 GN=Wdr1 PE=1 SV=3	O88342	Wdr1	SP_Mus_v20200224_17027ent.fasta	66406.3	1	15	20	21	0.000298	0.373	606
Sonnenschein_GaO-IP_r58843	Ctrl_IP	Ctrl_IP_A	QEp21-0857_Sonnenschein_Ctrl_IP_A	Cluster of Protein-L-isoaspartate(D-aspartate) O-methyltransferase OS=Mus musculus OX=10090 GN=Pcmt1 PE=1 SV=3 (P23506)	Protein-L-isoaspartate(D-aspartate) O-methyltransferase OS=Mus musculus OX=10090 GN=Pcmt1 PE=1 SV=3	P23506	Pcmt1	SP_Mus_v20200224_17027ent.fasta	24634.9	1	10	12	12	0.00017	0.577	227
Sonnenschein_GaO-IP_r58843	Ctrl_IP	Ctrl_IP_A	QEp21-0857_Sonnenschein_Ctrl_IP_A	Cluster of Nexilin OS=Mus musculus OX=10090 GN=Nexn PE=1 SV=3 (Q7TPW1)	Nexilin OS=Mus musculus OX=10090 GN=Nexn PE=1 SV=3	Q7TPW1	Nexn	SP_Mus_v20200224_17027ent.fasta	72109.3	1	5	5	5	7.09e-05	0.115	607
Sonnenschein_GaO-IP_r58843	Ctrl_IP	Ctrl_IP_A	QEp21-0857_Sonnenschein_Ctrl_IP_A	Cluster of Rho-associated protein kinase 2 OS=Mus musculus OX=10090 GN=Rock2 PE=1 SV=1 (P70336)	Rho-associated protein kinase 2 OS=Mus musculus OX=10090 GN=Rock2 PE=1 SV=1	P70336	Rock2	SP_Mus_v20200224_17027ent.fasta	160592	0.96	1	1	1	1.42e-05	0.00576	1388
Sonnenschein_GaO-IP_r58843	Ctrl_IP	Ctrl_IP_A	QEp21-0857_Sonnenschein_Ctrl_IP_A	Cluster of Sorting nexin-4 OS=Mus musculus OX=10090 GN=Snx4 PE=1 SV=1 (Q91YJ2)	Sorting nexin-4 OS=Mus musculus OX=10090 GN=Snx4 PE=1 SV=1	Q91YJ2	Snx4	SP_Mus_v20200224_17027ent.fasta	51778	0.814	1	1	1	1.42e-05	0.0222	450
Sonnenschein_GaO-IP_r58843	Ctrl_IP	Ctrl_IP_A	QEp21-0857_Sonnenschein_Ctrl_IP_A	Cluster of LanC-like protein 2 OS=Mus musculus OX=10090 GN=Lancl2 PE=1 SV=1 (Q9JJK2)	LanC-like protein 2 OS=Mus musculus OX=10090 GN=Lancl2 PE=1 SV=1	Q9JJK2	Lancl2	SP_Mus_v20200224_17027ent.fasta	50778.7	1	15	17	18	0.000255	0.476	450
Sonnenschein_GaO-IP_r58843	Ctrl_IP	Ctrl_IP_A	QEp21-0857_Sonnenschein_Ctrl_IP_A	Cluster of Alpha-actinin-1 OS=Mus musculus OX=10090 GN=Actn1 PE=1 SV=1 (Q7TPR4)	Alpha-actinin-1 OS=Mus musculus OX=10090 GN=Actn1 PE=1 SV=1	Q7TPR4	Actn1	SP_Mus_v20200224_17027ent.fasta	103072	1	27	48	93	0.00132	0.519	892
Sonnenschein_GaO-IP_r58843	Ctrl_IP	Ctrl_IP_A	QEp21-0857_Sonnenschein_Ctrl_IP_A	Cluster of Rho GTPase-activating protein 32 OS=Mus musculus OX=10090 GN=Arhgap32 PE=1 SV=2 (Q811P8)	Rho GTPase-activating protein 32 OS=Mus musculus OX=10090 GN=Arhgap32 PE=1 SV=2	Q811P8	Arhgap32	SP_Mus_v20200224_17027ent.fasta	229718	1	8	10	11	0.000156	0.0756	2089
Sonnenschein_GaO-IP_r58843	Ctrl_IP	Ctrl_IP_A	QEp21-0857_Sonnenschein_Ctrl_IP_A	Cluster of Brefeldin A-inhibited guanine nucleotide-exchange protein 1 OS=Mus musculus OX=10090 GN=Arfgef1 PE=1 SV=1 (G3X9K3)	Brefeldin A-inhibited guanine nucleotide-exchange protein 1 OS=Mus musculus OX=10090 GN=Arfgef1 PE=1 SV=1	G3X9K3	Arfgef1	SP_Mus_v20200224_17027ent.fasta	208504	0.128	0	0	0	0	0	1846
Sonnenschein_GaO-IP_r58843	Ctrl_IP	Ctrl_IP_A	QEp21-0857_Sonnenschein_Ctrl_IP_A	Cluster of Fibronectin type III and SPRY domain-containing protein 1 OS=Mus musculus OX=10090 GN=Fsd1 PE=1 SV=1 (Q7TPM6)	Fibronectin type III and SPRY domain-containing protein 1 OS=Mus musculus OX=10090 GN=Fsd1 PE=1 SV=1	Q7TPM6	Fsd1	SP_Mus_v20200224_17027ent.fasta	55525.7	1	6	6	6	8.51e-05	0.2	496
Sonnenschein_GaO-IP_r58843	Ctrl_IP	Ctrl_IP_A	QEp21-0857_Sonnenschein_Ctrl_IP_A	Cluster of Dolichyl-diphosphooligosaccharide--protein glycosyltransferase subunit 1 OS=Mus musculus OX=10090 GN=Rpn1 PE=1 SV=1 (Q91YQ5)	Dolichyl-diphosphooligosaccharide--protein glycosyltransferase subunit 1 OS=Mus musculus OX=10090 GN=Rpn1 PE=1 SV=1	Q91YQ5	Rpn1	SP_Mus_v20200224_17027ent.fasta	68529.4	0.984	1	1	1	1.42e-05	0.0132	608
Sonnenschein_GaO-IP_r58843	Ctrl_IP	Ctrl_IP_A	QEp21-0857_Sonnenschein_Ctrl_IP_A	Cluster of Ig gamma-1 chain C region secreted form OS=Mus musculus OX=10090 GN=Ighg1 PE=1 SV=1 (P01868)	Ig gamma-1 chain C region secreted form OS=Mus musculus OX=10090 GN=Ighg1 PE=1 SV=1	P01868,P01869	Ighg1	SP_Mus_v20200224_17027ent.fasta	43385.5	1	11	26	58	0.000822	0.512	393
Sonnenschein_GaO-IP_r58843	Ctrl_IP	Ctrl_IP_A	QEp21-0857_Sonnenschein_Ctrl_IP_A	Cluster of Ig gamma-2B chain C region OS=Mus musculus OX=10090 GN=Igh-3 PE=1 SV=3 (P01867)	Ig gamma-2B chain C region OS=Mus musculus OX=10090 GN=Igh-3 PE=1 SV=3	P01867	Igh-3	SP_Mus_v20200224_17027ent.fasta	44259.2	1	4	4	4	5.67e-05	0.106	404
Sonnenschein_GaO-IP_r58843	Ctrl_IP	Ctrl_IP_A	QEp21-0857_Sonnenschein_Ctrl_IP_A	Cluster of Ig gamma-2A chain C region, A allele OS=Mus musculus OX=10090 GN=Ighg PE=1 SV=1 (P01863)	Ig gamma-2A chain C region, A allele OS=Mus musculus OX=10090 GN=Ighg PE=1 SV=1	P01863,P01865	Igh-1a,Ighg	SP_Mus_v20200224_17027ent.fasta	36388.4	1	2	2	5	7.09e-05	0.133	330
Sonnenschein_GaO-IP_r58843	Ctrl_IP	Ctrl_IP_A	QEp21-0857_Sonnenschein_Ctrl_IP_A	Cluster of Ig gamma-2A chain C region secreted form OS=Mus musculus OX=10090 PE=1 SV=1 (P01864)	Ig gamma-2A chain C region secreted form OS=Mus musculus OX=10090 PE=1 SV=1	P01864		SP_Mus_v20200224_17027ent.fasta	36594.9	0.177	0	0	3	4.25e-05	0.0478	335
Sonnenschein_GaO-IP_r58843	Ctrl_IP	Ctrl_IP_A	QEp21-0857_Sonnenschein_Ctrl_IP_A	Cluster of Immunoglobulin kappa constant OS=Mus musculus OX=10090 GN=Igkc PE=1 SV=2 (P01837)	Immunoglobulin kappa constant OS=Mus musculus OX=10090 GN=Igkc PE=1 SV=2	P01837	Igkc	SP_Mus_v20200224_17027ent.fasta	11934.1	1	9	18	36	0.00051	0.888	107
Sonnenschein_GaO-IP_r58843	Ctrl_IP	Ctrl_IP_A	QEp21-0857_Sonnenschein_Ctrl_IP_A	Cluster of Thy-1 membrane glycoprotein OS=Mus musculus OX=10090 GN=Thy1 PE=1 SV=1 (P01831)	Thy-1 membrane glycoprotein OS=Mus musculus OX=10090 GN=Thy1 PE=1 SV=1	P01831	Thy1	SP_Mus_v20200224_17027ent.fasta	18080.5	1	3	4	4	5.67e-05	0.185	162
Sonnenschein_GaO-IP_r58843	Ctrl_IP	Ctrl_IP_A	QEp21-0857_Sonnenschein_Ctrl_IP_A	Cluster of E3 ubiquitin-protein ligase MYCBP2 OS=Mus musculus OX=10090 GN=Mycbp2 PE=1 SV=3 (Q7TPH6)	E3 ubiquitin-protein ligase MYCBP2 OS=Mus musculus OX=10090 GN=Mycbp2 PE=1 SV=3	Q7TPH6	Mycbp2	SP_Mus_v20200224_17027ent.fasta	521228	0.445	0	0	0	0	0	4749
Sonnenschein_GaO-IP_r58843	Ctrl_IP	Ctrl_IP_A	QEp21-0857_Sonnenschein_Ctrl_IP_A	Cluster of Neurofilament medium polypeptide OS=Mus musculus OX=10090 GN=Nefm PE=1 SV=4 (P08553)	Neurofilament medium polypeptide OS=Mus musculus OX=10090 GN=Nefm PE=1 SV=4	P08553	Nefm	SP_Mus_v20200224_17027ent.fasta	95915.8	1	1	1	1	1.42e-05	0.0189	848
Sonnenschein_GaO-IP_r58843	Ctrl_IP	Ctrl_IP_A	QEp21-0857_Sonnenschein_Ctrl_IP_A	Cluster of Neurofilament light polypeptide OS=Mus musculus OX=10090 GN=Nefl PE=1 SV=5 (P08551)	Neurofilament light polypeptide OS=Mus musculus OX=10090 GN=Nefl PE=1 SV=5	P08551	Nefl	SP_Mus_v20200224_17027ent.fasta	61509.6	1	4	4	4	5.67e-05	0.0773	543
Sonnenschein_GaO-IP_r58843	Ctrl_IP	Ctrl_IP_A	QEp21-0857_Sonnenschein_Ctrl_IP_A	Cluster of Purine nucleoside phosphorylase OS=Mus musculus OX=10090 GN=Pnp PE=1 SV=2 (P23492)	Purine nucleoside phosphorylase OS=Mus musculus OX=10090 GN=Pnp PE=1 SV=2	P23492	Pnp	SP_Mus_v20200224_17027ent.fasta	32277	1	4	4	4	5.67e-05	0.211	289
Sonnenschein_GaO-IP_r58843	Ctrl_IP	Ctrl_IP_A	QEp21-0857_Sonnenschein_Ctrl_IP_A	Cluster of Glycerol-3-phosphate dehydrogenase, mitochondrial OS=Mus musculus OX=10090 GN=Gpd2 PE=1 SV=2 (Q64521)	Glycerol-3-phosphate dehydrogenase, mitochondrial OS=Mus musculus OX=10090 GN=Gpd2 PE=1 SV=2	Q64521	Gpd2	SP_Mus_v20200224_17027ent.fasta	80955.1	1	4	4	4	5.67e-05	0.0784	727
Sonnenschein_GaO-IP_r58843	Ctrl_IP	Ctrl_IP_A	QEp21-0857_Sonnenschein_Ctrl_IP_A	Cluster of Sarcoplasmic/endoplasmic reticulum calcium ATPase 2 OS=Mus musculus OX=10090 GN=Atp2a2 PE=1 SV=2 (O55143)	Sarcoplasmic/endoplasmic reticulum calcium ATPase 3 OS=Mus musculus OX=10090 GN=Atp2a3 PE=1 SV=3	Q64518	Atp2a3	SP_Mus_v20200224_17027ent.fasta	113639	0.099	0	0	3	4.25e-05	0.0376	1038
Sonnenschein_GaO-IP_r58843	Ctrl_IP	Ctrl_IP_A	QEp21-0857_Sonnenschein_Ctrl_IP_A	Cluster of Tripeptidyl-peptidase 2 OS=Mus musculus OX=10090 GN=Tpp2 PE=1 SV=3 (Q64514)	Tripeptidyl-peptidase 2 OS=Mus musculus OX=10090 GN=Tpp2 PE=1 SV=3	Q64514	Tpp2	SP_Mus_v20200224_17027ent.fasta	139882	1	2	2	2	2.84e-05	0.0206	1262
Sonnenschein_GaO-IP_r58843	Ctrl_IP	Ctrl_IP_A	QEp21-0857_Sonnenschein_Ctrl_IP_A	Cluster of Signal transducing adapter molecule 1 OS=Mus musculus OX=10090 GN=Stam PE=1 SV=3 (P70297)	Signal transducing adapter molecule 1 OS=Mus musculus OX=10090 GN=Stam PE=1 SV=3	P70297	Stam	SP_Mus_v20200224_17027ent.fasta	59771.2	0.617	1	1	1	1.42e-05	0.0146	548
Sonnenschein_GaO-IP_r58843	Ctrl_IP	Ctrl_IP_A	QEp21-0857_Sonnenschein_Ctrl_IP_A	Cluster of Phosphatidylethanolamine-binding protein 1 OS=Mus musculus OX=10090 GN=Pebp1 PE=1 SV=3 (P70296)	Phosphatidylethanolamine-binding protein 1 OS=Mus musculus OX=10090 GN=Pebp1 PE=1 SV=3	P70296	Pebp1	SP_Mus_v20200224_17027ent.fasta	20830.5	1	2	2	2	2.84e-05	0.209	187
Sonnenschein_GaO-IP_r58843	Ctrl_IP	Ctrl_IP_A	QEp21-0857_Sonnenschein_Ctrl_IP_A	Cluster of Arginyl-tRNA--protein transferase 1 OS=Mus musculus OX=10090 GN=Ate1 PE=1 SV=2 (Q9Z2A5)	Arginyl-tRNA--protein transferase 1 OS=Mus musculus OX=10090 GN=Ate1 PE=1 SV=2	Q9Z2A5	Ate1	SP_Mus_v20200224_17027ent.fasta	59147.3	0.203	0	0	0	0	0	516
Sonnenschein_GaO-IP_r58843	Ctrl_IP	Ctrl_IP_A	QEp21-0857_Sonnenschein_Ctrl_IP_A	Cluster of Synaptic vesicle glycoprotein 2A OS=Mus musculus OX=10090 GN=Sv2a PE=1 SV=1 (Q9JIS5)	Synaptic vesicle glycoprotein 2A OS=Mus musculus OX=10090 GN=Sv2a PE=1 SV=1	Q9JIS5	Sv2a	SP_Mus_v20200224_17027ent.fasta	82648.9	1	14	15	17	0.000241	0.241	742
Sonnenschein_GaO-IP_r58843	Ctrl_IP	Ctrl_IP_A	QEp21-0857_Sonnenschein_Ctrl_IP_A	Cluster of Serine/threonine-protein phosphatase 4 catalytic subunit OS=Mus musculus OX=10090 GN=Ppp4c PE=1 SV=2 (P97470)	Serine/threonine-protein phosphatase 4 catalytic subunit OS=Mus musculus OX=10090 GN=Ppp4c PE=1 SV=2	P97470	Ppp4c	SP_Mus_v20200224_17027ent.fasta	35080.4	0.994	1	1	3	4.25e-05	0.111	307
Sonnenschein_GaO-IP_r58843	Ctrl_IP	Ctrl_IP_A	QEp21-0857_Sonnenschein_Ctrl_IP_A	Cluster of Cofilin-1 OS=Mus musculus OX=10090 GN=Cfl1 PE=1 SV=3 (P18760)	Cofilin-1 OS=Mus musculus OX=10090 GN=Cfl1 PE=1 SV=3	P18760	Cfl1	SP_Mus_v20200224_17027ent.fasta	18560.2	1	13	20	22	0.000312	0.681	166
Sonnenschein_GaO-IP_r58843	Ctrl_IP	Ctrl_IP_A	QEp21-0857_Sonnenschein_Ctrl_IP_A	Cluster of Protein flightless-1 homolog OS=Mus musculus OX=10090 GN=Flii PE=1 SV=1 (Q9JJ28)	Protein flightless-1 homolog OS=Mus musculus OX=10090 GN=Flii PE=1 SV=1	Q9JJ28	Flii	SP_Mus_v20200224_17027ent.fasta	144807	1	52	65	73	0.00104	0.506	1271
Sonnenschein_GaO-IP_r58843	Ctrl_IP	Ctrl_IP_A	QEp21-0857_Sonnenschein_Ctrl_IP_A	Cluster of Four and a half LIM domains protein 1 OS=Mus musculus OX=10090 GN=Fhl1 PE=1 SV=3 (P97447)	Four and a half LIM domains protein 1 OS=Mus musculus OX=10090 GN=Fhl1 PE=1 SV=3	P97447	Fhl1	SP_Mus_v20200224_17027ent.fasta	31887.6	0.961	1	1	1	1.42e-05	0.0429	280
Sonnenschein_GaO-IP_r58843	Ctrl_IP	Ctrl_IP_A	QEp21-0857_Sonnenschein_Ctrl_IP_A	Cluster of Dihydropyrimidinase-related protein 1 OS=Mus musculus OX=10090 GN=Crmp1 PE=1 SV=1 (P97427)	Dihydropyrimidinase-related protein 1 OS=Mus musculus OX=10090 GN=Crmp1 PE=1 SV=1	P97427	Crmp1	SP_Mus_v20200224_17027ent.fasta	62168.7	1	23	37	58	0.000822	0.729	572
Sonnenschein_GaO-IP_r58843	Ctrl_IP	Ctrl_IP_A	QEp21-0857_Sonnenschein_Ctrl_IP_A	Cluster of Plexin-A1 OS=Mus musculus OX=10090 GN=Plxna1 PE=1 SV=1 (P70206)	Plexin-A1 OS=Mus musculus OX=10090 GN=Plxna1 PE=1 SV=1	P70206	Plxna1	SP_Mus_v20200224_17027ent.fasta	211102	0.86	0	0	1	1.42e-05	0.00792	1894
Sonnenschein_GaO-IP_r58843	Ctrl_IP	Ctrl_IP_A	QEp21-0857_Sonnenschein_Ctrl_IP_A	Cluster of Signal-induced proliferation-associated 1-like protein 3 OS=Mus musculus OX=10090 GN=Sipa1l3 PE=1 SV=1 (G3X9J0)	Signal-induced proliferation-associated 1-like protein 3 OS=Mus musculus OX=10090 GN=Sipa1l3 PE=1 SV=1	G3X9J0	Sipa1l3	SP_Mus_v20200224_17027ent.fasta	195065	1	18	18	19	0.000269	0.163	1776
Sonnenschein_GaO-IP_r58843	Ctrl_IP	Ctrl_IP_A	QEp21-0857_Sonnenschein_Ctrl_IP_A	Cluster of Aldo-keto reductase family 1 member A1 OS=Mus musculus OX=10090 GN=Akr1a1 PE=1 SV=3 (Q9JII6)	Aldo-keto reductase family 1 member A1 OS=Mus musculus OX=10090 GN=Akr1a1 PE=1 SV=3	Q9JII6	Akr1a1	SP_Mus_v20200224_17027ent.fasta	36587.2	1	1	1	2	2.84e-05	0.0554	325
Sonnenschein_GaO-IP_r58843	Ctrl_IP	Ctrl_IP_A	QEp21-0857_Sonnenschein_Ctrl_IP_A	Cluster of PRA1 family protein 2 OS=Mus musculus OX=10090 GN=Praf2 PE=1 SV=1 (Q9JIG8)	PRA1 family protein 2 OS=Mus musculus OX=10090 GN=Praf2 PE=1 SV=1	Q9JIG8	Praf2	SP_Mus_v20200224_17027ent.fasta	19479.1	1	2	2	2	2.84e-05	0.163	178
Sonnenschein_GaO-IP_r58843	Ctrl_IP	Ctrl_IP_A	QEp21-0857_Sonnenschein_Ctrl_IP_A	Cluster of Coiled-coil domain-containing protein 22 OS=Mus musculus OX=10090 GN=Ccdc22 PE=1 SV=1 (Q9JIG7)	Coiled-coil domain-containing protein 22 OS=Mus musculus OX=10090 GN=Ccdc22 PE=1 SV=1	Q9JIG7	Ccdc22	SP_Mus_v20200224_17027ent.fasta	70844.2	1	2	2	2	2.84e-05	0.051	627
Sonnenschein_GaO-IP_r58843	Ctrl_IP	Ctrl_IP_A	QEp21-0857_Sonnenschein_Ctrl_IP_A	Cluster of Coatomer subunit beta OS=Mus musculus OX=10090 GN=Copb1 PE=1 SV=1 (Q9JIF7)	Coatomer subunit beta OS=Mus musculus OX=10090 GN=Copb1 PE=1 SV=1	Q9JIF7	Copb1	SP_Mus_v20200224_17027ent.fasta	107070	1	11	11	11	0.000156	0.166	953
Sonnenschein_GaO-IP_r58843	Ctrl_IP	Ctrl_IP_A	QEp21-0857_Sonnenschein_Ctrl_IP_A	Cluster of Protein arginine N-methyltransferase 1 OS=Mus musculus OX=10090 GN=Prmt1 PE=1 SV=1 (Q9JIF0)	Protein arginine N-methyltransferase 1 OS=Mus musculus OX=10090 GN=Prmt1 PE=1 SV=1	Q9JIF0	Prmt1	SP_Mus_v20200224_17027ent.fasta	42436.1	1	4	6	7	9.92e-05	0.164	371
Sonnenschein_GaO-IP_r58843	Ctrl_IP	Ctrl_IP_A	QEp21-0857_Sonnenschein_Ctrl_IP_A	Cluster of Rootletin OS=Mus musculus OX=10090 GN=Crocc PE=1 SV=2 (Q8CJ40)	Rootletin OS=Mus musculus OX=10090 GN=Crocc PE=1 SV=2	Q8CJ40	Crocc	SP_Mus_v20200224_17027ent.fasta	226946	1	10	10	10	0.000142	0.0592	2009
Sonnenschein_GaO-IP_r58843	Ctrl_IP	Ctrl_IP_A	QEp21-0857_Sonnenschein_Ctrl_IP_A	Cluster of Pro-interleukin-16 OS=Mus musculus OX=10090 GN=Il16 PE=1 SV=3 (O54824)	Pro-interleukin-16 OS=Mus musculus OX=10090 GN=Il16 PE=1 SV=3	O54824	Il16	SP_Mus_v20200224_17027ent.fasta	141437	1	2	2	2	2.84e-05	0.0204	1322
Sonnenschein_GaO-IP_r58843	Ctrl_IP	Ctrl_IP_A	QEp21-0857_Sonnenschein_Ctrl_IP_A	Cluster of IQ motif and SEC7 domain-containing protein 3 OS=Mus musculus OX=10090 GN=Iqsec3 PE=1 SV=1 (Q3TES0)	IQ motif and SEC7 domain-containing protein 3 OS=Mus musculus OX=10090 GN=Iqsec3 PE=1 SV=1	Q3TES0	Iqsec3	SP_Mus_v20200224_17027ent.fasta	129120	0.999	1	1	2	2.84e-05	0.0209	1195
Sonnenschein_GaO-IP_r58843	Ctrl_IP	Ctrl_IP_A	QEp21-0857_Sonnenschein_Ctrl_IP_A	Cluster of Dedicator of cytokinesis protein 3 OS=Mus musculus OX=10090 GN=Dock3 PE=1 SV=1 (Q8CIQ7)	Dedicator of cytokinesis protein 3 OS=Mus musculus OX=10090 GN=Dock3 PE=1 SV=1	Q8CIQ7	Dock3	SP_Mus_v20200224_17027ent.fasta	232916	1	4	4	4	5.67e-05	0.0271	2027
Sonnenschein_GaO-IP_r58843	Ctrl_IP	Ctrl_IP_A	QEp21-0857_Sonnenschein_Ctrl_IP_A	Cluster of WD repeat-containing protein 7 OS=Mus musculus OX=10090 GN=Wdr7 PE=1 SV=3 (Q920I9)	WD repeat-containing protein 7 OS=Mus musculus OX=10090 GN=Wdr7 PE=1 SV=3	Q920I9	Wdr7	SP_Mus_v20200224_17027ent.fasta	163453	1	33	39	42	0.000595	0.296	1489
Sonnenschein_GaO-IP_r58843	Ctrl_IP	Ctrl_IP_A	QEp21-0857_Sonnenschein_Ctrl_IP_A	Cluster of Aspartyl aminopeptidase OS=Mus musculus OX=10090 GN=Dnpep PE=1 SV=2 (Q9Z2W0)	Aspartyl aminopeptidase OS=Mus musculus OX=10090 GN=Dnpep PE=1 SV=2	Q9Z2W0	Dnpep	SP_Mus_v20200224_17027ent.fasta	52207.5	1	2	2	2	2.84e-05	0.055	473
Sonnenschein_GaO-IP_r58843	Ctrl_IP	Ctrl_IP_A	QEp21-0857_Sonnenschein_Ctrl_IP_A	Cluster of Serine/threonine-protein kinase 24 OS=Mus musculus OX=10090 GN=Stk24 PE=1 SV=1 (Q99KH8)	Serine/threonine-protein kinase 25 OS=Mus musculus OX=10090 GN=Stk25 PE=1 SV=2	Q9Z2W1	Stk25	SP_Mus_v20200224_17027ent.fasta	48159.6	1	3	3	7	9.92e-05	0.174	426
Sonnenschein_GaO-IP_r58843	Ctrl_IP	Ctrl_IP_A	QEp21-0857_Sonnenschein_Ctrl_IP_A	Cluster of Calcium/calmodulin-dependent protein kinase type IV OS=Mus musculus OX=10090 GN=Camk4 PE=1 SV=2 (P08414)	Calcium/calmodulin-dependent protein kinase type IV OS=Mus musculus OX=10090 GN=Camk4 PE=1 SV=2	P08414	Camk4	SP_Mus_v20200224_17027ent.fasta	52628.2	1	5	6	7	9.92e-05	0.136	469
Sonnenschein_GaO-IP_r58843	Ctrl_IP	Ctrl_IP_A	QEp21-0857_Sonnenschein_Ctrl_IP_A	Cluster of Alpha-actinin-1 OS=Mus musculus OX=10090 GN=Actn1 PE=1 SV=1 (Q7TPR4)	Alpha-actinin-2 OS=Mus musculus OX=10090 GN=Actn2 PE=1 SV=2	Q9JI91	Actn2	SP_Mus_v20200224_17027ent.fasta	103837	1	16	18	39	0.000553	0.396	894
Sonnenschein_GaO-IP_r58843	Ctrl_IP	Ctrl_IP_A	QEp21-0857_Sonnenschein_Ctrl_IP_A	Cluster of Protein arginine N-methyltransferase 5 OS=Mus musculus OX=10090 GN=Prmt5 PE=1 SV=3 (Q8CIG8)	Protein arginine N-methyltransferase 5 OS=Mus musculus OX=10090 GN=Prmt5 PE=1 SV=3	Q8CIG8	Prmt5	SP_Mus_v20200224_17027ent.fasta	72680.8	1	3	3	3	4.25e-05	0.0581	637
Sonnenschein_GaO-IP_r58843	Ctrl_IP	Ctrl_IP_A	QEp21-0857_Sonnenschein_Ctrl_IP_A	Cluster of T-complex protein 1 subunit alpha OS=Mus musculus OX=10090 GN=Tcp1 PE=1 SV=3 (P11983)	T-complex protein 1 subunit alpha OS=Mus musculus OX=10090 GN=Tcp1 PE=1 SV=3	P11983	Tcp1	SP_Mus_v20200224_17027ent.fasta	60449.9	1	19	20	20	0.000284	0.473	556
Sonnenschein_GaO-IP_r58843	Ctrl_IP	Ctrl_IP_A	QEp21-0857_Sonnenschein_Ctrl_IP_A	Cluster of 10 kDa heat shock protein, mitochondrial OS=Mus musculus OX=10090 GN=Hspe1 PE=1 SV=2 (Q64433)	10 kDa heat shock protein, mitochondrial OS=Mus musculus OX=10090 GN=Hspe1 PE=1 SV=2	Q64433	Hspe1	SP_Mus_v20200224_17027ent.fasta	10962.8	1	5	6	6	8.51e-05	0.529	102
Sonnenschein_GaO-IP_r58843	Ctrl_IP	Ctrl_IP_A	QEp21-0857_Sonnenschein_Ctrl_IP_A	Cluster of Coatomer subunit alpha OS=Mus musculus OX=10090 GN=Copa PE=1 SV=2 (Q8CIE6)	Coatomer subunit alpha OS=Mus musculus OX=10090 GN=Copa PE=1 SV=2	Q8CIE6	Copa	SP_Mus_v20200224_17027ent.fasta	138436	1	5	6	6	8.51e-05	0.0498	1224
Sonnenschein_GaO-IP_r58843	Ctrl_IP	Ctrl_IP_A	QEp21-0857_Sonnenschein_Ctrl_IP_A	Cluster of Cytoplasmic dynein 1 heavy chain 1 OS=Mus musculus OX=10090 GN=Dync1h1 PE=1 SV=2 (Q9JHU4)	Cytoplasmic dynein 1 heavy chain 1 OS=Mus musculus OX=10090 GN=Dync1h1 PE=1 SV=2	Q9JHU4	Dync1h1	SP_Mus_v20200224_17027ent.fasta	532043	1	87	94	95	0.00135	0.255	4644
Sonnenschein_GaO-IP_r58843	Ctrl_IP	Ctrl_IP_A	QEp21-0857_Sonnenschein_Ctrl_IP_A	Cluster of Palmdelphin OS=Mus musculus OX=10090 GN=Palmd PE=1 SV=1 (Q9JHU2)	Palmdelphin OS=Mus musculus OX=10090 GN=Palmd PE=1 SV=1	Q9JHU2	Palmd	SP_Mus_v20200224_17027ent.fasta	62700.2	1	5	5	5	7.09e-05	0.132	551
Sonnenschein_GaO-IP_r58843	Ctrl_IP	Ctrl_IP_A	QEp21-0857_Sonnenschein_Ctrl_IP_A	Cluster of Rho GTPase-activating protein 5 OS=Mus musculus OX=10090 GN=Arhgap5 PE=1 SV=2 (P97393)	Rho GTPase-activating protein 5 OS=Mus musculus OX=10090 GN=Arhgap5 PE=1 SV=2	P97393	Arhgap5	SP_Mus_v20200224_17027ent.fasta	172117	1	1	1	1	1.42e-05	0.00799	1501
Sonnenschein_GaO-IP_r58843	Ctrl_IP	Ctrl_IP_A	QEp21-0857_Sonnenschein_Ctrl_IP_A	Cluster of Vacuolar protein sorting-associated protein 45 OS=Mus musculus OX=10090 GN=Vps45 PE=1 SV=1 (P97390)	Vacuolar protein sorting-associated protein 45 OS=Mus musculus OX=10090 GN=Vps45 PE=1 SV=1	P97390	Vps45	SP_Mus_v20200224_17027ent.fasta	65054.2	1	2	2	2	2.84e-05	0.0456	570
Sonnenschein_GaO-IP_r58843	Ctrl_IP	Ctrl_IP_A	QEp21-0857_Sonnenschein_Ctrl_IP_A	Cluster of Diphosphoinositol polyphosphate phosphohydrolase 1 OS=Mus musculus OX=10090 GN=Nudt3 PE=1 SV=1 (Q9JI46)	Diphosphoinositol polyphosphate phosphohydrolase 1 OS=Mus musculus OX=10090 GN=Nudt3 PE=1 SV=1	Q9JI46	Nudt3	SP_Mus_v20200224_17027ent.fasta	19029.1	0.961	1	1	1	1.42e-05	0.0833	168
Sonnenschein_GaO-IP_r58843	Ctrl_IP	Ctrl_IP_A	QEp21-0857_Sonnenschein_Ctrl_IP_A	Cluster of ATP-dependent Clp protease ATP-binding subunit clpX-like, mitochondrial OS=Mus musculus OX=10090 GN=Clpx PE=1 SV=2 (Q9JHS4)	ATP-dependent Clp protease ATP-binding subunit clpX-like, mitochondrial OS=Mus musculus OX=10090 GN=Clpx PE=1 SV=2	Q9JHS4	Clpx	SP_Mus_v20200224_17027ent.fasta	69229.5	0.05	0	0	0	0	0	634
Sonnenschein_GaO-IP_r58843	Ctrl_IP	Ctrl_IP_A	QEp21-0857_Sonnenschein_Ctrl_IP_A	Cluster of Disks large homolog 3 OS=Mus musculus OX=10090 GN=Dlg3 PE=1 SV=1 (P70175)	Disks large homolog 3 OS=Mus musculus OX=10090 GN=Dlg3 PE=1 SV=1	P70175	Dlg3	SP_Mus_v20200224_17027ent.fasta	93484.1	0.791	1	1	2	2.84e-05	0.0353	849
Sonnenschein_GaO-IP_r58843	Ctrl_IP	Ctrl_IP_A	QEp21-0857_Sonnenschein_Ctrl_IP_A	Cluster of Leucine zipper transcription factor-like protein 1 OS=Mus musculus OX=10090 GN=Lztfl1 PE=1 SV=1 (Q9JHQ5)	Leucine zipper transcription factor-like protein 1 OS=Mus musculus OX=10090 GN=Lztfl1 PE=1 SV=1	Q9JHQ5	Lztfl1	SP_Mus_v20200224_17027ent.fasta	34774.6	0.431	0	0	0	0	0	299
Sonnenschein_GaO-IP_r58843	Ctrl_IP	Ctrl_IP_A	QEp21-0857_Sonnenschein_Ctrl_IP_A	Cluster of Acidic fibroblast growth factor intracellular-binding protein OS=Mus musculus OX=10090 GN=Fibp PE=1 SV=1 (Q9JI19)	Acidic fibroblast growth factor intracellular-binding protein OS=Mus musculus OX=10090 GN=Fibp PE=1 SV=1	Q9JI19	Fibp	SP_Mus_v20200224_17027ent.fasta	41205.7	1	4	4	4	5.67e-05	0.168	357
Sonnenschein_GaO-IP_r58843	Ctrl_IP	Ctrl_IP_A	QEp21-0857_Sonnenschein_Ctrl_IP_A	Cluster of Kinesin heavy chain isoform 5C OS=Mus musculus OX=10090 GN=Kif5c PE=1 SV=3 (P28738)	Kinesin heavy chain isoform 5A OS=Mus musculus OX=10090 GN=Kif5a PE=1 SV=3	P33175	Kif5a	SP_Mus_v20200224_17027ent.fasta	117021	0.17	0	0	4	5.67e-05	0.0458	1027
Sonnenschein_GaO-IP_r58843	Ctrl_IP	Ctrl_IP_A	QEp21-0857_Sonnenschein_Ctrl_IP_A	Cluster of Voltage-dependent calcium channel gamma-8 subunit OS=Mus musculus OX=10090 GN=Cacng8 PE=1 SV=1 (Q8VHW2)	Voltage-dependent calcium channel gamma-8 subunit OS=Mus musculus OX=10090 GN=Cacng8 PE=1 SV=1	Q8VHW2	Cacng8	SP_Mus_v20200224_17027ent.fasta	43454.5	1	2	2	2	2.84e-05	0.0993	423
Sonnenschein_GaO-IP_r58843	Ctrl_IP	Ctrl_IP_A	QEp21-0857_Sonnenschein_Ctrl_IP_A	Cluster of Importin-4 OS=Mus musculus OX=10090 GN=Ipo4 PE=1 SV=1 (Q8VI75)	Importin-4 OS=Mus musculus OX=10090 GN=Ipo4 PE=1 SV=1	Q8VI75	Ipo4	SP_Mus_v20200224_17027ent.fasta	119278	1	4	4	4	5.67e-05	0.0545	1082
Sonnenschein_GaO-IP_r58843	Ctrl_IP	Ctrl_IP_A	QEp21-0857_Sonnenschein_Ctrl_IP_A	Cluster of Disabled homolog 1 OS=Mus musculus OX=10090 GN=Dab1 PE=1 SV=2 (P97318)	Disabled homolog 1 OS=Mus musculus OX=10090 GN=Dab1 PE=1 SV=2	P97318	Dab1	SP_Mus_v20200224_17027ent.fasta	63578.1	1	2	2	2	2.84e-05	0.0391	588
Sonnenschein_GaO-IP_r58843	Ctrl_IP	Ctrl_IP_A	QEp21-0857_Sonnenschein_Ctrl_IP_A	Cluster of Cysteine and glycine-rich protein 1 OS=Mus musculus OX=10090 GN=Csrp1 PE=1 SV=3 (P97315)	Cysteine and glycine-rich protein 1 OS=Mus musculus OX=10090 GN=Csrp1 PE=1 SV=3	P97315	Csrp1	SP_Mus_v20200224_17027ent.fasta	20583.1	1	4	4	4	5.67e-05	0.301	193
Sonnenschein_GaO-IP_r58843	Ctrl_IP	Ctrl_IP_A	QEp21-0857_Sonnenschein_Ctrl_IP_A	Cluster of Neuroplastin OS=Mus musculus OX=10090 GN=Nptn PE=1 SV=3 (P97300)	Neuroplastin OS=Mus musculus OX=10090 GN=Nptn PE=1 SV=3	P97300	Nptn	SP_Mus_v20200224_17027ent.fasta	44373.6	1	5	7	7	9.92e-05	0.156	397
Sonnenschein_GaO-IP_r58843	Ctrl_IP	Ctrl_IP_A	QEp21-0857_Sonnenschein_Ctrl_IP_A	Cluster of Geranylgeranyl transferase type-2 subunit alpha OS=Mus musculus OX=10090 GN=Rabggta PE=1 SV=1 (Q9JHK4)	Geranylgeranyl transferase type-2 subunit alpha OS=Mus musculus OX=10090 GN=Rabggta PE=1 SV=1	Q9JHK4	Rabggta	SP_Mus_v20200224_17027ent.fasta	64990.3	0.636	1	1	1	1.42e-05	0.0141	567
Sonnenschein_GaO-IP_r58843	Ctrl_IP	Ctrl_IP_A	QEp21-0857_Sonnenschein_Ctrl_IP_A	Cluster of Glucose-6-phosphate 1-dehydrogenase X OS=Mus musculus OX=10090 GN=G6pdx PE=1 SV=3 (Q00612)	Glucose-6-phosphate 1-dehydrogenase X OS=Mus musculus OX=10090 GN=G6pdx PE=1 SV=3	Q00612	G6pdx	SP_Mus_v20200224_17027ent.fasta	59263.6	0.758	0	0	0	0	0	515
Sonnenschein_GaO-IP_r58843	Ctrl_IP	Ctrl_IP_A	QEp21-0857_Sonnenschein_Ctrl_IP_A	Cluster of Cytospin-A OS=Mus musculus OX=10090 GN=Specc1l PE=1 SV=1 (Q2KN98)	Cytospin-A OS=Mus musculus OX=10090 GN=Specc1l PE=1 SV=1	Q2KN98	Specc1l	SP_Mus_v20200224_17027ent.fasta	124491	1	17	20	20	0.000284	0.232	1118
Sonnenschein_GaO-IP_r58843	Ctrl_IP	Ctrl_IP_A	QEp21-0857_Sonnenschein_Ctrl_IP_A	Cluster of Acyl-coenzyme A thioesterase 11 OS=Mus musculus OX=10090 GN=Acot11 PE=1 SV=1 (Q8VHQ9)	Acyl-coenzyme A thioesterase 11 OS=Mus musculus OX=10090 GN=Acot11 PE=1 SV=1	Q8VHQ9	Acot11	SP_Mus_v20200224_17027ent.fasta	67353.8	0.942	1	1	1	1.42e-05	0.0168	594
Sonnenschein_GaO-IP_r58843	Ctrl_IP	Ctrl_IP_A	QEp21-0857_Sonnenschein_Ctrl_IP_A	Cluster of Tropomodulin-3 OS=Mus musculus OX=10090 GN=Tmod3 PE=1 SV=1 (Q9JHJ0)	Tropomodulin-3 OS=Mus musculus OX=10090 GN=Tmod3 PE=1 SV=1	Q9JHJ0	Tmod3	SP_Mus_v20200224_17027ent.fasta	39504.5	1	9	12	15	0.000213	0.369	352
Sonnenschein_GaO-IP_r58843	Ctrl_IP	Ctrl_IP_A	QEp21-0857_Sonnenschein_Ctrl_IP_A	Cluster of Isovaleryl-CoA dehydrogenase, mitochondrial OS=Mus musculus OX=10090 GN=Ivd PE=1 SV=1 (Q9JHI5)	Isovaleryl-CoA dehydrogenase, mitochondrial OS=Mus musculus OX=10090 GN=Ivd PE=1 SV=1	Q9JHI5	Ivd	SP_Mus_v20200224_17027ent.fasta	46326.5	0.923	1	1	1	1.42e-05	0.0307	424
Sonnenschein_GaO-IP_r58843	Ctrl_IP	Ctrl_IP_A	QEp21-0857_Sonnenschein_Ctrl_IP_A	Cluster of Syndetin OS=Mus musculus OX=10090 GN=Vps50 PE=1 SV=2 (Q8CI71)	Syndetin OS=Mus musculus OX=10090 GN=Vps50 PE=1 SV=2	Q8CI71	Vps50	SP_Mus_v20200224_17027ent.fasta	111178	1	12	12	12	0.00017	0.19	964
Sonnenschein_GaO-IP_r58843	Ctrl_IP	Ctrl_IP_A	QEp21-0857_Sonnenschein_Ctrl_IP_A	Cluster of Delta-1-pyrroline-5-carboxylate dehydrogenase, mitochondrial OS=Mus musculus OX=10090 GN=Aldh4a1 PE=1 SV=3 (Q8CHT0)	Delta-1-pyrroline-5-carboxylate dehydrogenase, mitochondrial OS=Mus musculus OX=10090 GN=Aldh4a1 PE=1 SV=3	Q8CHT0	Aldh4a1	SP_Mus_v20200224_17027ent.fasta	61841.6	1	1	1	1	1.42e-05	0.0338	562
Sonnenschein_GaO-IP_r58843	Ctrl_IP	Ctrl_IP_A	QEp21-0857_Sonnenschein_Ctrl_IP_A	Cluster of Tripartite motif-containing protein 46 OS=Mus musculus OX=10090 GN=Trim46 PE=1 SV=1 (Q7TNM2)	Tripartite motif-containing protein 46 OS=Mus musculus OX=10090 GN=Trim46 PE=1 SV=1	Q7TNM2	Trim46	SP_Mus_v20200224_17027ent.fasta	83431.2	1	8	8	8	0.000113	0.137	759
Sonnenschein_GaO-IP_r58843	Ctrl_IP	Ctrl_IP_A	QEp21-0857_Sonnenschein_Ctrl_IP_A	Cluster of Myosin light chain 6B OS=Mus musculus OX=10090 GN=Myl6b PE=1 SV=1 (Q8CI43)	Myosin light chain 6B OS=Mus musculus OX=10090 GN=Myl6b PE=1 SV=1	Q8CI43	Myl6b	SP_Mus_v20200224_17027ent.fasta	22749.4	1	6	9	12	0.00017	0.406	207
Sonnenschein_GaO-IP_r58843	Ctrl_IP	Ctrl_IP_A	QEp21-0857_Sonnenschein_Ctrl_IP_A	Cluster of Membrane protein MLC1 OS=Mus musculus OX=10090 GN=Mlc1 PE=1 SV=1 (Q8VHK5)	Membrane protein MLC1 OS=Mus musculus OX=10090 GN=Mlc1 PE=1 SV=1	Q8VHK5	Mlc1	SP_Mus_v20200224_17027ent.fasta	41596.6	0.382	0	0	0	0	0	382
Sonnenschein_GaO-IP_r58843	Ctrl_IP	Ctrl_IP_A	QEp21-0857_Sonnenschein_Ctrl_IP_A	Cluster of Serine/threonine-protein kinase MARK1 OS=Mus musculus OX=10090 GN=Mark1 PE=1 SV=2 (Q8VHJ5)	Serine/threonine-protein kinase MARK1 OS=Mus musculus OX=10090 GN=Mark1 PE=1 SV=2	Q8VHJ5	Mark1	SP_Mus_v20200224_17027ent.fasta	88337	1	8	9	17	0.000241	0.229	795
Sonnenschein_GaO-IP_r58843	Ctrl_IP	Ctrl_IP_A	QEp21-0857_Sonnenschein_Ctrl_IP_A	Cluster of Period circadian protein homolog 2 OS=Mus musculus OX=10090 GN=Per2 PE=1 SV=3 (O54943)	Period circadian protein homolog 2 OS=Mus musculus OX=10090 GN=Per2 PE=1 SV=3	O54943	Per2	SP_Mus_v20200224_17027ent.fasta	135882	0.493	0	0	0	0	0	1257
Sonnenschein_GaO-IP_r58843	Ctrl_IP	Ctrl_IP_A	QEp21-0857_Sonnenschein_Ctrl_IP_A	Cluster of Wiskott-Aldrich syndrome protein family member 3 OS=Mus musculus OX=10090 GN=Wasf3 PE=1 SV=1 (Q8VHI6)	Wiskott-Aldrich syndrome protein family member 3 OS=Mus musculus OX=10090 GN=Wasf3 PE=1 SV=1	Q8VHI6	Wasf3	SP_Mus_v20200224_17027ent.fasta	55204.5	0.985	1	1	2	2.84e-05	0.0579	501
Sonnenschein_GaO-IP_r58843	Ctrl_IP	Ctrl_IP_A	QEp21-0857_Sonnenschein_Ctrl_IP_A	Cluster of Arf-GAP with GTPase, ANK repeat and PH domain-containing protein 3 OS=Mus musculus OX=10090 GN=Agap3 PE=1 SV=1 (Q8VHH5)	Arf-GAP with GTPase, ANK repeat and PH domain-containing protein 3 OS=Mus musculus OX=10090 GN=Agap3 PE=1 SV=1	Q8VHH5	Agap3	SP_Mus_v20200224_17027ent.fasta	97965.9	1	8	9	11	0.000156	0.142	910
Sonnenschein_GaO-IP_r58843	Ctrl_IP	Ctrl_IP_A	QEp21-0857_Sonnenschein_Ctrl_IP_A	Cluster of Ig kappa chain V-V region MOPC 21 OS=Mus musculus OX=10090 PE=1 SV=1 (P01634)	Ig kappa chain V-V region MOPC 21 OS=Mus musculus OX=10090 PE=1 SV=1	P01634		SP_Mus_v20200224_17027ent.fasta	14902.1	1	3	7	16	0.000227	0.596	136
Sonnenschein_GaO-IP_r58843	Ctrl_IP	Ctrl_IP_A	QEp21-0857_Sonnenschein_Ctrl_IP_A	Cluster of T-complex protein 1 subunit gamma OS=Mus musculus OX=10090 GN=Cct3 PE=1 SV=1 (P80318)	T-complex protein 1 subunit gamma OS=Mus musculus OX=10090 GN=Cct3 PE=1 SV=1	P80318	Cct3	SP_Mus_v20200224_17027ent.fasta	60631.1	1	15	17	19	0.000269	0.29	545
Sonnenschein_GaO-IP_r58843	Ctrl_IP	Ctrl_IP_A	QEp21-0857_Sonnenschein_Ctrl_IP_A	Cluster of T-complex protein 1 subunit zeta OS=Mus musculus OX=10090 GN=Cct6a PE=1 SV=3 (P80317)	T-complex protein 1 subunit zeta OS=Mus musculus OX=10090 GN=Cct6a PE=1 SV=3	P80317	Cct6a	SP_Mus_v20200224_17027ent.fasta	58005.5	1	8	10	11	0.000156	0.245	531
Sonnenschein_GaO-IP_r58843	Ctrl_IP	Ctrl_IP_A	QEp21-0857_Sonnenschein_Ctrl_IP_A	Cluster of T-complex protein 1 subunit delta OS=Mus musculus OX=10090 GN=Cct4 PE=1 SV=3 (P80315)	T-complex protein 1 subunit delta OS=Mus musculus OX=10090 GN=Cct4 PE=1 SV=3	P80315	Cct4	SP_Mus_v20200224_17027ent.fasta	58067.8	1	10	12	13	0.000184	0.254	539
Sonnenschein_GaO-IP_r58843	Ctrl_IP	Ctrl_IP_A	QEp21-0857_Sonnenschein_Ctrl_IP_A	Cluster of FAS-associated factor 2 OS=Mus musculus OX=10090 GN=Faf2 PE=1 SV=2 (Q3TDN2)	FAS-associated factor 2 OS=Mus musculus OX=10090 GN=Faf2 PE=1 SV=2	Q3TDN2	Faf2	SP_Mus_v20200224_17027ent.fasta	52472.2	1	3	3	3	4.25e-05	0.101	445
Sonnenschein_GaO-IP_r58843	Ctrl_IP	Ctrl_IP_A	QEp21-0857_Sonnenschein_Ctrl_IP_A	Cluster of T-complex protein 1 subunit eta OS=Mus musculus OX=10090 GN=Cct7 PE=1 SV=1 (P80313)	T-complex protein 1 subunit eta OS=Mus musculus OX=10090 GN=Cct7 PE=1 SV=1	P80313	Cct7	SP_Mus_v20200224_17027ent.fasta	59653.2	1	12	14	14	0.000198	0.3	544
Sonnenschein_GaO-IP_r58843	Ctrl_IP	Ctrl_IP_A	QEp21-0857_Sonnenschein_Ctrl_IP_A	Cluster of Ketimine reductase mu-crystallin OS=Mus musculus OX=10090 GN=Crym PE=1 SV=1 (O54983)	Ketimine reductase mu-crystallin OS=Mus musculus OX=10090 GN=Crym PE=1 SV=1	O54983	Crym	SP_Mus_v20200224_17027ent.fasta	33523	1	6	6	6	8.51e-05	0.246	313
Sonnenschein_GaO-IP_r58843	Ctrl_IP	Ctrl_IP_A	QEp21-0857_Sonnenschein_Ctrl_IP_A	Cluster of Inositol polyphosphate-5-phosphatase A OS=Mus musculus OX=10090 GN=Inpp5a PE=1 SV=1 (Q7TNC9)	Inositol polyphosphate-5-phosphatase A OS=Mus musculus OX=10090 GN=Inpp5a PE=1 SV=1	Q7TNC9		NCBI:UniProtKB	47622.8	0.968	1	1	1	1.42e-05	0.0364
Sonnenschein_GaO-IP_r58843	Ctrl_IP	Ctrl_IP_A	QEp21-0857_Sonnenschein_Ctrl_IP_A	Cluster of Septin-8 OS=Mus musculus OX=10090 GN=Septin8 PE=1 SV=4 (Q8CHH9)	Septin-8 OS=Mus musculus OX=10090 GN=Septin8 PE=1 SV=4	Q8CHH9	Septin8	SP_Mus_v20200224_17027ent.fasta	49812.7	1	4	5	10	0.000142	0.207	429
Sonnenschein_GaO-IP_r58843	Ctrl_IP	Ctrl_IP_A	QEp21-0857_Sonnenschein_Ctrl_IP_A	Cluster of Abl interactor 1 OS=Mus musculus OX=10090 GN=Abi1 PE=1 SV=3 (Q8CBW3)	Abl interactor 1 OS=Mus musculus OX=10090 GN=Abi1 PE=1 SV=3	Q8CBW3	Abi1	SP_Mus_v20200224_17027ent.fasta	52288.3	1	1	1	4	5.67e-05	0.0894	481
Sonnenschein_GaO-IP_r58843	Ctrl_IP	Ctrl_IP_A	QEp21-0857_Sonnenschein_Ctrl_IP_A	Cluster of Rap guanine nucleotide exchange factor 2 OS=Mus musculus OX=10090 GN=Rapgef2 PE=1 SV=2 (Q8CHG7)	Rap guanine nucleotide exchange factor 2 OS=Mus musculus OX=10090 GN=Rapgef2 PE=1 SV=2	Q8CHG7	Rapgef2	SP_Mus_v20200224_17027ent.fasta	166418	1	4	4	4	5.67e-05	0.0468	1496
Sonnenschein_GaO-IP_r58843	Ctrl_IP	Ctrl_IP_A	QEp21-0857_Sonnenschein_Ctrl_IP_A	Cluster of Synapsin-2 OS=Mus musculus OX=10090 GN=Syn2 PE=1 SV=2 (Q64332)	Synapsin-2 OS=Mus musculus OX=10090 GN=Syn2 PE=1 SV=2	Q64332	Syn2	SP_Mus_v20200224_17027ent.fasta	63373.4	1	12	18	24	0.00034	0.384	586
Sonnenschein_GaO-IP_r58843	Ctrl_IP	Ctrl_IP_A	QEp21-0857_Sonnenschein_Ctrl_IP_A	Cluster of Unconventional myosin-VI OS=Mus musculus OX=10090 GN=Myo6 PE=1 SV=1 (Q64331)	Unconventional myosin-VI OS=Mus musculus OX=10090 GN=Myo6 PE=1 SV=1	Q64331	Myo6	SP_Mus_v20200224_17027ent.fasta	146414	1	67	102	114	0.00162	0.533	1265
Sonnenschein_GaO-IP_r58843	Ctrl_IP	Ctrl_IP_A	QEp21-0857_Sonnenschein_Ctrl_IP_A	Cluster of Surfeit locus protein 4 OS=Mus musculus OX=10090 GN=Surf4 PE=1 SV=1 (Q64310)	Surfeit locus protein 4 OS=Mus musculus OX=10090 GN=Surf4 PE=1 SV=1	Q64310	Surf4	SP_Mus_v20200224_17027ent.fasta	30382.5	0.969	1	1	1	1.42e-05	0.0669	269
Sonnenschein_GaO-IP_r58843	Ctrl_IP	Ctrl_IP_A	QEp21-0857_Sonnenschein_Ctrl_IP_A	Cluster of Synaptojanin-1 OS=Mus musculus OX=10090 GN=Synj1 PE=1 SV=3 (Q8CHC4)	Synaptojanin-1 OS=Mus musculus OX=10090 GN=Synj1 PE=1 SV=3	Q8CHC4	Synj1	SP_Mus_v20200224_17027ent.fasta	172620	1	12	12	12	0.00017	0.111	1574
Sonnenschein_GaO-IP_r58843	Ctrl_IP	Ctrl_IP_A	QEp21-0857_Sonnenschein_Ctrl_IP_A	Cluster of Gap junction alpha-1 protein OS=Mus musculus OX=10090 GN=Gja1 PE=1 SV=2 (P23242)	Gap junction alpha-1 protein OS=Mus musculus OX=10090 GN=Gja1 PE=1 SV=2	P23242	Gja1	SP_Mus_v20200224_17027ent.fasta	43005.2	1	3	4	4	5.67e-05	0.089	382
Sonnenschein_GaO-IP_r58843	Ctrl_IP	Ctrl_IP_A	QEp21-0857_Sonnenschein_Ctrl_IP_A	Cluster of Protein phosphatase 1 regulatory subunit 21 OS=Mus musculus OX=10090 GN=Ppp1r21 PE=1 SV=2 (Q3TDD9)	Protein phosphatase 1 regulatory subunit 21 OS=Mus musculus OX=10090 GN=Ppp1r21 PE=1 SV=2	Q3TDD9	Ppp1r21	SP_Mus_v20200224_17027ent.fasta	88340.1	1	4	4	4	5.67e-05	0.0808	780
Sonnenschein_GaO-IP_r58843	Ctrl_IP	Ctrl_IP_A	QEp21-0857_Sonnenschein_Ctrl_IP_A	Cluster of Basigin OS=Mus musculus OX=10090 GN=Bsg PE=1 SV=2 (P18572)	Basigin OS=Mus musculus OX=10090 GN=Bsg PE=1 SV=2	P18572	Bsg	SP_Mus_v20200224_17027ent.fasta	42444.4	0.999	2	2	2	2.84e-05	0.072	389
[truncated: 16,665 more rows]
